# Supplementary material for: ZYX promotes invasion and metastasis of gastric cancer cells via WNK1/SNAI1axis
Source: Genes Dis. 2023 Apr 13;11(2):564–7. doi: 10.1016/j.gendis.2023.03.018 (PMC10491912; doi:10.1016/j.gendis.2023.03.018)
Supplement: Multimedia component 4 [file mmc4.xlsx]

## Sheet: Table S3
Table S3. GSEA on different genesets in the context of HALLMARK.
TCGA_STAD dataset				GSE35809 dataset				GSE2685 dataset
Hallmark Geneset	Enrichment Score	P Value	FDR Value	Hallmark Geneset	Enrichment Score	P Value	FDR Value	NAME	ES	NOM p-val	FDR q-val
EPITHELIAL_MESENCHYMAL_TRANSITION	0.820793	0	0	EPITHELIAL_MESENCHYMAL_TRANSITION	0.75571	0	0	EPITHELIAL_MESENCHYMAL_TRANSITION	0.43515	0	0
ANGIOGENESIS	0.670794	0	0	ANGIOGENESIS	0.663212	0	9.72e-05	INTERFERON_ALPHA_RESPONSE	0.405224	0	0.0080231
UV_RESPONSE_DN	0.669069	0	0	ALLOGRAFT_REJECTION	0.627259	0	0	APICAL_JUNCTION	0.368391	0	0.00405447
MYOGENESIS	0.654907	0	0	INTERFERON_GAMMA_RESPONSE	0.594137	0	0	ALLOGRAFT_REJECTION	0.354962	0	0.00478606
APICAL_JUNCTION	0.625854	0	0	MYOGENESIS	0.568815	0	0	MYOGENESIS	0.305588	0.00393701	0.0275351
INFLAMMATORY_RESPONSE	0.618463	0	0	UV_RESPONSE_DN	0.565927	0	0	INTERFERON_GAMMA_RESPONSE	0.299075	0	0.0349341
IL6_JAK_STAT3_SIGNALING	0.610953	0	0	INFLAMMATORY_RESPONSE	0.560998	0	0
TGF_BETA_SIGNALING	0.604313	0	0	INTERFERON_ALPHA_RESPONSE	0.528923	0	0.000369
NOTCH_SIGNALING	0.593715	0.00149925	0.0002082	COAGULATION	0.524432	0	8.75e-05
ALLOGRAFT_REJECTION	0.584284	0	0	TNFA_SIGNALING_VIA_NFKB	0.520373	0	0
TNFA_SIGNALING_VIA_NFKB	0.583492	0	0	APICAL_JUNCTION	0.513662	0	0
INTERFERON_GAMMA_RESPONSE	0.567285	0	0	HEDGEHOG_SIGNALING	0.512077	0.0383275	0.0109499
KRAS_SIGNALING_UP	0.565435	0	0	IL6_JAK_STAT3_SIGNALING	0.508331	0	0.000651
INTERFERON_ALPHA_RESPONSE	0.564281	0	0	KRAS_SIGNALING_UP	0.499983	0	7.29e-05
HEDGEHOG_SIGNALING	0.561334	0.00447094	0.000772523	COMPLEMENT	0.496667	0	7.95e-05
HYPOXIA	0.538125	0	0	IL2_STAT5_SIGNALING	0.479655	0	0.000335
COAGULATION	0.52081	0	0	TGF_BETA_SIGNALING	0.453841	0.035	0.0205991
APICAL_SURFACE	0.500029	0.0057554	0.00230788	APOPTOSIS	0.417681	0.00146843	0.00751861
IL2_STAT5_SIGNALING	0.498917	0	0	HYPOXIA	0.41154	0	0.00593507
APOPTOSIS	0.487497	0	4.70085e-05	ADIPOGENESIS	0.382741	0.00881057	0.0196229
COMPLEMENT	0.478642	0	4.97738e-05
WNT_BETA_CATENIN_SIGNALING	0.473019	0.0232558	0.00792758
ESTROGEN_RESPONSE_EARLY	0.399963	0	0.00254192
ADIPOGENESIS	0.355301	0.00350058	0.0210255
