# Supplementary material for: ZYX promotes invasion and metastasis of gastric cancer cells via WNK1/SNAI1axis
Source: Genes Dis. 2023 Apr 13;11(2):564–7. doi: 10.1016/j.gendis.2023.03.018 (PMC10491912; doi:10.1016/j.gendis.2023.03.018)
Supplement: Multimedia component 5 [file mmc5.xlsx]

## Sheet: Table S4
Table S4. GSEA on different genesets in the context of KEGG.
TCGA_STAD				GSE35809				GSE2685
KEGG Geneset	ES	NOM p-val	FDR q-val	KEGG Geneset	ES	NOM p-val	FDR q-val	NAME	ES	NOM p-val	FDR q-val
KEGG_ECM_RECEPTOR_INTERACTION	0.728669	0	0	KEGG_ALLOGRAFT_REJECTION	0.682355	0	0.000717	KEGG_RIBOSOME	0.504554	0	0.00479931
KEGG_ASTHMA	0.688692	0	0.000174142	KEGG_GRAFT_VERSUS_HOST_DISEASE	0.677603	0	0.000646	KEGG_PATHOGENIC_ESCHERICHIA_COLI_INFECTION	0.4198	0.0238727	0.140319
KEGG_ARRHYTHMOGENIC_RIGHT_VENTRICULAR_CARDIOMYOPATHY_ARVC	0.681227	0	0	KEGG_ECM_RECEPTOR_INTERACTION	0.674205	0	0	KEGG_ECM_RECEPTOR_INTERACTION	0.399876	0	0.0951228
KEGG_FOCAL_ADHESION	0.676187	0	0	KEGG_ASTHMA	0.647212	0.00528169	0.00711555	KEGG_B_CELL_RECEPTOR_SIGNALING_PATHWAY	0.368831	0	0.144526
KEGG_HYPERTROPHIC_CARDIOMYOPATHY_HCM	0.674874	0	0	KEGG_LEISHMANIA_INFECTION	0.632015	0	0.000532	KEGG_VASCULAR_SMOOTH_MUSCLE_CONTRACTION	0.361776	0.0060241	0.147514
KEGG_DILATED_CARDIOMYOPATHY	0.674287	0	0	KEGG_DILATED_CARDIOMYOPATHY	0.620819	0	0	KEGG_VIRAL_MYOCARDITIS	0.36106	0.0153374	0.151298
KEGG_CELL_ADHESION_MOLECULES_CAMS	0.652634	0	0	KEGG_HYPERTROPHIC_CARDIOMYOPATHY_HCM	0.607089	0	0.000426	KEGG_FOCAL_ADHESION	0.344759	0	0.0669573
KEGG_GLYCOSAMINOGLYCAN_BIOSYNTHESIS_CHONDROITIN_SULFATE	0.632007	0.00631912	0.0037188	KEGG_TYPE_I_DIABETES_MELLITUS	0.606754	0	0.00370528	KEGG_CARDIAC_MUSCLE_CONTRACTION	0.343748	0.022409	0.191477
KEGG_LEISHMANIA_INFECTION	0.631048	0	0	KEGG_HEMATOPOIETIC_CELL_LINEAGE	0.602292	0	0.000355	KEGG_LEUKOCYTE_TRANSENDOTHELIAL_MIGRATION	0.331473	0.0147059	0.188966
KEGG_ALLOGRAFT_REJECTION	0.624941	0	0.000987764	KEGG_ARRHYTHMOGENIC_RIGHT_VENTRICULAR_CARDIOMYOPATHY_ARVC	0.584669	0	0.000809
KEGG_GRAFT_VERSUS_HOST_DISEASE	0.623511	0	0.000894495	KEGG_PRIMARY_IMMUNODEFICIENCY	0.582733	0.0053286	0.0123962
KEGG_HEMATOPOIETIC_CELL_LINEAGE	0.621637	0	0	KEGG_AUTOIMMUNE_THYROID_DISEASE	0.582424	0	0.00367317
KEGG_VASCULAR_SMOOTH_MUSCLE_CONTRACTION	0.610747	0	0	KEGG_CELL_ADHESION_MOLECULES_CAMS	0.567072	0	0.000456
KEGG_RENIN_ANGIOTENSIN_SYSTEM	0.603945	0.0241796	0.0180455	KEGG_FOCAL_ADHESION	0.565092	0	0
KEGG_PRION_DISEASES	0.592554	0.00147493	0.00148892	KEGG_VASCULAR_SMOOTH_MUSCLE_CONTRACTION	0.563433	0	0.000537
KEGG_CALCIUM_SIGNALING_PATHWAY	0.587209	0	0	KEGG_INTESTINAL_IMMUNE_NETWORK_FOR_IGA_PRODUCTION	0.562129	0.00353357	0.0107935
KEGG_DORSO_VENTRAL_AXIS_FORMATION	0.584278	0.00776398	0.00824678	KEGG_GLYCOSAMINOGLYCAN_BIOSYNTHESIS_CHONDROITIN_SULFATE	0.5605	0.0389381	0.0778683
KEGG_AUTOIMMUNE_THYROID_DISEASE	0.578916	0	0.000615251	KEGG_VIRAL_MYOCARDITIS	0.535076	0	0.0101957
KEGG_ACUTE_MYELOID_LEUKEMIA	0.571543	0	0.000472509	KEGG_TOLL_LIKE_RECEPTOR_SIGNALING_PATHWAY	0.528529	0	0.00296803
KEGG_GAP_JUNCTION	0.563569	0	5.91398e-05	KEGG_CHEMOKINE_SIGNALING_PATHWAY	0.516472	0	0.000687
KEGG_LEUKOCYTE_TRANSENDOTHELIAL_MIGRATION	0.56097	0	0	KEGG_PRION_DISEASES	0.508286	0.0397237	0.0746443
KEGG_GLYCOSAMINOGLYCAN_DEGRADATION	0.558165	0.0294599	0.0209215	KEGG_COMPLEMENT_AND_COAGULATION_CASCADES	0.501528	0.00488599	0.0215868
KEGG_VIRAL_MYOCARDITIS	0.555001	0	0.00046605	KEGG_ANTIGEN_PROCESSING_AND_PRESENTATION	0.500525	0	0.0150143
KEGG_AXON_GUIDANCE	0.55104	0	0	KEGG_ACUTE_MYELOID_LEUKEMIA	0.49705	0.00856164	0.0341163
KEGG_MTOR_SIGNALING_PATHWAY	0.546269	0	0.00152684	KEGG_B_CELL_RECEPTOR_SIGNALING_PATHWAY	0.496493	0	0.0177172
KEGG_B_CELL_RECEPTOR_SIGNALING_PATHWAY	0.540726	0	0.000445787	KEGG_CYTOKINE_CYTOKINE_RECEPTOR_INTERACTION	0.495809	0	0.000747
KEGG_TGF_BETA_SIGNALING_PATHWAY	0.540648	0	0.000450008	KEGG_JAK_STAT_SIGNALING_PATHWAY	0.49353	0	0.002919
KEGG_REGULATION_OF_ACTIN_CYTOSKELETON	0.54008	0	0	KEGG_MTOR_SIGNALING_PATHWAY	0.487316	0.0165289	0.0647379
KEGG_RENAL_CELL_CARCINOMA	0.534841	0	0.000953703	KEGG_FC_GAMMA_R_MEDIATED_PHAGOCYTOSIS	0.486531	0	0.0149049
KEGG_INTESTINAL_IMMUNE_NETWORK_FOR_IGA_PRODUCTION	0.53198	0.0058309	0.00501294	KEGG_ENDOMETRIAL_CANCER	0.479014	0.0218121	0.0678812
KEGG_CHEMOKINE_SIGNALING_PATHWAY	0.526194	0	0	KEGG_T_CELL_RECEPTOR_SIGNALING_PATHWAY	0.477548	0	0.0179083
KEGG_MELANOMA	0.524468	0	0.00152122	KEGG_LEUKOCYTE_TRANSENDOTHELIAL_MIGRATION	0.477442	0	0.0125557
KEGG_TOLL_LIKE_RECEPTOR_SIGNALING_PATHWAY	0.519461	0	0.000427212	KEGG_COLORECTAL_CANCER	0.461121	0.0230263	0.0692324
KEGG_BASAL_CELL_CARCINOMA	0.51773	0	0.00407439	KEGG_GAP_JUNCTION	0.454309	0.0031746	0.043287
KEGG_COMPLEMENT_AND_COAGULATION_CASCADES	0.514647	0	0.00315001	KEGG_CARDIAC_MUSCLE_CONTRACTION	0.449385	0.0113452	0.0704171
KEGG_COLORECTAL_CANCER	0.507358	0.00139665	0.00286697	KEGG_REGULATION_OF_ACTIN_CYTOSKELETON	0.44861	0	0.0109413
KEGG_CYTOKINE_CYTOKINE_RECEPTOR_INTERACTION	0.499974	0	5.21822e-05	KEGG_CALCIUM_SIGNALING_PATHWAY	0.447073	0	0.015404
KEGG_GLIOMA	0.499881	0.00134048	0.00428419	KEGG_NOD_LIKE_RECEPTOR_SIGNALING_PATHWAY	0.446796	0.0295567	0.0858372
KEGG_ENDOMETRIAL_CANCER	0.49234	0.00416667	0.0100397	KEGG_CYTOSOLIC_DNA_SENSING_PATHWAY	0.446014	0.0367279	0.10435
KEGG_CHRONIC_MYELOID_LEUKEMIA	0.492227	0.00134771	0.00402055	KEGG_LONG_TERM_DEPRESSION	0.445587	0.0281195	0.0767556
KEGG_ADHERENS_JUNCTION	0.491874	0	0.0037965	KEGG_MAPK_SIGNALING_PATHWAY	0.444431	0	0.010083
KEGG_LONG_TERM_DEPRESSION	0.491375	0	0.00505437	KEGG_CHRONIC_MYELOID_LEUKEMIA	0.439542	0.0275387	0.0852684
KEGG_MELANOGENESIS	0.491185	0	0.00153147	KEGG_LYSOSOME	0.437596	0.00931677	0.0558877
KEGG_TYPE_I_DIABETES_MELLITUS	0.490059	0.0236686	0.025961	KEGG_SYSTEMIC_LUPUS_ERYTHEMATOSUS	0.432307	0.0141956	0.0692803
KEGG_MAPK_SIGNALING_PATHWAY	0.488519	0	0.000140166	KEGG_PANCREATIC_CANCER	0.430222	0.0352941	0.0875749
KEGG_HEDGEHOG_SIGNALING_PATHWAY	0.487789	0.00964187	0.0083028	KEGG_APOPTOSIS	0.429105	0.0174326	0.0775866
KEGG_NATURAL_KILLER_CELL_MEDIATED_CYTOTOXICITY	0.487165	0	0.00114749	KEGG_TGF_BETA_SIGNALING_PATHWAY	0.42534	0.0132013	0.0852911
KEGG_PATHWAYS_IN_CANCER	0.4869	0	5.54436e-05	KEGG_FC_EPSILON_RI_SIGNALING_PATHWAY	0.424235	0.0345395	0.103404
KEGG_NEUROTROPHIN_SIGNALING_PATHWAY	0.486898	0	0.00127601	KEGG_RENAL_CELL_CARCINOMA	0.419722	0.0420875	0.117974
KEGG_ADIPOCYTOKINE_SIGNALING_PATHWAY	0.485665	0.00140845	0.00749603	KEGG_MELANOMA	0.417678	0.0395387	0.102426
KEGG_SMALL_CELL_LUNG_CANCER	0.479076	0.00133869	0.00570092	KEGG_NATURAL_KILLER_CELL_MEDIATED_CYTOTOXICITY	0.408345	0.0122888	0.0708765
KEGG_JAK_STAT_SIGNALING_PATHWAY	0.478602	0	0.00118574	KEGG_PROGESTERONE_MEDIATED_OOCYTE_MATURATION	0.402025	0.0384	0.12238
KEGG_WNT_SIGNALING_PATHWAY	0.474616	0	0.00147155	KEGG_SMALL_CELL_LUNG_CANCER	0.400833	0.0322581	0.116288
KEGG_ERBB_SIGNALING_PATHWAY	0.474495	0	0.00560313	KEGG_PATHWAYS_IN_CANCER	0.375733	0	0.0702449
KEGG_FC_GAMMA_R_MEDIATED_PHAGOCYTOSIS	0.472379	0.00127551	0.00452717	KEGG_NEUROTROPHIN_SIGNALING_PATHWAY	0.375452	0.043131	0.143489
KEGG_PHOSPHATIDYLINOSITOL_SIGNALING_SYSTEM	0.468676	0.00129366	0.00818528	KEGG_NEUROACTIVE_LIGAND_RECEPTOR_INTERACTION	0.358153	0.0067659	0.104983
KEGG_LONG_TERM_POTENTIATION	0.463641	0.00408163	0.01016	KEGG_INSULIN_SIGNALING_PATHWAY	0.354149	0.0438597	0.187174
KEGG_PROSTATE_CANCER	0.462195	0.00131926	0.00814715
KEGG_PANCREATIC_CANCER	0.457071	0.00140449	0.0150683
KEGG_NEUROACTIVE_LIGAND_RECEPTOR_INTERACTION	0.457065	0	0.000893195
KEGG_CARDIAC_MUSCLE_CONTRACTION	0.444628	0.00541272	0.017782
KEGG_APOPTOSIS	0.443288	0.00265957	0.0122122
KEGG_ANTIGEN_PROCESSING_AND_PRESENTATION	0.437984	0.00943396	0.0217926
KEGG_T_CELL_RECEPTOR_SIGNALING_PATHWAY	0.431273	0.00129534	0.014383
KEGG_INSULIN_SIGNALING_PATHWAY	0.428153	0	0.00825772
KEGG_PATHOGENIC_ESCHERICHIA_COLI_INFECTION	0.427537	0.0434783	0.0538796
KEGG_NOD_LIKE_RECEPTOR_SIGNALING_PATHWAY	0.423888	0.026738	0.0483741
KEGG_VEGF_SIGNALING_PATHWAY	0.411732	0.0135501	0.0461843
KEGG_PROGESTERONE_MEDIATED_OOCYTE_MATURATION	0.407475	0.0174731	0.0436553
KEGG_TIGHT_JUNCTION	0.398525	0.00597372	0.0300585
KEGG_FC_EPSILON_RI_SIGNALING_PATHWAY	0.387345	0.0371901	0.0741201
KEGG_GNRH_SIGNALING_PATHWAY	0.37869	0.0287141	0.0594949
KEGG_ENDOCYTOSIS	0.366071	0.0103093	0.0490039
KEGG_LYSOSOME	0.356478	0.0485075	0.105789
