# Supplementary material for: ZYX promotes invasion and metastasis of gastric cancer cells via WNK1/SNAI1axis
Source: Genes Dis. 2023 Apr 13;11(2):564–7. doi: 10.1016/j.gendis.2023.03.018 (PMC10491912; doi:10.1016/j.gendis.2023.03.018)
Supplement: Multimedia component 6 [file mmc6.xlsx]

## Sheet: Table S5
Table S5. GSEA on different genesets in the context of Curated.
TCGA_STAD				GSE35809				GSE2685
Curated Geneset	ES	NOM p-val	FDR q-val	Curated Geneset	ES	NOM p-val	FDR q-val	Curated Geneset	ES	NOM p-val	FDR q-val
FARMER_BREAST_CANCER_CLUSTER_4	0.969946	0	0	FARMER_BREAST_CANCER_CLUSTER_4	0.917022	0	0	FARMER_BREAST_CANCER_CLUSTER_4	0.810273	0	0
ANASTASSIOU_CANCER_MESENCHYMAL_TRANSITION_SIGNATURE	0.910282	0	0	ANASTASSIOU_CANCER_MESENCHYMAL_TRANSITION_SIGNATURE	0.878082	0	0	TURASHVILI_BREAST_LOBULAR_CARCINOMA_VS_LOBULAR_NORMAL_DN	0.650779	0	0
NIELSEN_LEIOMYOSARCOMA_CNN1_UP	0.89058	0	0	JI_CARCINOGENESIS_BY_KRAS_AND_STK11_DN	0.877444	0	0	ANASTASSIOU_CANCER_MESENCHYMAL_TRANSITION_SIGNATURE	0.647984	0	0
JI_CARCINOGENESIS_BY_KRAS_AND_STK11_DN	0.873935	0	0	NIELSEN_GIST_AND_SYNOVIAL_SARCOMA_DN	0.862688	0	0	NIELSEN_SYNOVIAL_SARCOMA_DN	0.642588	0.00229358	0.0129706
THUM_MIR21_TARGETS_HEART_DISEASE_UP	0.863806	0	0	CLASPER_LYMPHATIC_VESSELS_DURING_METASTASIS_DN	0.860949	0	0	FLECHNER_BIOPSY_KIDNEY_TRANSPLANT_REJECTED_VS_OK_UP	0.630674	0	0
CLASPER_LYMPHATIC_VESSELS_DURING_METASTASIS_DN	0.84369	0	0	THUM_MIR21_TARGETS_HEART_DISEASE_UP	0.85144	0	2.02425e-05	WINTER_HYPOXIA_DN	0.620049	0	0.000892
PAPASPYRIDONOS_UNSTABLE_ATEROSCLEROTIC_PLAQUE_DN	0.839365	0	0	STEGER_ADIPOGENESIS_DN	0.827912	0	1.68591e-05	MURATA_VIRULENCE_OF_H_PILORI	0.616366	0	0.00786881
NIELSEN_MALIGNAT_FIBROUS_HISTIOCYTOMA_UP	0.833184	0	4.73e-06	VECCHI_GASTRIC_CANCER_ADVANCED_VS_EARLY_UP	0.820842	0	0	FERRANDO_TAL1_NEIGHBORS	0.611374	0	0.00985718
ROZANOV_MMP14_TARGETS_SUBSET	0.831727	0	0	SCHUETZ_BREAST_CANCER_DUCTAL_INVASIVE_UP	0.820491	0	0	VILIMAS_NOTCH1_TARGETS_DN	0.591937	0.00498753	0.0310737
SCHUETZ_BREAST_CANCER_DUCTAL_INVASIVE_UP	0.831692	0	0	KORKOLA_TERATOMA_UP	0.812888	0	0.000433122	ONO_FOXP3_TARGETS_DN	0.585866	0	0.00398263
NIELSEN_GIST_AND_SYNOVIAL_SARCOMA_DN	0.828445	0	0	NIELSEN_MALIGNAT_FIBROUS_HISTIOCYTOMA_UP	0.811853	0	0.000193516	LIM_MAMMARY_LUMINAL_PROGENITOR_UP	0.582887	0	0.00495
NIELSEN_GIST_VS_SYNOVIAL_SARCOMA_DN	0.828327	0	0	NIELSEN_SYNOVIAL_SARCOMA_DN	0.80923	0	6.71086e-05	ODONNELL_TARGETS_OF_MYC_AND_TFRC_UP	0.582238	0	0.000127
VECCHI_GASTRIC_CANCER_ADVANCED_VS_EARLY_UP	0.825956	0	0	NAKAYAMA_SOFT_TISSUE_TUMORS_PCA1_UP	0.807787	0	0	NIELSEN_GIST_AND_SYNOVIAL_SARCOMA_DN	0.579127	0.0074813	0.0380388
BERENJENO_TRANSFORMED_BY_RHOA_REVERSIBLY_DN	0.824074	0	0	PAPASPYRIDONOS_UNSTABLE_ATEROSCLEROTIC_PLAQUE_DN	0.799968	0	0	HOFMANN_MYELODYSPLASTIC_SYNDROM_LOW_RISK_UP	0.579022	0.00777202	0.0353387
LIEN_BREAST_CARCINOMA_METAPLASTIC	0.823774	0	0	FINETTI_BREAST_CANCER_KINOME_GREEN	0.794997	0	0.000676042	BOHN_PRIMARY_IMMUNODEFICIENCY_SYNDROM_DN	0.571853	0	0.0139398
TOMLINS_PROSTATE_CANCER_DN	0.821021	0	0	TONKS_TARGETS_OF_RUNX1_RUNX1T1_FUSION_GRANULOCYTE_DN	0.793497	0	0.000654518	LINDGREN_BLADDER_CANCER_HIGH_RECURRENCE	0.56833	0	0.00387254
STEGER_ADIPOGENESIS_DN	0.82012	0	0	FINAK_BREAST_CANCER_SDPP_SIGNATURE	0.787746	0	7.34363e-05	TURASHVILI_BREAST_DUCTAL_CARCINOMA_VS_DUCTAL_NORMAL_UP	0.56363	0.00516796	0.0198057
MASRI_RESISTANCE_TO_TAMOXIFEN_AND_AROMATASE_INHIBITORS_DN	0.81327	0	0	LIEN_BREAST_CARCINOMA_METAPLASTIC	0.786351	0	0	HARRIS_BRAIN_CANCER_PROGENITORS	0.557322	0.00248756	0.0256271
WONG_ENDMETRIUM_CANCER_DN	0.804072	0	0	PETROVA_PROX1_TARGETS_DN	0.782495	0	0	URS_ADIPOCYTE_DIFFERENTIATION_DN	0.554562	0.00247525	0.0208567
TURASHVILI_BREAST_LOBULAR_CARCINOMA_VS_DUCTAL_NORMAL_UP	0.803226	0	0	TURASHVILI_BREAST_LOBULAR_CARCINOMA_VS_LOBULAR_NORMAL_DN	0.781796	0	0	CLASPER_LYMPHATIC_VESSELS_DURING_METASTASIS_DN	0.554179	0	0.00937902
JEON_SMAD6_TARGETS_UP	0.800399	0	0	NIELSEN_LEIOMYOSARCOMA_CNN1_UP	0.77985	0	0.000435235	CHEOK_RESPONSE_TO_HD_MTX_UP	0.552986	0.00997506	0.0513345
VERRECCHIA_RESPONSE_TO_TGFB1_C1	0.800196	0	4.28e-06	TURASHVILI_BREAST_LOBULAR_CARCINOMA_VS_DUCTAL_NORMAL_UP	0.779732	0	0	IIZUKA_LIVER_CANCER_PROGRESSION_L0_L1_DN	0.552893	0.00522193	0.0337266
TONKS_TARGETS_OF_RUNX1_RUNX1T1_FUSION_GRANULOCYTE_DN	0.799306	0	3.77e-05	WOTTON_RUNX_TARGETS_UP	0.773797	0	0.000468179	ONO_AML1_TARGETS_DN	0.551771	0	0.00913854
BOQUEST_STEM_CELL_UP	0.796432	0	0	BERENJENO_TRANSFORMED_BY_RHOA_REVERSIBLY_DN	0.772667	0	1.13506e-05	LIN_MELANOMA_COPY_NUMBER_DN	0.550954	0.0306604	0.066717
OSADA_ASCL1_TARGETS_DN	0.794783	0	0	TAKEDA_TARGETS_OF_NUP98_HOXA9_FUSION_3D_DN	0.768094	0	1.39807e-05	TURASHVILI_BREAST_LOBULAR_CARCINOMA_VS_DUCTAL_NORMAL_UP	0.549716	0	0.00310445
PICCALUGA_ANGIOIMMUNOBLASTIC_LYMPHOMA_UP	0.792909	0	0	WONG_ENDMETRIUM_CANCER_DN	0.762705	0	0	CUI_TCF21_TARGETS_UP	0.547554	0.0113314	0.0355703
URS_ADIPOCYTE_DIFFERENTIATION_DN	0.792427	0	0	PICCALUGA_ANGIOIMMUNOBLASTIC_LYMPHOMA_UP	0.75864	0	0	KLEIN_TARGETS_OF_BCR_ABL1_FUSION	0.546345	0.00293255	0.00399257
CHEN_ETV5_TARGETS_SERTOLI	0.792075	0	8.06e-06	LU_TUMOR_ENDOTHELIAL_MARKERS_UP	0.757947	0.00171821	0.000303624	FARMER_BREAST_CANCER_CLUSTER_1	0.546141	0	0.00835357
LU_TUMOR_ENDOTHELIAL_MARKERS_UP	0.791078	0	4.42e-06	KUROZUMI_RESPONSE_TO_ONCOCYTIC_VIRUS_AND_CYCLIC_RGD	0.757525	0	0.000514902	SCHLINGEMANN_SKIN_CARCINOGENESIS_TPA_DN	0.542739	0.015	0.0857024
NAKAMURA_ADIPOGENESIS_EARLY_DN	0.790251	0	0	LINDGREN_BLADDER_CANCER_HIGH_RECURRENCE	0.756614	0	0	SASAI_RESISTANCE_TO_NEOPLASTIC_TRANSFROMATION	0.541556	0	0.00582278
NAKAMURA_ADIPOGENESIS_LATE_DN	0.785864	0	0	VILIMAS_NOTCH1_TARGETS_DN	0.754248	0	0.000436609	SCHRAETS_MLL_TARGETS_DN	0.535729	0	0.025386
SIMBULAN_PARP1_TARGETS_UP	0.785139	0	0	KIM_GLIS2_TARGETS_UP	0.753892	0	0	PEPPER_CHRONIC_LYMPHOCYTIC_LEUKEMIA_UP	0.53079	0.025	0.0960178
PETRETTO_CARDIAC_HYPERTROPHY	0.785133	0	0	LUI_THYROID_CANCER_CLUSTER_4	0.753492	0.00179856	0.00183031	BAKER_HEMATOPOIESIS_STAT3_TARGETS	0.529672	0.0335052	0.0809465
VERRECCHIA_RESPONSE_TO_TGFB1_C2	0.784928	0	0	CHEN_ETV5_TARGETS_SERTOLI	0.753333	0	0.000788237	SCHUETZ_BREAST_CANCER_DUCTAL_INVASIVE_UP	0.526533	0	0
BERTUCCI_INVASIVE_CARCINOMA_DUCTAL_VS_LOBULAR_DN	0.784878	0	0	BOQUEST_STEM_CELL_UP	0.753244	0	0	ELVIDGE_HIF1A_AND_HIF2A_TARGETS_UP	0.521544	0.0277778	0.085758
DASU_IL6_SIGNALING_SCAR_DN	0.784787	0	7.84e-05	GROSS_ELK3_TARGETS_UP	0.753153	0	4.50389e-05	KIM_GLIS2_TARGETS_UP	0.520941	0	0.000832
KORKOLA_TERATOMA_UP	0.784678	0	7.88e-05	FRIDMAN_IMMORTALIZATION_DN	0.748804	0	1.21959e-05	WILENSKY_RESPONSE_TO_DARAPLADIB	0.519421	0.0104712	0.0513248
LEI_HOXC8_TARGETS_DN	0.784581	0	0.000104	WIKMAN_ASBESTOS_LUNG_CANCER_DN	0.748237	0	0.000115505	MORI_LARGE_PRE_BII_LYMPHOCYTE_DN	0.518382	0	0.00469007
LINDGREN_BLADDER_CANCER_HIGH_RECURRENCE	0.779284	0	0	GENTLES_LEUKEMIC_STEM_CELL_UP	0.747436	0	8.4206e-05	GROSS_ELK3_TARGETS_UP	0.515471	0.0210773	0.0955045
GILDEA_METASTASIS	0.777725	0	0	LEI_HOXC8_TARGETS_DN	0.746442	0	0.0026913	ZHAN_MULTIPLE_MYELOMA_HP_UP	0.512158	0.0244499	0.0993293
CROONQUIST_STROMAL_STIMULATION_UP	0.777653	0	0	LEE_INTRATHYMIC_T_PROGENITOR	0.745861	0.0017301	0.00195594	WIELAND_UP_BY_HBV_INFECTION	0.511436	0	0.000808
SASAI_RESISTANCE_TO_NEOPLASTIC_TRANSFROMATION	0.777469	0	0	WORSCHECH_TUMOR_EVASION_AND_TOLEROGENICITY_UP	0.744782	0	1.92304e-05	ROSS_AML_WITH_CBFB_MYH11_FUSION	0.507372	0	0.0174064
LIM_MAMMARY_LUMINAL_MATURE_DN	0.776474	0	0	NIELSEN_LEIOMYOSARCOMA_CNN1_DN	0.74346	0	0.000843343	FRIDMAN_IMMORTALIZATION_DN	0.50706	0.0146341	0.0560194
NIELSEN_SCHWANNOMA_DN	0.775666	0	0.000102	NIELSEN_GIST_VS_SYNOVIAL_SARCOMA_DN	0.742018	0	0.00156787	SMID_BREAST_CANCER_NORMAL_LIKE_UP	0.50501	0	0
ROY_WOUND_BLOOD_VESSEL_UP	0.773555	0	0	FERRANDO_LYL1_NEIGHBORS	0.741753	0	0.00357589	MORI_SMALL_PRE_BII_LYMPHOCYTE_DN	0.50378	0	0.00399922
WAMUNYOKOLI_OVARIAN_CANCER_GRADES_1_2_DN	0.773469	0	0	TOMLINS_PROSTATE_CANCER_DN	0.74135	0	1.46976e-05	PARK_TRETINOIN_RESPONSE_AND_PML_RARA_FUSION	0.501983	0.00280899	0.0251027
COWLING_MYCN_TARGETS	0.769941	0	0	CROONQUIST_IL6_DEPRIVATION_UP	0.734986	0.00386847	0.00134987	EBAUER_MYOGENIC_TARGETS_OF_PAX3_FOXO1_FUSION	0.50192	0	0.0285512
LIM_MAMMARY_STEM_CELL_UP	0.769389	0	0	WANG_IMMORTALIZED_BY_HOXA9_AND_MEIS1_DN	0.734463	0	0.000620186	DAVIES_MULTIPLE_MYELOMA_VS_MGUS_DN	0.501818	0.00779221	0.05523
PETROVA_PROX1_TARGETS_DN	0.766403	0	0	NIELSEN_SCHWANNOMA_DN	0.733713	0.0018622	0.00610599	ROSS_LEUKEMIA_WITH_MLL_FUSIONS	0.501062	0	0.0147466
ONDER_CDH1_TARGETS_2_UP	0.766293	0	0	PETRETTO_CARDIAC_HYPERTROPHY	0.733698	0	6.80954e-05	ELVIDGE_HYPOXIA_BY_DMOG_DN	0.498045	0.00821918	0.0645402
VERRECCHIA_EARLY_RESPONSE_TO_TGFB1	0.764266	0	0	WILENSKY_RESPONSE_TO_DARAPLADIB	0.730803	0	0.000165156	GILDEA_METASTASIS	0.49764	0.00755667	0.0552737
NAKAYAMA_SOFT_TISSUE_TUMORS_PCA1_UP	0.763789	0	0	TSAI_RESPONSE_TO_RADIATION_THERAPY	0.728035	0	7.24164e-05	ONDER_CDH1_SIGNALING_VIA_CTNNB1	0.496107	0	0.00596576
TSAI_RESPONSE_TO_RADIATION_THERAPY	0.763526	0	0	SCHURINGA_STAT5A_TARGETS_DN	0.726147	0.00358423	0.00331885	LIEN_BREAST_CARCINOMA_METAPLASTIC	0.495688	0.0241546	0.0883171
TURASHVILI_BREAST_LOBULAR_CARCINOMA_VS_LOBULAR_NORMAL_DN	0.762644	0	0	DACOSTA_ERCC3_ALLELE_XPCS_VS_TTD_DN	0.725378	0	6.61499e-05	PICCALUGA_ANGIOIMMUNOBLASTIC_LYMPHOMA_UP	0.495066	0	0.00014
SARTIPY_BLUNTED_BY_INSULIN_RESISTANCE_UP	0.758014	0	6.24e-05	VALK_AML_CLUSTER_5	0.722257	0	3.70402e-05	VERRECCHIA_RESPONSE_TO_TGFB1_C2	0.492802	0.016317	0.0840682
LE_SKI_TARGETS_UP	0.756536	0	0.000351	SASAI_RESISTANCE_TO_NEOPLASTIC_TRANSFROMATION	0.721883	0	0	JIANG_TIP30_TARGETS_DN	0.492194	0.0368421	0.128836
CHANG_POU5F1_TARGETS_UP	0.755649	0	0.000559	GREENBAUM_E2A_TARGETS_DN	0.720397	0	0.00256722	LIM_MAMMARY_LUMINAL_MATURE_DN	0.492155	0	0.0137714
LEE_LIVER_CANCER_HEPATOBLAST	0.755395	0	0.000664	VILIMAS_NOTCH1_TARGETS_UP	0.718088	0	0	LINDGREN_BLADDER_CANCER_CLUSTER_2B	0.491952	0	0
BOQUEST_STEM_CELL_CULTURED_VS_FRESH_DN	0.753789	0	0	LINDGREN_BLADDER_CANCER_CLUSTER_2B	0.716539	0	0	NAKAYAMA_SOFT_TISSUE_TUMORS_PCA1_UP	0.490527	0	0.00618185
ZHU_CMV_24_HR_DN	0.753506	0	0	LIM_MAMMARY_LUMINAL_MATURE_DN	0.715179	0	0	CROONQUIST_STROMAL_STIMULATION_UP	0.482241	0.0056338	0.0128463
KIM_GLIS2_TARGETS_UP	0.75191	0	0	ZIRN_TRETINOIN_RESPONSE_UP	0.715006	0	0.00268179	WEINMANN_ADAPTATION_TO_HYPOXIA_UP	0.479621	0.0205656	0.103503
LINDVALL_IMMORTALIZED_BY_TERT_DN	0.751203	0	0	NAKAMURA_ADIPOGENESIS_EARLY_DN	0.714872	0	4.43512e-05	WONG_ENDMETRIUM_CANCER_DN	0.478263	0.00797872	0.0468054
WEST_ADRENOCORTICAL_TUMOR_MARKERS_DN	0.751051	0	5.98e-05	VALK_AML_CLUSTER_13	0.714515	0	0.000230635	LI_WILMS_TUMOR_VS_FETAL_KIDNEY_2_UP	0.477408	0.0132979	0.099612
WESTON_VEGFA_TARGETS_12HR	0.750862	0	0	WAMUNYOKOLI_OVARIAN_CANCER_LMP_DN	0.712594	0	0	ZUCCHI_METASTASIS_DN	0.47683	0.0132275	0.0641231
LINDGREN_BLADDER_CANCER_CLUSTER_2B	0.749289	0	0	DAVIES_MULTIPLE_MYELOMA_VS_MGUS_DN	0.712522	0	0.000615381	LIU_SMARCA4_TARGETS	0.476526	0	0.0437257
SWEET_KRAS_TARGETS_UP	0.745637	0	0	ABRAHAM_ALPC_VS_MULTIPLE_MYELOMA_UP	0.711488	0	0.000442755	YAO_TEMPORAL_RESPONSE_TO_PROGESTERONE_CLUSTER_16	0.473144	0	0.0102958
LANDIS_BREAST_CANCER_PROGRESSION_DN	0.745479	0	0	MOROSETTI_FACIOSCAPULOHUMERAL_MUSCULAR_DISTROPHY_UP	0.711396	0.00182149	0.00410151	GROSS_HYPOXIA_VIA_ELK3_ONLY_DN	0.472611	0.0327456	0.128642
MAHADEVAN_GIST_MORPHOLOGICAL_SWITCH	0.744301	0	0.000784	NIKOLSKY_OVERCONNECTED_IN_BREAST_CANCER	0.711197	0	0.00139283	RODWELL_AGING_KIDNEY_UP	0.471961	0	0
WESTON_VEGFA_TARGETS_6HR	0.743744	0	0	VANHARANTA_UTERINE_FIBROID_UP	0.710307	0	1.20675e-05	MARSON_FOXP3_TARGETS_UP	0.47097	0.00286533	0.0209037
TSUNODA_CISPLATIN_RESISTANCE_UP	0.743604	0.00166667	0.000336	HAN_JNK_SINGALING_DN	0.709734	0	6.75984e-05	MOREIRA_RESPONSE_TO_TSA_UP	0.470286	0.0252525	0.100024
SERVITJA_ISLET_HNF1A_TARGETS_UP	0.74313	0	0	MATTHEWS_AP1_TARGETS	0.709235	0.00356506	0.00740988	GOLUB_ALL_VS_AML_DN	0.467921	0.0209424	0.0985601
NEWMAN_ERCC6_TARGETS_DN	0.742666	0	0	EBAUER_MYOGENIC_TARGETS_OF_PAX3_FOXO1_FUSION	0.708675	0	1.43302e-05	MORI_IMMATURE_B_LYMPHOCYTE_UP	0.467508	0.00522193	0.0551414
SMID_BREAST_CANCER_LUMINAL_A_UP	0.742659	0	0	URS_ADIPOCYTE_DIFFERENTIATION_DN	0.706261	0	0.000380707	YU_MYC_TARGETS_DN	0.467291	0	0.0360392
BASSO_HAIRY_CELL_LEUKEMIA_DN	0.739578	0	0	NADLER_OBESITY_UP	0.705567	0	0	PURBEY_TARGETS_OF_CTBP1_AND_SATB1_UP	0.466848	0	0.0142968
VANHARANTA_UTERINE_FIBROID_UP	0.739164	0	0	SWEET_KRAS_TARGETS_UP	0.703855	0	0	BOYLAN_MULTIPLE_MYELOMA_C_DN	0.465976	0.0351759	0.12771
LA_MEN1_TARGETS	0.738534	0	1.77e-05	BOQUEST_STEM_CELL_CULTURED_VS_FRESH_DN	0.70379	0	0.000198938	LEE_DIFFERENTIATING_T_LYMPHOCYTE	0.461567	0	0.00240807
VILIMAS_NOTCH1_TARGETS_DN	0.736688	0	0.000118	NIELSEN_MALIGNAT_FIBROUS_HISTIOCYTOMA_DN	0.701773	0.00381679	0.00666015	ROZANOV_MMP14_TARGETS_SUBSET	0.460658	0.0223881	0.106238
VALK_AML_CLUSTER_9	0.7364	0	0	DAVICIONI_RHABDOMYOSARCOMA_PAX_FOXO1_FUSION_DN	0.700315	0.00723327	0.00954904	ROY_WOUND_BLOOD_VESSEL_UP	0.460601	0.00773196	0.0531124
WOTTON_RUNX_TARGETS_UP	0.735342	0	0.000133	WALLACE_PROSTATE_CANCER_RACE_UP	0.698531	0	0	TONKS_TARGETS_OF_RUNX1_RUNX1T1_FUSION_HSC_DN	0.460241	0	0.00078
ZHU_CMV_ALL_DN	0.734542	0	0	HOLLEMAN_ASPARAGINASE_RESISTANCE_B_ALL_UP	0.697832	0.00178253	0.00481439	GAVIN_PDE3B_TARGETS	0.457549	0.0362694	0.128869
CHIARADONNA_NEOPLASTIC_TRANSFORMATION_KRAS_CDC25_DN	0.732929	0	0	LI_WILMS_TUMOR_VS_FETAL_KIDNEY_2_DN	0.697162	0	1.38122e-05	INGRAM_SHH_TARGETS_DN	0.45603	0.00533333	0.0490425
EBAUER_MYOGENIC_TARGETS_OF_PAX3_FOXO1_FUSION	0.732446	0	0	BERENJENO_ROCK_SIGNALING_NOT_VIA_RHOA_DN	0.696898	0	1.0615e-05	NADLER_OBESITY_UP	0.45495	0	0.0210666
VALK_AML_CLUSTER_5	0.732082	0	0	ONDER_CDH1_TARGETS_2_UP	0.696761	0	0	MORI_PRE_BI_LYMPHOCYTE_DN	0.45412	0	0.0227374
PLASARI_NFIC_TARGETS_BASAL_DN	0.731704	0.00326797	0.000287	SMID_BREAST_CANCER_LUMINAL_A_UP	0.695565	0	0	ZHAN_MULTIPLE_MYELOMA_CD2_UP	0.45385	0.0441177	0.146022
GREENBAUM_E2A_TARGETS_DN	0.73141	0	0.000102	AMUNDSON_DNA_DAMAGE_RESPONSE_TP53	0.694824	0.0176817	0.0150847	LANDIS_ERBB2_BREAST_TUMORS_65_DN	0.453566	0.0362694	0.128481
WANG_IMMORTALIZED_BY_HOXA9_AND_MEIS1_DN	0.731338	0	2.29e-05	ZIRN_TRETINOIN_RESPONSE_WT1_UP	0.694823	0.00178891	0.00193599	VALK_AML_WITH_CEBPA	0.453031	0.0385542	0.128696
MATTHEWS_AP1_TARGETS	0.731251	0	0.000395	ROZANOV_MMP14_TARGETS_SUBSET	0.694353	0	0.000349045	SIMBULAN_PARP1_TARGETS_UP	0.450081	0.016129	0.099872
MISHRA_CARCINOMA_ASSOCIATED_FIBROBLAST_UP	0.731082	0	4.3e-05	CASORELLI_APL_SECONDARY_VS_DE_NOVO_UP	0.693147	0	0.000102325	HOSHIDA_LIVER_CANCER_SUBCLASS_S1	0.448234	0	0
MOROSETTI_FACIOSCAPULOHUMERAL_MUSCULAR_DISTROPHY_UP	0.730847	0	0.00024	ONDER_CDH1_SIGNALING_VIA_CTNNB1	0.69313	0	0	LINDVALL_IMMORTALIZED_BY_TERT_DN	0.447039	0	0.0255181
BOYAULT_LIVER_CANCER_SUBCLASS_G5_DN	0.729123	0	1.8e-05	RICKMAN_HEAD_AND_NECK_CANCER_F	0.691349	0	1.34872e-05	VECCHI_GASTRIC_CANCER_ADVANCED_VS_EARLY_UP	0.445997	0	0.00719604
WILCOX_RESPONSE_TO_PROGESTERONE_DN	0.728649	0	0	JOHANSSON_BRAIN_CANCER_EARLY_VS_LATE_DN	0.689179	0	1.87614e-05	NAKAMURA_ADIPOGENESIS_EARLY_DN	0.445698	0.0157895	0.0902033
WU_ALZHEIMER_DISEASE_DN	0.726651	0	0.000289	MASRI_RESISTANCE_TO_TAMOXIFEN_AND_AROMATASE_INHIBITORS_DN	0.688631	0.00185185	0.00812064	LANDIS_BREAST_CANCER_PROGRESSION_DN	0.442237	0.00298507	0.0521485
GU_PDEF_TARGETS_UP	0.726296	0	0	TERAMOTO_OPN_TARGETS_CLUSTER_6	0.687525	0	0.00150532	SENESE_HDAC2_TARGETS_DN	0.441645	0	0.0232807
HELLEBREKERS_SILENCED_DURING_TUMOR_ANGIOGENESIS	0.725622	0	0	DASU_IL6_SIGNALING_SCAR_DN	0.687437	0.0128205	0.0126705	FONTAINE_FOLLICULAR_THYROID_ADENOMA_DN	0.441532	0.00280899	0.0544299
SHIN_B_CELL_LYMPHOMA_CLUSTER_3	0.724703	0	7.94e-06	NADERI_BREAST_CANCER_PROGNOSIS_DN	0.687265	0.00536673	0.00845538	WIERENGA_STAT5A_TARGETS_DN	0.441309	0	0.00600003
CHARAFE_BREAST_CANCER_LUMINAL_VS_MESENCHYMAL_DN	0.722917	0	0	WOTTON_RUNX_TARGETS_DN	0.685957	0	0.00124055	BERTUCCI_INVASIVE_CARCINOMA_DUCTAL_VS_LOBULAR_DN	0.436504	0.00537634	0.0864873
NIELSEN_SYNOVIAL_SARCOMA_DN	0.722821	0	0.000178	LIU_SMARCA4_TARGETS	0.685949	0	1.54921e-05	WU_SILENCED_BY_METHYLATION_IN_BLADDER_CANCER	0.435682	0.00291545	0.038005
TSENG_ADIPOGENIC_POTENTIAL_DN	0.722469	0	0	NAKAMURA_ADIPOGENESIS_LATE_DN	0.685907	0	0.000114792	BASSO_CD40_SIGNALING_DN	0.435124	0	0.0428461
YAO_TEMPORAL_RESPONSE_TO_PROGESTERONE_CLUSTER_16	0.721917	0	0	CROONQUIST_STROMAL_STIMULATION_UP	0.6859	0	1.59224e-05	ONDER_CDH1_TARGETS_2_UP	0.434266	0	0.00227925
WIEDERSCHAIN_TARGETS_OF_BMI1_AND_PCGF2	0.721693	0	0	OKAMOTO_LIVER_CANCER_MULTICENTRIC_OCCURRENCE_UP	0.685779	0.00182482	0.00218558	LEE_EARLY_T_LYMPHOCYTE_DN	0.433278	0.0335917	0.120209
HUANG_DASATINIB_RESISTANCE_UP	0.721503	0	0	BOYAULT_LIVER_CANCER_SUBCLASS_G5_DN	0.685406	0.00171821	0.00124092	WORSCHECH_TUMOR_REJECTION_UP	0.433128	0.00867052	0.0561177
JECHLINGER_EPITHELIAL_TO_MESENCHYMAL_TRANSITION_UP	0.720981	0	0	SERVITJA_ISLET_HNF1A_TARGETS_UP	0.685058	0	0	TOMLINS_PROSTATE_CANCER_UP	0.43275	0.0374065	0.15206
KHETCHOUMIAN_TRIM24_TARGETS_UP	0.720679	0	0	ZHENG_GLIOBLASTOMA_PLASTICITY_DN	0.684389	0	1.16981e-05	MCLACHLAN_DENTAL_CARIES_UP	0.432459	0	0.000746
AZARE_STAT3_TARGETS	0.72041	0	9.23e-05	LIAN_LIPA_TARGETS_3M	0.684266	0	1.2461e-05	IGLESIAS_E2F_TARGETS_UP	0.431561	0	0.00598037
LIU_PROSTATE_CANCER_DN	0.719446	0	0	WESTON_VEGFA_TARGETS_12HR	0.682135	0	0.000420529	DELASERNA_MYOD_TARGETS_DN	0.431505	0.0295699	0.106358
DAVICIONI_RHABDOMYOSARCOMA_PAX_FOXO1_FUSION_DN	0.719194	0	0.00183819	LIM_MAMMARY_STEM_CELL_UP	0.681973	0	0	MEISSNER_NPC_HCP_WITH_H3K27ME3	0.430862	0.0368421	0.130618
BERTUCCI_MEDULLARY_VS_DUCTAL_BREAST_CANCER_DN	0.718448	0	0	CHIARADONNA_NEOPLASTIC_TRANSFORMATION_KRAS_CDC25_DN	0.681785	0	1.0422e-05	POOLA_INVASIVE_BREAST_CANCER_UP	0.430793	0	0.00161498
ONDER_CDH1_SIGNALING_VIA_CTNNB1	0.718058	0	0	KANG_GIST_WITH_PDGFRA_UP	0.681034	0	1.03281e-05	CERVERA_SDHB_TARGETS_1_UP	0.430321	0	0.0467545
CLASPER_LYMPHATIC_VESSELS_DURING_METASTASIS_UP	0.71671	0	0.000319	DIAZ_CHRONIC_MEYLOGENOUS_LEUKEMIA_DN	0.680525	0	0	VERHAAK_GLIOBLASTOMA_MESENCHYMAL	0.428994	0	0.00239345
CHARAFE_BREAST_CANCER_BASAL_VS_MESENCHYMAL_DN	0.716526	0	0	ZHU_CMV_24_HR_DN	0.679053	0	0	STEARMAN_LUNG_CANCER_EARLY_VS_LATE_DN	0.426761	0.021978	0.100211
FRIDMAN_IMMORTALIZATION_DN	0.716303	0	4.23e-06	LANDIS_BREAST_CANCER_PROGRESSION_DN	0.678936	0	0	RAMALHO_STEMNESS_DN	0.426558	0.00262467	0.0673856
NADERI_BREAST_CANCER_PROGNOSIS_DN	0.716115	0	0.000336	WAMUNYOKOLI_OVARIAN_CANCER_GRADES_1_2_DN	0.678449	0	1.71107e-05	VERRECCHIA_DELAYED_RESPONSE_TO_TGFB1	0.426469	0.00550964	0.0862578
KANG_AR_TARGETS_UP	0.716072	0	0.000556	NIELSEN_GIST_VS_SYNOVIAL_SARCOMA_UP	0.677477	0.00175131	0.00673385	GALE_APL_WITH_FLT3_MUTATED_UP	0.425613	0.0188172	0.126416
CROMER_TUMORIGENESIS_UP	0.715204	0	0	LEE_LIVER_CANCER_HEPATOBLAST	0.677106	0.00952381	0.0169608	FRASOR_RESPONSE_TO_ESTRADIOL_UP	0.423231	0.0347594	0.134198
WINTER_HYPOXIA_DN	0.714977	0	0	VALK_AML_CLUSTER_11	0.677089	0	0.000367259	WESTON_VEGFA_TARGETS_12HR	0.421965	0.031941	0.130938
ABRAHAM_ALPC_VS_MULTIPLE_MYELOMA_UP	0.714806	0	5.97e-05	GEISS_RESPONSE_TO_DSRNA_DN	0.676445	0.0176125	0.0168111	LI_INDUCED_T_TO_NATURAL_KILLER_DN	0.418701	0	0.0285321
BURTON_ADIPOGENESIS_7	0.714604	0	0	DUNNE_TARGETS_OF_AML1_MTG8_FUSION_DN	0.676047	0.00899281	0.0117439	VANASSE_BCL2_TARGETS_DN	0.417675	0.00824176	0.0898581
RICKMAN_HEAD_AND_NECK_CANCER_F	0.71429	0	0	DUNNE_TARGETS_OF_AML1_MTG8_FUSION_UP	0.67452	0	7.79513e-05	HOFFMANN_SMALL_PRE_BII_TO_IMMATURE_B_LYMPHOCYTE_UP	0.413236	0.00302115	0.0669533
IZADPANAH_STEM_CELL_ADIPOSE_VS_BONE_DN	0.714172	0	0	GRAHAM_CML_QUIESCENT_VS_CML_DIVIDING_UP	0.674207	0.00344234	0.00451265	WALLACE_PROSTATE_CANCER_RACE_UP	0.412784	0	0.00230513
WAMUNYOKOLI_OVARIAN_CANCER_LMP_DN	0.712848	0	0	MAHADEVAN_IMATINIB_RESISTANCE_DN	0.673971	0.00909091	0.0121371	GUTIERREZ_CHRONIC_LYMPHOCYTIC_LEUKEMIA_DN	0.412407	0.0271003	0.119273
NIELSEN_GIST_VS_SYNOVIAL_SARCOMA_UP	0.712816	0	0.000286	WESTON_VEGFA_TARGETS_6HR	0.673144	0	1.09182e-05	JIANG_AGING_HYPOTHALAMUS_UP	0.410457	0.0198864	0.130596
VALK_AML_CLUSTER_11	0.712634	0	4.45e-06	TURASHVILI_BREAST_DUCTAL_CARCINOMA_VS_LOBULAR_NORMAL_DN	0.67312	0	1.28811e-05	KLEIN_PRIMARY_EFFUSION_LYMPHOMA_UP	0.408965	0.00282486	0.0862156
ZIRN_TRETINOIN_RESPONSE_WT1_UP	0.710804	0	0.000142	COWLING_MYCN_TARGETS	0.670999	0	0.000105647	VANHARANTA_UTERINE_FIBROID_DN	0.408863	0.0136612	0.0877554
TERAMOTO_OPN_TARGETS_CLUSTER_6	0.710573	0	1.81e-05	ROY_WOUND_BLOOD_VESSEL_UP	0.670666	0	6.56807e-05	NIKOLSKY_BREAST_CANCER_17Q11_Q21_AMPLICON	0.408826	0.0140056	0.0976683
SCHRAETS_MLL_TARGETS_DN	0.71016	0	7.75e-06	CROONQUIST_NRAS_VS_STROMAL_STIMULATION_UP	0.668676	0	0.000413141	RASHI_RESPONSE_TO_IONIZING_RADIATION_6	0.408446	0.00821918	0.0671099
PANGAS_TUMOR_SUPPRESSION_BY_SMAD1_AND_SMAD5_UP	0.709193	0	0	KYNG_DNA_DAMAGE_BY_4NQO_OR_GAMMA_RADIATION	0.66791	0.0202952	0.0234745	HOEBEKE_LYMPHOID_STEM_CELL_UP	0.40808	0.00543478	0.0675692
WANG_SMARCE1_TARGETS_UP	0.708273	0	0	MORI_IMMATURE_B_LYMPHOCYTE_UP	0.667454	0	8.47636e-05	BERENJENO_ROCK_SIGNALING_NOT_VIA_RHOA_DN	0.40804	0.0366197	0.139862
TONKS_TARGETS_OF_RUNX1_RUNX1T1_FUSION_ERYTHROCYTE_DN	0.707197	0.00163399	0.00137826	SU_THYMUS	0.667243	0.00579151	0.00718532	DASU_IL6_SIGNALING_UP	0.407123	0.00884956	0.0929517
HUANG_FOXA2_TARGETS_DN	0.705844	0	4.53e-06	WEST_ADRENOCORTICAL_CARCINOMA_VS_ADENOMA_DN	0.666742	0.00356506	0.00424172	HUPER_BREAST_BASAL_VS_LUMINAL_DN	0.407106	0.0169492	0.0956758
LI_WILMS_TUMOR_VS_FETAL_KIDNEY_2_DN	0.7052	0	0	APPEL_IMATINIB_RESPONSE	0.666661	0	0.00133385	BROWNE_HCMV_INFECTION_2HR_UP	0.406728	0.0426667	0.157543
ROSS_AML_WITH_CBFB_MYH11_FUSION	0.703888	0	0	FLECHNER_BIOPSY_KIDNEY_TRANSPLANT_REJECTED_VS_OK_UP	0.666388	0	0	FAELT_B_CLL_WITH_VH3_21_DN	0.40555	0.0482955	0.150734
ZHENG_FOXP3_TARGETS_IN_T_LYMPHOCYTE_DN	0.703864	0	4.13e-06	WINTER_HYPOXIA_DN	0.665464	0	7.09385e-05	ZHU_CMV_24_HR_DN	0.403437	0	0.0284936
NADLER_OBESITY_UP	0.703569	0	0	VERRECCHIA_DELAYED_RESPONSE_TO_TGFB1	0.664925	0.0017301	0.000878688	ZHU_CMV_ALL_DN	0.403409	0	0.0130743
MIYAGAWA_TARGETS_OF_EWSR1_ETS_FUSIONS_DN	0.703542	0	0	WOO_LIVER_CANCER_RECURRENCE_UP	0.664906	0	0	CHIARADONNA_NEOPLASTIC_TRANSFORMATION_KRAS_CDC25_DN	0.401906	0.0165746	0.118579
MAHADEVAN_IMATINIB_RESISTANCE_DN	0.70214	0.00163132	0.00061	POMEROY_MEDULLOBLASTOMA_DESMOPLASIC_VS_CLASSIC_DN	0.664628	0	1.12394e-05	POMEROY_MEDULLOBLASTOMA_DESMOPLASIC_VS_CLASSIC_DN	0.398323	0.00560224	0.0639356
DAVICIONI_PAX_FOXO1_SIGNATURE_IN_ARMS_DN	0.702134	0	0.00037	LINDVALL_IMMORTALIZED_BY_TERT_DN	0.66434	0	0	MCDOWELL_ACUTE_LUNG_INJURY_UP	0.398052	0.011236	0.106735
ZHU_CMV_8_HR_DN	0.701743	0	0	PANGAS_TUMOR_SUPPRESSION_BY_SMAD1_AND_SMAD5_UP	0.66397	0	0	NATSUME_RESPONSE_TO_INTERFERON_BETA_DN	0.397392	0.00564972	0.08553
GENTLES_LEUKEMIC_STEM_CELL_UP	0.699895	0	3.49e-05	FERRANDO_TAL1_NEIGHBORS	0.663444	0.00380952	0.00757988	NAKAMURA_ADIPOGENESIS_LATE_DN	0.396708	0.0460358	0.162515
VALK_AML_CLUSTER_10	0.698947	0	3.23e-05	VERRECCHIA_RESPONSE_TO_TGFB1_C2	0.662226	0.00179856	0.00386338	KUROZUMI_RESPONSE_TO_ONCOCYTIC_VIRUS	0.395434	0.0113314	0.109352
ZHU_SKIL_TARGETS_UP	0.698561	0	0.000536	ZHU_CMV_ALL_DN	0.662091	0	0	VERRECCHIA_EARLY_RESPONSE_TO_TGFB1	0.394993	0.00301205	0.0884142
TURASHVILI_BREAST_DUCTAL_CARCINOMA_VS_LOBULAR_NORMAL_DN	0.698154	0	0	OXFORD_RALA_OR_RALB_TARGETS_DN	0.662007	0.00553506	0.00549471	BOQUEST_STEM_CELL_UP	0.394234	0	0.00990016
GROSS_ELK3_TARGETS_UP	0.698143	0	4.26e-05	CHEMELLO_SOLEUS_VS_EDL_MYOFIBERS_UP	0.66185	0	0.00118954	WIERENGA_STAT5A_TARGETS_GROUP2	0.393207	0.0490956	0.183035
IGLESIAS_E2F_TARGETS_UP	0.697667	0	0	MAHADEVAN_GIST_MORPHOLOGICAL_SWITCH	0.660359	0.0163636	0.0200871	BURTON_ADIPOGENESIS_7	0.392939	0.0298103	0.140446
LINDVALL_IMMORTALIZED_BY_TERT_UP	0.697337	0	0	GAURNIER_PSMD4_TARGETS	0.660227	0	1.41533e-05	BERTUCCI_MEDULLARY_VS_DUCTAL_BREAST_CANCER_DN	0.391716	0	0.0442964
LANDIS_ERBB2_BREAST_TUMORS_65_DN	0.696872	0	7.86e-06	CROONQUIST_NRAS_SIGNALING_UP	0.659978	0	0.000444853	FERRANDO_T_ALL_WITH_MLL_ENL_FUSION_UP	0.389481	0	0.0344169
MOSERLE_IFNA_RESPONSE	0.696771	0	6.77e-05	LU_TUMOR_VASCULATURE_UP	0.659817	0	0.00156111	WUNDER_INFLAMMATORY_RESPONSE_AND_CHOLESTEROL_UP	0.389335	0.0230548	0.145997
CROONQUIST_IL6_DEPRIVATION_UP	0.696447	0.0015748	0.000809	GAVIN_PDE3B_TARGETS	0.65928	0.00544465	0.00803175	KLEIN_PRIMARY_EFFUSION_LYMPHOMA_DN	0.389187	0.0272727	0.119333
KUROZUMI_RESPONSE_TO_ONCOCYTIC_VIRUS_AND_CYCLIC_RGD	0.695207	0	0.000399	TSUNODA_CISPLATIN_RESISTANCE_UP	0.659153	0.0291439	0.0219478	TARTE_PLASMA_CELL_VS_B_LYMPHOCYTE_DN	0.388505	0.0398936	0.12841
HAN_JNK_SINGALING_UP	0.694787	0	1.88e-05	SCHRAETS_MLL_TARGETS_UP	0.658875	0	0.000802539	WESTON_VEGFA_TARGETS_6HR	0.387963	0.00287356	0.0849766
TRAYNOR_RETT_SYNDROM_UP	0.694713	0	0	IGLESIAS_E2F_TARGETS_UP	0.65874	0	0	MIKKELSEN_MEF_LCP_WITH_H3K4ME3	0.387114	0.0188679	0.101273
CUI_TCF21_TARGETS_UP	0.693641	0	1.14e-05	VALK_AML_CLUSTER_9	0.658571	0	0.00106542	RODWELL_AGING_KIDNEY_NO_BLOOD_UP	0.38664	0	0.0289044
BUCKANOVICH_T_LYMPHOCYTE_HOMING_ON_TUMOR_UP	0.692025	0	0.000562	ZHANG_RESPONSE_TO_CANTHARIDIN_UP	0.658126	0.00728597	0.012504	GERHOLD_ADIPOGENESIS_DN	0.386253	0.0030581	0.0671182
HOELZEL_NF1_TARGETS_DN	0.692024	0	0	FAELT_B_CLL_WITH_VH_REARRANGEMENTS_UP	0.65811	0	0.000512022	NIKOLSKY_BREAST_CANCER_8Q12_Q22_AMPLICON	0.385617	0.0116618	0.112087
KUNINGER_IGF1_VS_PDGFB_TARGETS_DN	0.691075	0	0	MAHADEVAN_RESPONSE_TO_MP470_DN	0.657675	0.0127971	0.0170991	CHIBA_RESPONSE_TO_TSA_UP	0.385331	0.0227273	0.123601
PETROVA_ENDOTHELIUM_LYMPHATIC_VS_BLOOD_DN	0.690913	0	0	RODWELL_AGING_KIDNEY_UP	0.657408	0	0	BURTON_ADIPOGENESIS_PEAK_AT_0HR	0.382958	0.0236686	0.147111
VERRECCHIA_DELAYED_RESPONSE_TO_TGFB1	0.690706	0	1.87e-05	KUROZUMI_RESPONSE_TO_ONCOCYTIC_VIRUS	0.656073	0	0.000255543	ROSS_AML_WITH_AML1_ETO_FUSION	0.380438	0.032967	0.149705
LEIN_LOCALIZED_TO_DISTAL_AND_PROXIMAL_DENDRITES	0.690458	0.00519031	0.00243264	SCHRAETS_MLL_TARGETS_DN	0.655933	0	0.00134845	DAVICIONI_TARGETS_OF_PAX_FOXO1_FUSIONS_DN	0.379164	0.0195531	0.158507
VISALA_RESPONSE_TO_HEAT_SHOCK_AND_AGING_UP	0.689408	0	0.00300403	BEIER_GLIOMA_STEM_CELL_DN	0.65585	0	1.05176e-05	RUTELLA_RESPONSE_TO_HGF_DN	0.376093	0	0.0207149
BURTON_ADIPOGENESIS_PEAK_AT_0HR	0.689093	0	0	MIKKELSEN_MEF_LCP_WITH_H3K4ME3	0.654265	0	0	BIDUS_METASTASIS_DN	0.373717	0.011396	0.10932
LIAN_LIPA_TARGETS_3M	0.688762	0	0	OSADA_ASCL1_TARGETS_DN	0.653753	0.00900901	0.0109528	MORI_MATURE_B_LYMPHOCYTE_UP	0.372564	0	0.0979001
MCCABE_HOXC6_TARGETS_DN	0.688395	0	0.000468	SCHOEN_NFKB_SIGNALING	0.652843	0	0.00144611	ASTIER_INTEGRIN_SIGNALING	0.37145	0.0232558	0.155562
DORSEY_GAB2_TARGETS	0.687275	0	2.28e-05	MORI_LARGE_PRE_BII_LYMPHOCYTE_DN	0.65116	0	0.000148059	IZADPANAH_STEM_CELL_ADIPOSE_VS_BONE_DN	0.371259	0.00943396	0.10327
SCHOEN_NFKB_SIGNALING	0.687163	0	4.25e-05	WANG_SMARCE1_TARGETS_UP	0.651012	0	0	ROSS_AML_WITH_MLL_FUSIONS	0.370829	0.0410557	0.174491
AMIT_EGF_RESPONSE_240_MCF10A	0.687075	0	0.00120338	CHIARETTI_T_ALL_REFRACTORY_TO_THERAPY	0.650182	0.00175439	0.0026499	REN_ALVEOLAR_RHABDOMYOSARCOMA_DN	0.370114	0	0.0100307
DACOSTA_ERCC3_ALLELE_XPCS_VS_TTD_DN	0.687055	0	1.69e-05	RODWELL_AGING_KIDNEY_NO_BLOOD_UP	0.650048	0	0	MCCLUNG_COCAINE_REWARD_5D	0.36983	0.0157068	0.126465
BEGUM_TARGETS_OF_PAX3_FOXO1_FUSION_UP	0.686999	0	0	KANG_AR_TARGETS_DN	0.648998	0.00769231	0.0123561	MIKKELSEN_ES_LCP_WITH_H3K4ME3	0.369742	0.0438356	0.188718
WILENSKY_RESPONSE_TO_DARAPLADIB	0.686202	0	0.000123	GERHOLD_ADIPOGENESIS_DN	0.648863	0	1.98935e-05	LANDIS_ERBB2_BREAST_TUMORS_324_DN	0.369118	0	0.05381
GARGALOVIC_RESPONSE_TO_OXIDIZED_PHOSPHOLIPIDS_GREY_UP	0.686006	0.00178571	0.0040783	CHEN_LVAD_SUPPORT_OF_FAILING_HEART_UP	0.64853	0	0	LEE_METASTASIS_AND_ALTERNATIVE_SPLICING_UP	0.368794	0.0254237	0.144661
GUENTHER_GROWTH_SPHERICAL_VS_ADHERENT_DN	0.68585	0	0.000161	HOWLIN_PUBERTAL_MAMMARY_GLAND	0.648074	0	1.95563e-05	DIRMEIER_LMP1_RESPONSE_LATE_UP	0.368547	0.0142045	0.128281
RODWELL_AGING_KIDNEY_NO_BLOOD_UP	0.685558	0	0	MOREIRA_RESPONSE_TO_TSA_DN	0.647998	0.0128913	0.0211578	SMID_BREAST_CANCER_LUMINAL_B_DN	0.368425	0	0.00471594
NELSON_RESPONSE_TO_ANDROGEN_DN	0.684839	0	0.0016818	GILDEA_METASTASIS	0.647913	0.00343643	0.00321453	MIKKELSEN_IPS_LCP_WITH_H3K4ME3	0.362138	0.00872093	0.128591
KANG_GIST_WITH_PDGFRA_UP	0.6838	0	4.81e-06	MCLACHLAN_DENTAL_CARIES_UP	0.646049	0	0	WESTON_VEGFA_TARGETS	0.36179	0	0.0564906
ZHENG_GLIOBLASTOMA_PLASTICITY_DN	0.683684	0	0	BUCKANOVICH_T_LYMPHOCYTE_HOMING_ON_TUMOR_UP	0.645829	0.00900901	0.0106909	ROSS_ACUTE_MYELOID_LEUKEMIA_CBF	0.360617	0.0377907	0.157236
TAKEDA_TARGETS_OF_NUP98_HOXA9_FUSION_3D_DN	0.682709	0	6.02e-05	FRIDMAN_SENESCENCE_UP	0.644616	0	1.19418e-05	JAZAG_TGFB1_SIGNALING_VIA_SMAD4_UP	0.359944	0.00617284	0.14302
NIKOLSKY_BREAST_CANCER_21Q22_AMPLICON	0.682681	0.00319489	0.00453636	MORI_MATURE_B_LYMPHOCYTE_UP	0.644585	0	1.50844e-05	KARLSSON_TGFB1_TARGETS_UP	0.359888	0.00296736	0.118667
COLIN_PILOCYTIC_ASTROCYTOMA_VS_GLIOBLASTOMA_UP	0.682477	0	1.79e-05	RODRIGUES_NTN1_TARGETS_UP	0.644232	0.0274223	0.0284762	ACOSTA_PROLIFERATION_INDEPENDENT_MYC_TARGETS_DN	0.358033	0.00613497	0.112166
KRASNOSELSKAYA_ILF3_TARGETS_UP	0.681965	0	1.76e-05	YAO_TEMPORAL_RESPONSE_TO_PROGESTERONE_CLUSTER_16	0.644227	0	1.10232e-05	EBAUER_TARGETS_OF_PAX3_FOXO1_FUSION_UP	0.352913	0.00325733	0.0554016
VALK_AML_CLUSTER_1	0.681772	0	0.000138	BERENJENO_TRANSFORMED_BY_RHOA_FOREVER_DN	0.643534	0	0.00276429	ROZANOV_MMP14_TARGETS_UP	0.352748	0	0.0545728
LU_TUMOR_VASCULATURE_UP	0.6809	0	0.000161	BALDWIN_PRKCI_TARGETS_UP	0.642337	0	0.00148065	CHIANG_LIVER_CANCER_SUBCLASS_CTNNB1_DN	0.352024	0.00335571	0.0786577
BERENJENO_ROCK_SIGNALING_NOT_VIA_RHOA_DN	0.680812	0	4.61e-06	HAHTOLA_SEZARY_SYNDROM_DN	0.642187	0	0.000951575	VILIMAS_NOTCH1_TARGETS_UP	0.351491	0.0454545	0.203722
WOO_LIVER_CANCER_RECURRENCE_UP	0.680024	0	0	SARTIPY_BLUNTED_BY_INSULIN_RESISTANCE_UP	0.64205	0.0215827	0.0164371	BORCZUK_MALIGNANT_MESOTHELIOMA_DN	0.3513	0.00847458	0.128739
LIU_VAV3_PROSTATE_CARCINOGENESIS_UP	0.679725	0	0	SHIPP_DLBCL_VS_FOLLICULAR_LYMPHOMA_DN	0.641258	0	0.000515355	NING_CHRONIC_OBSTRUCTIVE_PULMONARY_DISEASE_UP	0.350627	0	0.0894507
DELACROIX_RAR_TARGETS_DN	0.67932	0	0.000341	TING_SILENCED_BY_DICER	0.640439	0.00526316	0.00399014	WEIGEL_OXIDATIVE_STRESS_BY_HNE_AND_TBH	0.349794	0.0241935	0.17201
FLECHNER_BIOPSY_KIDNEY_TRANSPLANT_REJECTED_VS_OK_UP	0.678691	0	0	GOTZMANN_EPITHELIAL_TO_MESENCHYMAL_TRANSITION_UP	0.639775	0	1.07142e-05	BURTON_ADIPOGENESIS_8	0.345931	0.0391061	0.157721
GERHOLD_ADIPOGENESIS_DN	0.678377	0	0	DAVICIONI_PAX_FOXO1_SIGNATURE_IN_ARMS_DN	0.638733	0.00954198	0.0147744	ICHIBA_GRAFT_VERSUS_HOST_DISEASE_35D_UP	0.344684	0	0.0960758
DUNNE_TARGETS_OF_AML1_MTG8_FUSION_DN	0.678333	0.00166945	0.00173701	ALTEMEIER_RESPONSE_TO_LPS_WITH_MECHANICAL_VENTILATION	0.638608	0	0	WANG_SMARCE1_TARGETS_UP	0.344462	0	0.0555493
VERHAAK_GLIOBLASTOMA_MESENCHYMAL	0.677595	0	0	SMID_BREAST_CANCER_NORMAL_LIKE_UP	0.638539	0	0	ZHANG_TARGETS_OF_EWSR1_FLI1_FUSION	0.344044	0.0294118	0.146938
SASSON_RESPONSE_TO_GONADOTROPHINS_DN	0.677484	0	0	ABE_INNER_EAR	0.638204	0	0.000648042	BASSO_CD40_SIGNALING_UP	0.341436	0.0154799	0.120164
NAKAYAMA_SOFT_TISSUE_TUMORS_PCA2_DN	0.67733	0	0	VERHAAK_GLIOBLASTOMA_MESENCHYMAL	0.637951	0	0	WOO_LIVER_CANCER_RECURRENCE_UP	0.33913	0.0112994	0.145643
CHEN_LVAD_SUPPORT_OF_FAILING_HEART_DN	0.675407	0	4.2e-06	NAKAYAMA_FGF2_TARGETS	0.637754	0	0.00473613	BOQUEST_STEM_CELL_DN	0.337736	0	0.0876379
AMUNDSON_POOR_SURVIVAL_AFTER_GAMMA_RADIATION_8G	0.674876	0	0	ASTON_MAJOR_DEPRESSIVE_DISORDER_UP	0.637588	0	0.0005478	KEEN_RESPONSE_TO_ROSIGLITAZONE_DN	0.33495	0.00974026	0.127076
OZANNE_AP1_TARGETS_UP	0.674272	0.00829187	0.00334215	LA_MEN1_TARGETS	0.637378	0.00910747	0.00855919	HATADA_METHYLATED_IN_LUNG_CANCER_UP	0.334582	0	0.0864207
SMID_BREAST_CANCER_NORMAL_LIKE_UP	0.672908	0	0	WU_SILENCED_BY_METHYLATION_IN_BLADDER_CANCER	0.636382	0	0.000241993	JECHLINGER_EPITHELIAL_TO_MESENCHYMAL_TRANSITION_UP	0.332516	0.0393939	0.193061
PASINI_SUZ12_TARGETS_DN	0.672749	0	0	RAMALHO_STEMNESS_DN	0.635793	0	1.97235e-05	MIYAGAWA_TARGETS_OF_EWSR1_ETS_FUSIONS_DN	0.332309	0.00333333	0.102635
WU_SILENCED_BY_METHYLATION_IN_BLADDER_CANCER	0.672311	0	0	PETROVA_ENDOTHELIUM_LYMPHATIC_VS_BLOOD_DN	0.635627	0	0	DER_IFN_BETA_RESPONSE_UP	0.32917	0	0.107221
KANG_AR_TARGETS_DN	0.672271	0	0.00218005	LINDSTEDT_DENDRITIC_CELL_MATURATION_A	0.63538	0	6.66258e-05	CHEN_METABOLIC_SYNDROM_NETWORK	0.329121	0	0.0145113
BRUECKNER_TARGETS_OF_MIRLET7A3_DN	0.671994	0	0	NIKOLSKY_BREAST_CANCER_6P24_P22_AMPLICON	0.635048	0.016791	0.0195307	HUMMERICH_SKIN_CANCER_PROGRESSION_DN	0.325169	0.00630915	0.155057
SCHRAETS_MLL_TARGETS_UP	0.671797	0	2.92e-05	CHIARADONNA_NEOPLASTIC_TRANSFORMATION_CDC25_UP	0.634633	0	0	HOSHIDA_LIVER_CANCER_SURVIVAL_UP	0.324747	0.0191083	0.222643
WALLACE_PROSTATE_CANCER_RACE_UP	0.671537	0	0	DASU_IL6_SIGNALING_UP	0.633405	0	0.000164185	BERENJENO_TRANSFORMED_BY_RHOA_DN	0.324022	0	0.0564221
HARRIS_BRAIN_CANCER_PROGENITORS	0.670823	0	7.72e-06	MA_PITUITARY_FETAL_VS_ADULT_UP	0.632396	0.00337838	0.00948185	PECE_MAMMARY_STEM_CELL_UP	0.323439	0.00649351	0.156912
SCHAEFFER_PROSTATE_DEVELOPMENT_12HR_DN	0.670802	0	0	GAUSSMANN_MLL_AF4_FUSION_TARGETS_E_UP	0.630884	0	1.2327e-05	SERVITJA_ISLET_HNF1A_TARGETS_UP	0.322998	0.00664452	0.106937
CHEN_LVAD_SUPPORT_OF_FAILING_HEART_UP	0.670609	0	0	ICHIBA_GRAFT_VERSUS_HOST_DISEASE_D7_UP	0.630179	0	1.48885e-05	LAIHO_COLORECTAL_CANCER_SERRATED_UP	0.3229	0.015873	0.159218
VANHARANTA_UTERINE_FIBROID_DN	0.669655	0	0	BROWNE_HCMV_INFECTION_16HR_DN	0.629639	0	2.00665e-05	QI_PLASMACYTOMA_UP	0.32239	0	0.0692994
CHIBA_RESPONSE_TO_TSA_UP	0.669146	0	4.71e-06	BURTON_ADIPOGENESIS_PEAK_AT_0HR	0.629457	0	0.000197807	CHIARADONNA_NEOPLASTIC_TRANSFORMATION_KRAS_DN	0.321194	0.00651466	0.143323
BROWNE_HCMV_INFECTION_24HR_DN	0.668937	0	0	ZHU_SKIL_TARGETS_UP	0.629211	0.0172084	0.0216729	FRIDMAN_SENESCENCE_UP	0.32092	0.0467836	0.20693
MARCHINI_TRABECTEDIN_RESISTANCE_DN	0.66884	0	8.03e-06	TONKS_TARGETS_OF_RUNX1_RUNX1T1_FUSION_MONOCYTE_DN	0.629033	0	0.000802163	MARKEY_RB1_ACUTE_LOF_DN	0.317153	0	0.0983669
MAHADEVAN_RESPONSE_TO_MP470_DN	0.668747	0.00336134	0.0025625	VERHAAK_AML_WITH_NPM1_MUTATED_UP	0.628831	0	0	HUTTMANN_B_CLL_POOR_SURVIVAL_UP	0.316178	0	0.0905111
TING_SILENCED_BY_DICER	0.667626	0	0.000162	GU_PDEF_TARGETS_UP	0.628811	0	4.33583e-05	KAYO_CALORIE_RESTRICTION_MUSCLE_UP	0.314787	0.019544	0.150338
HENDRICKS_SMARCA4_TARGETS_UP	0.66747	0	0	SIMBULAN_PARP1_TARGETS_UP	0.628055	0	0.00376429	SANSOM_APC_TARGETS_DN	0.313041	0	0.0661818
NIELSEN_LEIOMYOSARCOMA_CNN1_DN	0.666847	0.00491803	0.00174456	EINAV_INTERFERON_SIGNATURE_IN_CANCER	0.627923	0.00347222	0.00857873	JAATINEN_HEMATOPOIETIC_STEM_CELL_DN	0.312751	0.00369004	0.112709
VART_KSHV_INFECTION_ANGIOGENIC_MARKERS_UP	0.666759	0	0	LIU_PROSTATE_CANCER_DN	0.627807	0	0	PASINI_SUZ12_TARGETS_DN	0.311462	0	0.0892089
YAO_HOXA10_TARGETS_VIA_PROGESTERONE_DN	0.666629	0.00322061	0.0025019	BOSCO_TH1_CYTOTOXIC_MODULE	0.627031	0	1.57043e-05	LIU_VAV3_PROSTATE_CARCINOGENESIS_UP	0.309275	0.0327381	0.191924
HASLINGER_B_CLL_WITH_13Q14_DELETION	0.666627	0.00162602	0.00172768	LIU_IL13_MEMORY_MODEL_UP	0.627014	0.0131579	0.0286159	GINESTIER_BREAST_CANCER_ZNF217_AMPLIFIED_DN	0.308825	0.00660066	0.144969
COLIN_PILOCYTIC_ASTROCYTOMA_VS_GLIOBLASTOMA_DN	0.6665	0	0.000284	LINDSTEDT_DENDRITIC_CELL_MATURATION_D	0.626544	0	0.000102972	SWEET_LUNG_CANCER_KRAS_DN	0.308465	0	0.0557206
RODWELL_AGING_KIDNEY_UP	0.666222	0	0	HUANG_FOXA2_TARGETS_DN	0.626412	0	0.00337883	MARTENS_BOUND_BY_PML_RARA_FUSION	0.307064	0	0.0912079
HUMMEL_BURKITTS_LYMPHOMA_DN	0.665985	0.0084317	0.00472364	HASLINGER_B_CLL_WITH_CHROMOSOME_12_TRISOMY	0.625866	0.0106952	0.0223078	ONKEN_UVEAL_MELANOMA_UP	0.30701	0	0.0424939
DURAND_STROMA_S_UP	0.665401	0	0	NELSON_RESPONSE_TO_ANDROGEN_DN	0.625747	0.0266904	0.036373	DEURIG_T_CELL_PROLYMPHOCYTIC_LEUKEMIA_DN	0.303334	0.00373134	0.111919
VETTER_TARGETS_OF_PRKCA_AND_ETS1_UP	0.665235	0.00983607	0.0051319	GARGALOVIC_RESPONSE_TO_OXIDIZED_PHOSPHOLIPIDS_RED_DN	0.625714	0.00756144	0.0182448	HELLER_HDAC_TARGETS_SILENCED_BY_METHYLATION_DN	0.303043	0	0.119581
MAHADEVAN_IMATINIB_RESISTANCE_UP	0.665095	0	0.00116562	WATANABE_ULCERATIVE_COLITIS_WITH_CANCER_UP	0.624533	0.0394737	0.0286359	KINSEY_TARGETS_OF_EWSR1_FLII_FUSION_DN	0.302765	0.00722022	0.143956
PLASARI_TGFB1_TARGETS_1HR_UP	0.665091	0	1.66e-05	JECHLINGER_EPITHELIAL_TO_MESENCHYMAL_TRANSITION_UP	0.624313	0	0.000101685	WONG_ADULT_TISSUE_STEM_MODULE	0.301801	0	0.0555919
BACOLOD_RESISTANCE_TO_ALKYLATING_AGENTS_UP	0.664438	0	0.00032	DORSEY_GAB2_TARGETS	0.62426	0.00184502	0.00562493	CHICAS_RB1_TARGETS_CONFLUENT	0.300014	0	0.0803092
UZONYI_RESPONSE_TO_LEUKOTRIENE_AND_THROMBIN	0.664122	0	3.78e-05	WU_ALZHEIMER_DISEASE_DN	0.623583	0.0252252	0.0234438	LENAOUR_DENDRITIC_CELL_MATURATION_DN	0.29842	0.010101	0.149395
DAVIES_MULTIPLE_MYELOMA_VS_MGUS_DN	0.664066	0.00156006	0.000286	BEGUM_TARGETS_OF_PAX3_FOXO1_FUSION_UP	0.623428	0	0.000225613	RICKMAN_METASTASIS_DN	0.295884	0.0100334	0.181963
GOTZMANN_EPITHELIAL_TO_MESENCHYMAL_TRANSITION_UP	0.663796	0	0	VERRECCHIA_RESPONSE_TO_TGFB1_C5	0.622782	0.00548446	0.0224836	BERTUCCI_MEDULLARY_VS_DUCTAL_BREAST_CANCER_UP	0.292371	0.0295082	0.231898
WEINMANN_ADAPTATION_TO_HYPOXIA_DN	0.663735	0	4.27e-05	GRAHAM_CML_QUIESCENT_VS_NORMAL_QUIESCENT_DN	0.621784	0	0.00141192	BASSO_B_LYMPHOCYTE_NETWORK	0.292252	0.0231788	0.210136
ZIRN_TRETINOIN_RESPONSE_UP	0.662844	0	0.00177425	HELLEBREKERS_SILENCED_DURING_TUMOR_ANGIOGENESIS	0.621221	0	1.89151e-05	HAHTOLA_MYCOSIS_FUNGOIDES_SKIN_UP	0.291791	0.0151057	0.214538
TIAN_TNF_SIGNALING_NOT_VIA_NFKB	0.662829	0.0015949	0.00212518	COLIN_PILOCYTIC_ASTROCYTOMA_VS_GLIOBLASTOMA_UP	0.620958	0.00180832	0.00652636	MULLIGHAN_MLL_SIGNATURE_1_UP	0.290619	0	0.129077
SASSON_RESPONSE_TO_FORSKOLIN_DN	0.662805	0	0	TCGA_GLIOBLASTOMA_COPY_NUMBER_DN	0.620241	0	0.00436854	VERHAAK_AML_WITH_NPM1_MUTATED_DN	0.290572	0	0.142331
KAAB_HEART_ATRIUM_VS_VENTRICLE_UP	0.662354	0	0	TSENG_ADIPOGENIC_POTENTIAL_UP	0.618218	0.00355872	0.00949799	BROWNE_HCMV_INFECTION_18HR_DN	0.288811	0.0232558	0.192088
KAYO_CALORIE_RESTRICTION_MUSCLE_UP	0.662209	0	0	VALK_AML_CLUSTER_2	0.617243	0.0118243	0.0102829	GAUSSMANN_MLL_AF4_FUSION_TARGETS_G_UP	0.288127	0.0403727	0.241322
GAUSSMANN_MLL_AF4_FUSION_TARGETS_F_UP	0.661128	0	0	MAHADEVAN_RESPONSE_TO_MP470_UP	0.617225	0.0162162	0.0326814	MULLIGHAN_MLL_SIGNATURE_2_UP	0.287938	0.00790514	0.131639
SWEET_LUNG_CANCER_KRAS_DN	0.660376	0	0	MALONEY_RESPONSE_TO_17AAG_UP	0.616584	0.00172414	0.00209312	KAAB_HEART_ATRIUM_VS_VENTRICLE_UP	0.287399	0.00793651	0.143119
LEE_NEURAL_CREST_STEM_CELL_UP	0.660335	0	0	CHARAFE_BREAST_CANCER_LUMINAL_VS_MESENCHYMAL_DN	0.616313	0	0	DURAND_STROMA_S_UP	0.285952	0.0214286	0.191788
LIU_SMARCA4_TARGETS	0.660092	0	0	BENNETT_SYSTEMIC_LUPUS_ERYTHEMATOSUS	0.615131	0.00545455	0.0097761	SHEDDEN_LUNG_CANCER_GOOD_SURVIVAL_A12	0.285031	0.00716846	0.190333
FRIDMAN_SENESCENCE_UP	0.659633	0	0	WANG_IMMORTALIZED_BY_HOXA9_AND_MEIS1_UP	0.614893	0.00177305	0.00994403	MULLIGHAN_MLL_SIGNATURE_2_DN	0.284485	0.00689655	0.17728
INGRAM_SHH_TARGETS_DN	0.659546	0	0	BERTUCCI_MEDULLARY_VS_DUCTAL_BREAST_CANCER_DN	0.614291	0	0	MCBRYAN_PUBERTAL_BREAST_4_5WK_UP	0.28377	0.0141343	0.1826
DEBOSSCHER_NFKB_TARGETS_REPRESSED_BY_GLUCOCORTICOIDS	0.659315	0.00156495	0.000828	XU_RESPONSE_TO_TRETINOIN_AND_NSC682994_UP	0.614179	0.0335821	0.0577586	LIM_MAMMARY_STEM_CELL_UP	0.283295	0	0.129578
GAUSSMANN_MLL_AF4_FUSION_TARGETS_E_UP	0.658345	0	0	JEON_SMAD6_TARGETS_UP	0.614018	0.00548446	0.0213251	WANG_RESPONSE_TO_GSK3_INHIBITOR_SB216763_UP	0.280979	0.0141844	0.216764
CHIARADONNA_NEOPLASTIC_TRANSFORMATION_CDC25_UP	0.658162	0	0	BERTUCCI_INVASIVE_CARCINOMA_DUCTAL_VS_LOBULAR_DN	0.612365	0	0.00192968	RUTELLA_RESPONSE_TO_CSF2RB_AND_IL4_DN	0.27651	0.00381679	0.167744
LIAN_LIPA_TARGETS_6M	0.657504	0	0	BURTON_ADIPOGENESIS_8	0.612248	0	7.1917e-05	PETROVA_ENDOTHELIUM_LYMPHATIC_VS_BLOOD_DN	0.273037	0.0174825	0.232829
NAKAJIMA_MAST_CELL	0.657411	0	1.68e-05	SCHAEFFER_PROSTATE_DEVELOPMENT_12HR_DN	0.612228	0	0.000781769	WEST_ADRENOCORTICAL_TUMOR_DN	0.27227	0	0.143537
BOWIE_RESPONSE_TO_TAMOXIFEN	0.65727	0.00831947	0.00321512	LEE_EARLY_T_LYMPHOCYTE_DN	0.611518	0	0.000805464	HELLER_SILENCED_BY_METHYLATION_UP	0.269175	0.00716846	0.203795
SANA_TNF_SIGNALING_DN	0.657072	0	0	BROWNE_HCMV_INFECTION_2HR_UP	0.611283	0.00345423	0.00298899	BROWNE_HCMV_INFECTION_48HR_DN	0.26684	0	0.141874
VERRECCHIA_RESPONSE_TO_TGFB1_C5	0.65704	0.00312989	0.00189511	ROSS_LEUKEMIA_WITH_MLL_FUSIONS	0.61065	0	0.000167134	PHONG_TNF_RESPONSE_NOT_VIA_P38	0.265273	0.0197628	0.233469
BERENJENO_TRANSFORMED_BY_RHOA_FOREVER_UP	0.656517	0.00170068	0.00390349	SCHAEFFER_PROSTATE_DEVELOPMENT_12HR_UP	0.609637	0	1.31772e-05	GRUETZMANN_PANCREATIC_CANCER_UP	0.264298	0	0.13138
GAVIN_PDE3B_TARGETS	0.656138	0.00637959	0.00203349	SABATES_COLORECTAL_ADENOMA_SIZE_UP	0.609554	0.0309654	0.0373296	PEDRIOLI_MIR31_TARGETS_DN	0.264261	0.0234375	0.241693
MCDOWELL_ACUTE_LUNG_INJURY_UP	0.656117	0	1.8e-05	STEARMAN_TUMOR_FIELD_EFFECT_UP	0.609342	0	0.00622905	LEE_BMP2_TARGETS_UP	0.258992	0	0.157783
LEE_INTRATHYMIC_T_PROGENITOR	0.656054	0.00162075	0.0016217	KERLEY_RESPONSE_TO_CISPLATIN_UP	0.609321	0	0.00299771	HSIAO_HOUSEKEEPING_GENES	0.239876	0	0.231043
WOTTON_RUNX_TARGETS_DN	0.655996	0	0.000323	HOSHIDA_LIVER_CANCER_SUBCLASS_S1	0.60926	0	0
GESERICK_TERT_TARGETS_DN	0.654764	0.00163132	0.00205597	NIELSEN_SCHWANNOMA_UP	0.609186	0.0283554	0.0493679
REN_ALVEOLAR_RHABDOMYOSARCOMA_DN	0.654546	0	0	CHEN_LVAD_SUPPORT_OF_FAILING_HEART_DN	0.608581	0	0.00328837
NIELSEN_LEIOMYOSARCOMA_UP	0.654476	0.00166389	0.00390411	PAL_PRMT5_TARGETS_DN	0.607004	0.00535714	0.0122942
RIGGI_EWING_SARCOMA_PROGENITOR_DN	0.654102	0	0	DAWSON_METHYLATED_IN_LYMPHOMA_TCL1	0.606983	0	0.00104249
BURTON_ADIPOGENESIS_8	0.653886	0	0	LI_WILMS_TUMOR	0.606406	0.0140105	0.0194024
LIANG_SILENCED_BY_METHYLATION_UP	0.653619	0	0.000182	YU_MYC_TARGETS_DN	0.605647	0	0.00150804
TAVOR_CEBPA_TARGETS_DN	0.653	0	0.000321	SOTIRIOU_BREAST_CANCER_GRADE_1_VS_3_DN	0.60432	0	0.00101827
NAKAMURA_ADIPOGENESIS_EARLY_UP	0.652875	0	0	SHIN_B_CELL_LYMPHOMA_CLUSTER_3	0.604155	0.00352113	0.014867
BONOME_OVARIAN_CANCER_POOR_SURVIVAL_UP	0.652812	0	0.000236	TSENG_ADIPOGENIC_POTENTIAL_DN	0.603953	0.00171821	0.00179269
CHEMELLO_SOLEUS_VS_EDL_MYOFIBERS_UP	0.652678	0	0.000133	VALK_AML_CLUSTER_4	0.603857	0.0140598	0.0168655
BROWNE_HCMV_INFECTION_16HR_DN	0.652171	0	0	GRAHAM_CML_DIVIDING_VS_NORMAL_QUIESCENT_DN	0.603523	0	7.29228e-05
VALK_AML_WITH_EVI1	0.651919	0.0015528	0.00183594	VART_KSHV_INFECTION_ANGIOGENIC_MARKERS_UP	0.60321	0	1.66147e-05
GOUYER_TATI_TARGETS_DN	0.650961	0.00505051	0.00457623	WIELAND_UP_BY_HBV_INFECTION	0.602841	0	4.46924e-05
SENESE_HDAC2_TARGETS_DN	0.650761	0	0	GRANDVAUX_IRF3_TARGETS_DN	0.60242	0.0291971	0.0409056
POMEROY_MEDULLOBLASTOMA_DESMOPLASIC_VS_CLASSIC_DN	0.650042	0	4.59e-06	HINATA_NFKB_TARGETS_KERATINOCYTE_UP	0.60233	0	3.76376e-05
BURTON_ADIPOGENESIS_PEAK_AT_2HR	0.649892	0	4.04e-06	HOEGERKORP_CD44_TARGETS_DIRECT_UP	0.599661	0.0125	0.0208224
VERNOCHET_ADIPOGENESIS	0.649675	0.00163399	0.0032349	VALK_AML_CLUSTER_15	0.599642	0.00344828	0.0106367
BANDRES_RESPONSE_TO_CARMUSTIN_WITHOUT_MGMT_48HR_DN	0.649623	0.00147929	0.000369	BASSO_CD40_SIGNALING_UP	0.598866	0	4.40152e-05
BEGUM_TARGETS_OF_PAX3_FOXO1_FUSION_DN	0.649384	0	1.82e-05	AMUNDSON_POOR_SURVIVAL_AFTER_GAMMA_RADIATION_8G	0.598631	0	4.36843e-05
TARTE_PLASMA_CELL_VS_B_LYMPHOCYTE_DN	0.649242	0	0.00015	SMIRNOV_CIRCULATING_ENDOTHELIOCYTES_IN_CANCER_UP	0.598535	0	0
ZHAN_VARIABLE_EARLY_DIFFERENTIATION_GENES_UP	0.649216	0.0153584	0.0115491	CROMER_TUMORIGENESIS_UP	0.597861	0	0.00116793
CHEBOTAEV_GR_TARGETS_DN	0.648815	0	0	THUM_SYSTOLIC_HEART_FAILURE_UP	0.597417	0	0
DORN_ADENOVIRUS_INFECTION_12HR_UP	0.648576	0.00331675	0.000314	MCDOWELL_ACUTE_LUNG_INJURY_UP	0.597236	0	0.00281886
JOHANSSON_BRAIN_CANCER_EARLY_VS_LATE_DN	0.648125	0	1.79e-05	HUANG_DASATINIB_RESISTANCE_UP	0.596025	0	0.00020319
FERRANDO_LYL1_NEIGHBORS	0.647807	0.0166113	0.00999322	MARCHINI_TRABECTEDIN_RESISTANCE_DN	0.595265	0	0.00369769
MANALO_HYPOXIA_UP	0.647617	0	0	NEWMAN_ERCC6_TARGETS_DN	0.595051	0.00162338	0.0129297
NAKAMURA_CANCER_MICROENVIRONMENT_UP	0.647572	0.00161812	0.00199124	PLASARI_NFIC_TARGETS_BASAL_DN	0.594985	0.0344828	0.0387266
ABDELMOHSEN_ELAVL4_TARGETS	0.647549	0.00647249	0.00722387	BASSO_HAIRY_CELL_LEUKEMIA_DN	0.594677	0	0.000252824
KINSEY_TARGETS_OF_EWSR1_FLII_FUSION_DN	0.647042	0	0	RIZ_ERYTHROID_DIFFERENTIATION_APOBEC2	0.594279	0.0202952	0.0226435
GRANDVAUX_IRF3_TARGETS_UP	0.646966	0.0100334	0.00760124	CHARAFE_BREAST_CANCER_BASAL_VS_MESENCHYMAL_DN	0.593647	0.00357782	0.00175586
EINAV_INTERFERON_SIGNATURE_IN_CANCER	0.646705	0.00156495	0.000806	CHUNG_BLISTER_CYTOTOXICITY_DN	0.593609	0.00334448	0.00777236
SENESE_HDAC1_AND_HDAC2_TARGETS_DN	0.646526	0	0	KANG_IMMORTALIZED_BY_TERT_DN	0.593548	0	7.14244e-05
BOQUEST_STEM_CELL_CULTURED_VS_FRESH_UP	0.646133	0	0	VANHARANTA_UTERINE_FIBROID_WITH_7Q_DELETION_DN	0.592537	0.00533808	0.00777982
AZARE_NEOPLASTIC_TRANSFORMATION_BY_STAT3_UP	0.645876	0	0	KARAKAS_TGFB1_SIGNALING	0.592483	0.0466418	0.0545975
LEE_NAIVE_T_LYMPHOCYTE	0.645388	0.0097561	0.00755538	HADDAD_T_LYMPHOCYTE_AND_NK_PROGENITOR_DN	0.591138	0	0.000890089
WIERENGA_STAT5A_TARGETS_GROUP2	0.644955	0	4.51e-06	ZHENG_FOXP3_TARGETS_IN_T_LYMPHOCYTE_DN	0.590568	0.0102041	0.0120628
STEGER_ADIPOGENESIS_UP	0.643658	0	0.0029047	PARK_APL_PATHOGENESIS_DN	0.589726	0.00168067	0.00253948
VALK_AML_CLUSTER_15	0.643608	0	0.0002	IKEDA_MIR133_TARGETS_UP	0.589697	0	0.00589256
MIKKELSEN_MEF_LCP_WITH_H3K4ME3	0.643495	0	0	AMIT_EGF_RESPONSE_60_MCF10A	0.589216	0.00164204	0.00995278
GAURNIER_PSMD4_TARGETS	0.643075	0	0	SWEET_LUNG_CANCER_KRAS_DN	0.589127	0	0
DEMAGALHAES_AGING_UP	0.642959	0	7.89e-06	HERNANDEZ_ABERRANT_MITOSIS_BY_DOCETACEL_2NM_UP	0.588924	0	0.0004226
WANG_METHYLATED_IN_BREAST_CANCER	0.642748	0	0.000174	MIYAGAWA_TARGETS_OF_EWSR1_ETS_FUSIONS_DN	0.588624	0	0
HOSHIDA_LIVER_CANCER_SUBCLASS_S1	0.642652	0	0	DING_LUNG_CANCER_BY_MUTATION_RATE	0.588225	0.0448598	0.0589582
ALTEMEIER_RESPONSE_TO_LPS_WITH_MECHANICAL_VENTILATION	0.642649	0	0	COLDREN_GEFITINIB_RESISTANCE_UP	0.58767	0	0.000363246
BROWNE_HCMV_INFECTION_2HR_UP	0.642219	0	7.92e-05	LU_TUMOR_ANGIOGENESIS_UP	0.587661	0.005291	0.0257803
FINAK_BREAST_CANCER_SDPP_SIGNATURE	0.641981	0.0015625	0.00114398	KAYO_CALORIE_RESTRICTION_MUSCLE_UP	0.587464	0	0.000176618
MORI_LARGE_PRE_BII_LYMPHOCYTE_DN	0.64189	0	4.47e-06	ALONSO_METASTASIS_DN	0.587023	0.0341727	0.0409655
CHIARADONNA_NEOPLASTIC_TRANSFORMATION_KRAS_DN	0.641324	0	0	VERRECCHIA_EARLY_RESPONSE_TO_TGFB1	0.586545	0	0.00163783
SUNG_METASTASIS_STROMA_UP	0.641003	0	0	TARTE_PLASMA_CELL_VS_B_LYMPHOCYTE_DN	0.586506	0.00179211	0.00813933
TURASHVILI_BREAST_DUCTAL_CARCINOMA_VS_DUCTAL_NORMAL_UP	0.640882	0	5.95e-05	TURASHVILI_BREAST_DUCTAL_CARCINOMA_VS_DUCTAL_NORMAL_UP	0.585251	0.00179856	0.00713284
LE_NEURONAL_DIFFERENTIATION_UP	0.640712	0.00494234	0.00719112	BRUECKNER_TARGETS_OF_MIRLET7A3_DN	0.584489	0	0.000657377
KEEN_RESPONSE_TO_ROSIGLITAZONE_DN	0.640354	0	0	LIU_VAV3_PROSTATE_CARCINOGENESIS_UP	0.584358	0	0.000330435
MALONEY_RESPONSE_TO_17AAG_UP	0.640304	0	6.22e-05	DELASERNA_MYOD_TARGETS_DN	0.584264	0	0.00250187
WIKMAN_ASBESTOS_LUNG_CANCER_DN	0.640152	0	0.000961	HESS_TARGETS_OF_HOXA9_AND_MEIS1_DN	0.58417	0	0.000612939
BREUHAHN_GROWTH_FACTOR_SIGNALING_IN_LIVER_CANCER	0.64011	0.00157978	0.00219978	GENTILE_UV_RESPONSE_CLUSTER_D5	0.583878	0.0123023	0.00996621
SOTIRIOU_BREAST_CANCER_GRADE_1_VS_3_DN	0.639582	0	1.14e-05	CHEBOTAEV_GR_TARGETS_DN	0.583534	0	7.8478e-05
MORI_EMU_MYC_LYMPHOMA_BY_ONSET_TIME_DN	0.639525	0.0130081	0.00723445	FARMER_BREAST_CANCER_CLUSTER_1	0.583379	0.00173913	0.00366632
ONDER_CDH1_TARGETS_3_UP	0.639154	0.00841751	0.00764183	JIANG_AGING_CEREBRAL_CORTEX_UP	0.583311	0.00344828	0.0106287
BASSO_CD40_SIGNALING_UP	0.637661	0	0	GRAHAM_NORMAL_QUIESCENT_VS_NORMAL_DIVIDING_UP	0.583079	0	0.000872903
HAN_JNK_SINGALING_DN	0.637434	0	0.000134	ZHAN_MULTIPLE_MYELOMA_DN	0.582611	0	0.00474248
MACLACHLAN_BRCA1_TARGETS_DN	0.637089	0.00339559	0.00947799	WILCOX_RESPONSE_TO_PROGESTERONE_DN	0.582228	0	0.00103295
SIMBULAN_UV_RESPONSE_IMMORTALIZED_DN	0.636947	0	0.000376	DEMAGALHAES_AGING_UP	0.58221	0	0.00301529
NAKAYAMA_FGF2_TARGETS	0.636805	0	0.00114589	GAUSSMANN_MLL_AF4_FUSION_TARGETS_E_DN	0.581418	0.0318584	0.0484262
NIELSEN_SCHWANNOMA_UP	0.636515	0.00502513	0.00817496	CUI_TCF21_TARGETS_UP	0.580944	0	0.00660811
GRAHAM_CML_DIVIDING_VS_NORMAL_QUIESCENT_DN	0.636507	0	0	IZADPANAH_STEM_CELL_ADIPOSE_VS_BONE_DN	0.580716	0	0.000154154
SUZUKI_RESPONSE_TO_TSA_AND_DECITABINE_1A	0.636434	0.00176056	0.00387064	TRACEY_RESISTANCE_TO_IFNA2_DN	0.580654	0.00856164	0.0191986
NIELSEN_LEIOMYOSARCOMA_DN	0.635833	0.0134454	0.00773799	MCLACHLAN_DENTAL_CARIES_DN	0.579847	0	0.00066026
MCLACHLAN_DENTAL_CARIES_UP	0.635814	0	0	INGRAM_SHH_TARGETS_DN	0.579652	0	0.00164247
DAWSON_METHYLATED_IN_LYMPHOMA_TCL1	0.635656	0	4.08e-06	BROWNE_INTERFERON_RESPONSIVE_GENES	0.579635	0	0.00120691
RIZ_ERYTHROID_DIFFERENTIATION_12HR	0.635567	0	7.8e-05	RAGHAVACHARI_PLATELET_SPECIFIC_GENES	0.579104	0	0.00141509
WATANABE_ULCERATIVE_COLITIS_WITH_CANCER_UP	0.635505	0.00322581	0.00536508	GRADE_COLON_VS_RECTAL_CANCER_UP	0.578986	0.00863558	0.0239204
SMID_BREAST_CANCER_RELAPSE_IN_LUNG_DN	0.635425	0	0.000154	ROSS_AML_WITH_CBFB_MYH11_FUSION	0.57853	0	0.00256644
BOWIE_RESPONSE_TO_EXTRACELLULAR_MATRIX	0.634468	0.00632911	0.00948084	UZONYI_RESPONSE_TO_LEUKOTRIENE_AND_THROMBIN	0.578314	0	0.00972924
SCHAEFFER_PROSTATE_DEVELOPMENT_12HR_UP	0.634301	0	0	CHIANG_LIVER_CANCER_SUBCLASS_INTERFERON_UP	0.5782	0.0158451	0.0316159
VERHAAK_AML_WITH_NPM1_MUTATED_DN	0.633847	0	0	VALK_AML_WITH_EVI1	0.577888	0.0265018	0.0423145
BURTON_ADIPOGENESIS_9	0.633814	0	0	MORI_PLASMA_CELL_DN	0.577836	0.00883392	0.0208095
SENESE_HDAC1_TARGETS_DN	0.633551	0	0	HOELZEL_NF1_TARGETS_DN	0.577828	0	0.000135592
GENTILE_UV_LOW_DOSE_DN	0.633228	0	4.33e-06	NAKAJIMA_EOSINOPHIL	0.577781	0.0157895	0.0300538
TAKEDA_TARGETS_OF_NUP98_HOXA9_FUSION_6HR_DN	0.632657	0	0.000122	KEEN_RESPONSE_TO_ROSIGLITAZONE_DN	0.577688	0	0.000166139
ABE_VEGFA_TARGETS	0.632309	0.00162602	0.00371644	HEIDENBLAD_AMPLICON_12P11_12_UP	0.577155	0.0117253	0.0212428
TONKS_TARGETS_OF_RUNX1_RUNX1T1_FUSION_SUSTAINED_IN_MONOCYTE_UP	0.631296	0.00340136	0.00509196	LEE_DIFFERENTIATING_T_LYMPHOCYTE	0.576821	0	1.14642e-05
NAKAJIMA_EOSINOPHIL	0.631083	0	0.000665	SANA_RESPONSE_TO_IFNG_UP	0.576707	0	0.000668945
AMUNDSON_DNA_DAMAGE_RESPONSE_TP53	0.630929	0.0212766	0.0130094	KANNAN_TP53_TARGETS_UP	0.576513	0.00328407	0.00337254
FINETTI_BREAST_CANCER_KINOME_GREEN	0.630598	0.0201342	0.0115172	PASINI_SUZ12_TARGETS_DN	0.575931	0	0
VALK_AML_CLUSTER_13	0.62966	0.0015625	0.00125144	GAUSSMANN_MLL_AF4_FUSION_TARGETS_F_DN	0.575874	0.00539568	0.023753
NUTT_GBM_VS_AO_GLIOMA_UP	0.628484	0	0.000109	WANG_LSD1_TARGETS_UP	0.575527	0.035514	0.0381267
KIM_GERMINAL_CENTER_T_HELPER_DN	0.628122	0	0.00211497	WORSCHECH_TUMOR_REJECTION_UP	0.575077	0	0.00293401
CHEOK_RESPONSE_TO_HD_MTX_UP	0.627846	0.00646204	0.00343228	PLASARI_TGFB1_TARGETS_1HR_UP	0.5749	0.00342466	0.0120472
DASU_IL6_SIGNALING_SCAR_UP	0.627678	0	0.000533	BROWNE_HCMV_INFECTION_24HR_DN	0.574667	0	1.90715e-05
ROSS_ACUTE_MYELOID_LEUKEMIA_CBF	0.627561	0	0	JOHNSTONE_PARVB_TARGETS_1_DN	0.574572	0	0.00199545
GRAHAM_CML_QUIESCENT_VS_NORMAL_QUIESCENT_DN	0.627502	0	7.44e-05	HOFFMANN_IMMATURE_TO_MATURE_B_LYMPHOCYTE_UP	0.574373	0	0.00713958
OUELLET_CULTURED_OVARIAN_CANCER_INVASIVE_VS_LMP_DN	0.626364	0	0.000335	COATES_MACROPHAGE_M1_VS_M2_UP	0.574223	0	0.000818014
SCHAEFFER_PROSTATE_DEVELOPMENT_48HR_DN	0.62604	0	0	LANDIS_ERBB2_BREAST_TUMORS_65_DN	0.57417	0.00530035	0.0146906
GARGALOVIC_RESPONSE_TO_OXIDIZED_PHOSPHOLIPIDS_RED_DN	0.626026	0.00316456	0.00339363	KLEIN_PRIMARY_EFFUSION_LYMPHOMA_DN	0.572524	0.00160256	0.00265939
ZHANG_ANTIVIRAL_RESPONSE_TO_RIBAVIRIN_DN	0.625711	0	3.73e-05	RUTELLA_RESPONSE_TO_CSF2RB_AND_IL4_DN	0.572462	0	0
FRASOR_RESPONSE_TO_ESTRADIOL_UP	0.625705	0	0.000322	HERNANDEZ_ABERRANT_MITOSIS_BY_DOCETACEL_2NM_DN	0.572272	0.0447227	0.0483446
CROONQUIST_NRAS_VS_STROMAL_STIMULATION_UP	0.625504	0	0.000275	BURTON_ADIPOGENESIS_9	0.572038	0	0.00061776
STREICHER_LSM1_TARGETS_DN	0.625093	0.00980392	0.00566545	TAVOR_CEBPA_TARGETS_UP	0.571488	0.00174216	0.00690161
RAMALHO_STEMNESS_DN	0.624818	0	4.3e-06	BYSTRYKH_HEMATOPOIESIS_STEM_CELL_SCP2_QTL_TRANS	0.570912	0.0265018	0.0449567
GALINDO_IMMUNE_RESPONSE_TO_ENTEROTOXIN	0.624109	0	0	HUMMERICH_SKIN_CANCER_PROGRESSION_DN	0.570461	0	0.000432431
SAGIV_CD24_TARGETS_DN	0.623989	0	4.02e-05	WANG_METHYLATED_IN_BREAST_CANCER	0.569882	0.0175131	0.0151751
LANDIS_ERBB2_BREAST_TUMORS_324_DN	0.623857	0	0	SENESE_HDAC2_TARGETS_DN	0.568944	0	0.000104965
VART_KSHV_INFECTION_ANGIOGENIC_MARKERS_DN	0.623445	0	0	LINDGREN_BLADDER_CANCER_CLUSTER_2A_DN	0.568591	0	0.000104292
ISSAEVA_MLL2_TARGETS	0.622999	0	1.77e-05	CORRE_MULTIPLE_MYELOMA_UP	0.568346	0	0.00300647
CORRE_MULTIPLE_MYELOMA_DN	0.622937	0	7.69e-06	KRASNOSELSKAYA_ILF3_TARGETS_UP	0.567852	0.00338983	0.0130509
AMIT_DELAYED_EARLY_GENES	0.622669	0.00494234	0.00888223	KIM_HYPOXIA	0.567391	0.0320285	0.0397196
DELASERNA_MYOD_TARGETS_DN	0.622618	0	3.76e-05	SCHLINGEMANN_SKIN_CARCINOGENESIS_TPA_DN	0.567226	0.0175439	0.0350447
BROWNE_HCMV_INFECTION_20HR_DN	0.622198	0	0	KHETCHOUMIAN_TRIM24_TARGETS_UP	0.566896	0.00172414	0.0071859
AMIT_EGF_RESPONSE_60_MCF10A	0.621883	0	0.000263	PEDERSEN_METASTASIS_BY_ERBB2_ISOFORM_6	0.566824	0.0157895	0.0249917
AMIT_SERUM_RESPONSE_40_MCF10A	0.621528	0	0.000855	LIAN_LIPA_TARGETS_6M	0.566521	0	0.00155865
MCBRYAN_PUBERTAL_TGFB1_TARGETS_UP	0.620756	0	0	HINATA_NFKB_TARGETS_FIBROBLAST_UP	0.566387	0	0.000704573
CHIANG_LIVER_CANCER_SUBCLASS_INTERFERON_UP	0.620551	0.00156986	0.00234865	RUIZ_TNC_TARGETS_UP	0.565231	0	2.04217e-05
LINDSTEDT_DENDRITIC_CELL_MATURATION_D	0.62003	0	7.97e-06	DANG_REGULATED_BY_MYC_DN	0.564897	0	1.63774e-05
PARK_APL_PATHOGENESIS_DN	0.619796	0	0.000102	MOREIRA_RESPONSE_TO_TSA_UP	0.564849	0.0314685	0.0415177
WANG_MLL_TARGETS	0.619509	0	0	ROSS_AML_WITH_MLL_FUSIONS	0.564842	0	0.000952473
TRAYNOR_RETT_SYNDROM_DN	0.619147	0.017301	0.0118895	ZHAN_MULTIPLE_MYELOMA_CD2_UP	0.564712	0.00830565	0.0113617
LI_WILMS_TUMOR	0.619011	0	0.00291294	NIKOLSKY_BREAST_CANCER_19Q13.1_AMPLICON	0.564003	0.0433145	0.0620512
MCDOWELL_ACUTE_LUNG_INJURY_DN	0.618794	0	7.69e-05	SCHLESINGER_H3K27ME3_IN_NORMAL_AND_METHYLATED_IN_CANCER	0.563807	0.0451264	0.0466358
NIELSEN_GIST_AND_SYNOVIAL_SARCOMA_UP	0.61867	0.0150754	0.00844119	GRAESSMANN_RESPONSE_TO_MC_AND_SERUM_DEPRIVATION_UP	0.563527	0	1.158e-05
WESTON_VEGFA_TARGETS	0.618397	0	0	FERRANDO_T_ALL_WITH_MLL_ENL_FUSION_UP	0.563424	0	0.00103239
CAIRO_LIVER_DEVELOPMENT_UP	0.618231	0	0	AKL_HTLV1_INFECTION_DN	0.562396	0	0.00243415
MCLACHLAN_DENTAL_CARIES_DN	0.617976	0	4.69e-06	LEE_NEURAL_CREST_STEM_CELL_UP	0.561829	0	8.53287e-05
MASRI_RESISTANCE_TO_TAMOXIFEN_AND_AROMATASE_INHIBITORS_UP	0.617759	0.0049505	0.00700291	SEITZ_NEOPLASTIC_TRANSFORMATION_BY_8P_DELETION_UP	0.561453	0	0.00221573
ZWANG_CLASS_2_TRANSIENTLY_INDUCED_BY_EGF	0.617452	0	0.000113	HOEBEKE_LYMPHOID_STEM_CELL_UP	0.561393	0	0.000789828
GHANDHI_DIRECT_IRRADIATION_DN	0.617174	0	0.000875	SENESE_HDAC1_AND_HDAC2_TARGETS_DN	0.561256	0	1.36478e-05
SABATES_COLORECTAL_ADENOMA_DN	0.617008	0	0	HENDRICKS_SMARCA4_TARGETS_UP	0.560994	0	0.0064501
SMIRNOV_CIRCULATING_ENDOTHELIOCYTES_IN_CANCER_UP	0.616962	0	0	MANALO_HYPOXIA_UP	0.560645	0	1.11302e-05
RORIE_TARGETS_OF_EWSR1_FLI1_FUSION_DN	0.616946	0	0.000944	BOHN_PRIMARY_IMMUNODEFICIENCY_SYNDROM_DN	0.560357	0.00715563	0.0164193
KIM_WT1_TARGETS_8HR_UP	0.616933	0	0	NAKAMURA_ADIPOGENESIS_LATE_UP	0.560192	0	0.000550461
EBAUER_TARGETS_OF_PAX3_FOXO1_FUSION_UP	0.616791	0	0	GRAHAM_CML_QUIESCENT_VS_NORMAL_DIVIDING_UP	0.559999	0	0.00696638
CROONQUIST_NRAS_SIGNALING_UP	0.61679	0	0.000218	BURTON_ADIPOGENESIS_7	0.559528	0.00346021	0.00430277
CAIRO_HEPATOBLASTOMA_CLASSES_DN	0.616585	0	0	SHARMA_PILOCYTIC_ASTROCYTOMA_LOCATION_UP	0.559493	0.0333952	0.0441939
LIU_TARGETS_OF_VMYB_VS_CMYB_UP	0.615747	0.0113086	0.0130019	VALK_AML_CLUSTER_6	0.559468	0.0121739	0.0200502
CERVERA_SDHB_TARGETS_1_UP	0.615737	0	0	TAKEDA_TARGETS_OF_NUP98_HOXA9_FUSION_6HR_UP	0.558777	0	0.00141698
VILIMAS_NOTCH1_TARGETS_UP	0.615169	0	9.09e-05	LENAOUR_DENDRITIC_CELL_MATURATION_UP	0.55877	0	0.000174576
VALK_AML_CLUSTER_16	0.61513	0.0015949	0.00420945	GAZDA_DIAMOND_BLACKFAN_ANEMIA_PROGENITOR_UP	0.55861	0.00547445	0.0142207
JOHNSTONE_PARVB_TARGETS_1_DN	0.615007	0	4e-05	MARSON_FOXP3_TARGETS_UP	0.558239	0	0.00273084
WONG_IFNA2_RESISTANCE_UP	0.614887	0.0234657	0.0137581	BROWNE_HCMV_INFECTION_18HR_DN	0.558234	0	4.30371e-05
DAVICIONI_TARGETS_OF_PAX_FOXO1_FUSIONS_UP	0.61435	0	0	DELYS_THYROID_CANCER_DN	0.558189	0	1.2738e-05
BENNETT_SYSTEMIC_LUPUS_ERYTHEMATOSUS	0.614192	0	0.00130057	SANA_TNF_SIGNALING_UP	0.558019	0	0.00139366
ACEVEDO_FGFR1_TARGETS_IN_PROSTATE_CANCER_MODEL_DN	0.613433	0	0	RUTELLA_RESPONSE_TO_HGF_VS_CSF2RB_AND_IL4_UP	0.557782	0	0
DIAZ_CHRONIC_MEYLOGENOUS_LEUKEMIA_DN	0.61327	0	0	ZHU_CMV_8_HR_DN	0.557772	0.00166389	0.00995771
PLASARI_TGFB1_SIGNALING_VIA_NFIC_10HR_UP	0.612439	0	3.21e-05	VERHAAK_AML_WITH_NPM1_MUTATED_DN	0.557714	0	1.33304e-05
EPPERT_CE_HSC_LSC	0.612349	0.00150376	0.000285	JAATINEN_HEMATOPOIETIC_STEM_CELL_DN	0.557149	0	1.30274e-05
BERENJENO_TRANSFORMED_BY_RHOA_FOREVER_DN	0.612318	0	0.00071	PLASARI_TGFB1_SIGNALING_VIA_NFIC_10HR_UP	0.556946	0.00165289	0.00445691
BROWNE_HCMV_INFECTION_18HR_DN	0.612269	0	0	WARTERS_RESPONSE_TO_IR_SKIN	0.55668	0	0.00147857
PEDERSEN_METASTASIS_BY_ERBB2_ISOFORM_1	0.612261	0	0.000153	DURAND_STROMA_S_UP	0.556359	0	1.45116e-05
BROWNE_INTERFERON_RESPONSIVE_GENES	0.612097	0	1.84e-05	MOSERLE_IFNA_RESPONSE	0.556034	0.0122592	0.0309804
BURTON_ADIPOGENESIS_1	0.611892	0	0.000627	COLIN_PILOCYTIC_ASTROCYTOMA_VS_GLIOBLASTOMA_DN	0.555918	0.0244755	0.0392429
RAGHAVACHARI_PLATELET_SPECIFIC_GENES	0.611609	0	1.86e-05	PLASARI_TGFB1_TARGETS_10HR_DN	0.555825	0	1.2598e-05
DAVICIONI_TARGETS_OF_PAX_FOXO1_FUSIONS_DN	0.611408	0	1.76e-05	DEBOSSCHER_NFKB_TARGETS_REPRESSED_BY_GLUCOCORTICOIDS	0.554639	0.0462107	0.0623254
PIEPOLI_LGI1_TARGETS_UP	0.6114	0.0271566	0.019967	NAKAYAMA_SOFT_TISSUE_TUMORS_PCA2_DN	0.554563	0	0.00250793
BILANGES_SERUM_SENSITIVE_VIA_TSC1	0.611116	0.0031746	0.00435038	ABE_VEGFA_TARGETS_30MIN	0.554172	0.0329289	0.0300687
DASU_IL6_SIGNALING_UP	0.611079	0	1.73e-05	NAKAMURA_CANCER_MICROENVIRONMENT_UP	0.553773	0.0445633	0.0549194
SCHURINGA_STAT5A_TARGETS_DN	0.610675	0.0116667	0.0157726	ZWANG_CLASS_2_TRANSIENTLY_INDUCED_BY_EGF	0.553579	0	0.0144466
RADMACHER_AML_PROGNOSIS	0.61009	0	1.87e-05	KYNG_RESPONSE_TO_H2O2	0.553407	0	0.00379288
GRAHAM_NORMAL_QUIESCENT_VS_NORMAL_DIVIDING_UP	0.610056	0	1.83e-05	GEISS_RESPONSE_TO_DSRNA_UP	0.553075	0.00869565	0.0223063
KANG_IMMORTALIZED_BY_TERT_DN	0.609719	0	0	BERENJENO_TRANSFORMED_BY_RHOA_DN	0.552621	0	0
NIELSEN_MALIGNAT_FIBROUS_HISTIOCYTOMA_DN	0.609604	0.0166667	0.0124751	MA_MYELOID_DIFFERENTIATION_UP	0.552584	0.0053286	0.0176538
RODRIGUES_NTN1_TARGETS_UP	0.609263	0.0179153	0.0188499	SEKI_INFLAMMATORY_RESPONSE_LPS_UP	0.551929	0	0.00163934
POS_HISTAMINE_RESPONSE_NETWORK	0.608925	0.00154083	0.00125301	TAKEDA_TARGETS_OF_NUP98_HOXA9_FUSION_8D_DN	0.551718	0	4.53907e-05
WANG_NEOPLASTIC_TRANSFORMATION_BY_CCND1_MYC	0.608889	0.00321027	0.00719004	STREICHER_LSM1_TARGETS_UP	0.551611	0.00504202	0.0122732
HOSHIDA_LIVER_CANCER_SURVIVAL_UP	0.608266	0	1.14e-05	BURTON_ADIPOGENESIS_PEAK_AT_2HR	0.55152	0.00525394	0.0123739
ZHAN_MULTIPLE_MYELOMA_LB_DN	0.608004	0	0.000692	TSENG_IRS1_TARGETS_DN	0.551337	0	0.000254176
OKAMOTO_LIVER_CANCER_MULTICENTRIC_OCCURRENCE_UP	0.607379	0.00165837	0.00362569	VALK_AML_WITH_FLT3_ITD	0.551182	0.00353982	0.0202232
KASLER_HDAC7_TARGETS_1_DN	0.607358	0.0117253	0.0121962	DAVICIONI_TARGETS_OF_PAX_FOXO1_FUSIONS_DN	0.551124	0.00161812	0.00357615
LEE_EARLY_T_LYMPHOCYTE_DN	0.60728	0	7.9e-05	SCHAEFFER_PROSTATE_DEVELOPMENT_48HR_DN	0.55088	0	0
NAKAMURA_ADIPOGENESIS_LATE_UP	0.607112	0	0	VALK_AML_CLUSTER_10	0.550785	0.00705467	0.0265302
HERNANDEZ_ABERRANT_MITOSIS_BY_DOCETACEL_2NM_DN	0.606922	0.00823723	0.00336906	MARKEY_RB1_ACUTE_LOF_DN	0.550712	0	2.0604e-05
WOOD_EBV_EBNA1_TARGETS_DN	0.606878	0	0.000153	HAN_JNK_SINGALING_UP	0.550573	0.016129	0.0300686
TAKEDA_TARGETS_OF_NUP98_HOXA9_FUSION_8D_DN	0.60639	0	0	KORKOLA_SEMINOMA_UP	0.550434	0.00527241	0.0150321
WANG_IMMORTALIZED_BY_HOXA9_AND_MEIS1_UP	0.605825	0	0.00171088	REN_ALVEOLAR_RHABDOMYOSARCOMA_DN	0.549622	0	1.73699e-05
ZHAN_LATE_DIFFERENTIATION_GENES_UP	0.605781	0	0.000905	WIEDERSCHAIN_TARGETS_OF_BMI1_AND_PCGF2	0.549519	0	0.00530967
KAMIKUBO_MYELOID_MN1_NETWORK	0.605619	0.00990099	0.0084366	DORN_ADENOVIRUS_INFECTION_12HR_UP	0.549458	0.0186916	0.0309611
LU_TUMOR_ANGIOGENESIS_UP	0.605537	0.00161551	0.0028125	VART_KSHV_INFECTION_ANGIOGENIC_MARKERS_DN	0.549307	0	0.000353197
LEE_METASTASIS_AND_ALTERNATIVE_SPLICING_UP	0.605535	0	1.75e-05	CAIRO_HEPATOBLASTOMA_CLASSES_DN	0.549045	0	3.67486e-05
MIKKELSEN_MCV6_ICP_WITH_H3K4ME3_AND_H3K27ME3	0.605279	0	0.000674	TIAN_TNF_SIGNALING_VIA_NFKB	0.54887	0.0298246	0.0477804
ROSS_LEUKEMIA_WITH_MLL_FUSIONS	0.605251	0	8e-06	ISSAEVA_MLL2_TARGETS	0.548682	0	0.00691585
HERNANDEZ_ABERRANT_MITOSIS_BY_DOCETACEL_2NM_UP	0.604946	0	7.8e-06	THEODOROU_MAMMARY_TUMORIGENESIS	0.548503	0.0212766	0.0549255
KIM_HYPOXIA	0.604889	0.00311526	0.00291443	SAKAI_CHRONIC_HEPATITIS_VS_LIVER_CANCER_DN	0.548256	0.0242634	0.0300962
GOLUB_ALL_VS_AML_DN	0.604879	0.00477707	0.00403985	CHIARADONNA_NEOPLASTIC_TRANSFORMATION_KRAS_DN	0.548079	0	0.000257742
MARSON_FOXP3_CORE_DIRECT_TARGETS	0.60466	0.00815661	0.0107746	LIANG_SILENCED_BY_METHYLATION_UP	0.547944	0.0302491	0.0391246
TONKS_TARGETS_OF_RUNX1_RUNX1T1_FUSION_GRANULOCYTE_UP	0.604576	0	0.000135	JOSEPH_RESPONSE_TO_SODIUM_BUTYRATE_DN	0.547929	0	0.00472983
CHARAFE_BREAST_CANCER_LUMINAL_VS_BASAL_DN	0.603868	0	0	TAKEDA_TARGETS_OF_NUP98_HOXA9_FUSION_6HR_DN	0.547794	0.00342466	0.0201114
DAVICIONI_MOLECULAR_ARMS_VS_ERMS_DN	0.603739	0	0	QI_PLASMACYTOMA_UP	0.547241	0	1.08152e-05
GRANDVAUX_IRF3_TARGETS_DN	0.603502	0.0131796	0.0137464	NIELSEN_GIST	0.546838	0	0.0014307
TONKS_TARGETS_OF_RUNX1_RUNX1T1_FUSION_ERYTHROCYTE_UP	0.603246	0	0	GEORGANTAS_HSC_MARKERS	0.546571	0	0.00524608
NAGASHIMA_EGF_SIGNALING_UP	0.603077	0	3.48e-05	BANDRES_RESPONSE_TO_CARMUSTIN_WITHOUT_MGMT_48HR_DN	0.546121	0.0348432	0.0461602
DELYS_THYROID_CANCER_DN	0.602884	0	0	GENTILE_UV_LOW_DOSE_DN	0.543408	0	0.00472672
THUM_SYSTOLIC_HEART_FAILURE_UP	0.602843	0	0	KIM_LRRC3B_TARGETS	0.543166	0.034358	0.043771
PLASARI_TGFB1_TARGETS_10HR_DN	0.602165	0	0	SMID_BREAST_CANCER_RELAPSE_IN_LUNG_DN	0.543109	0.0101523	0.0230279
YAMASHITA_METHYLATED_IN_PROSTATE_CANCER	0.602139	0	7.82e-05	NAKAMURA_ADIPOGENESIS_EARLY_UP	0.542848	0.00164745	0.00677967
FIGUEROA_AML_METHYLATION_CLUSTER_3_DN	0.60176	0	0.000762	HUMMEL_BURKITTS_LYMPHOMA_UP	0.542683	0.00711744	0.0250097
RUIZ_TNC_TARGETS_UP	0.600911	0	0	EBAUER_TARGETS_OF_PAX3_FOXO1_FUSION_UP	0.542463	0	3.73365e-05
ONO_FOXP3_TARGETS_UP	0.600822	0.00941915	0.00831085	KINSEY_TARGETS_OF_EWSR1_FLII_FUSION_DN	0.542289	0	1.18187e-05
KORKOLA_EMBRYONIC_CARCINOMA_VS_SEMINOMA_DN	0.600743	0.003125	0.00512877	ONO_FOXP3_TARGETS_DN	0.542204	0.0104348	0.0186613
RORIE_TARGETS_OF_EWSR1_FLI1_FUSION_UP	0.600303	0	0.00245968	BRACHAT_RESPONSE_TO_CAMPTOTHECIN_UP	0.541914	0.0402098	0.0601793
KATSANOU_ELAVL1_TARGETS_UP	0.600176	0	0	LEE_AGING_CEREBELLUM_UP	0.540878	0	0.00258333
ZHANG_TLX_TARGETS_UP	0.599853	0	4.65e-06	EPPERT_CE_HSC_LSC	0.54087	0.00856164	0.0216173
VANDESLUIS_COMMD1_TARGETS_GROUP_3_DN	0.599798	0	0.000622	NAKAJIMA_MAST_CELL	0.540525	0.0136986	0.0188719
SAKAI_TUMOR_INFILTRATING_MONOCYTES_UP	0.599591	0.00315956	0.00256203	LENAOUR_DENDRITIC_CELL_MATURATION_DN	0.540316	0	0.000683069
LIANG_HEMATOPOIESIS_STEM_CELL_NUMBER_QTL	0.599341	0.0207668	0.013511	ONO_AML1_TARGETS_DN	0.540171	0.00866551	0.0225005
MIKKELSEN_ES_HCP_WITH_H3K27ME3	0.599314	0.00144718	0.000915	NUTT_GBM_VS_AO_GLIOMA_UP	0.538448	0.00174216	0.0144945
BALDWIN_PRKCI_TARGETS_UP	0.599223	0	0.00138048	PARK_HSC_MARKERS	0.538318	0.00521739	0.0266352
LIU_VAV3_PROSTATE_CARCINOGENESIS_DN	0.599199	0.0233723	0.0167824	BOQUEST_STEM_CELL_CULTURED_VS_FRESH_UP	0.538292	0	1.61467e-05
PLASARI_TGFB1_TARGETS_10HR_UP	0.599181	0	0	LINDSTEDT_DENDRITIC_CELL_MATURATION_C	0.538158	0	0.0075676
LI_CISPLATIN_RESISTANCE_UP	0.59909	0.00765697	0.0053457	FULCHER_INFLAMMATORY_RESPONSE_LECTIN_VS_LPS_DN	0.538097	0	1.52855e-05
YAO_TEMPORAL_RESPONSE_TO_PROGESTERONE_CLUSTER_0	0.598893	0	7.91e-06	SANA_TNF_SIGNALING_DN	0.537729	0	0.00279039
KIM_WT1_TARGETS_12HR_UP	0.598547	0	0	LANDIS_ERBB2_BREAST_TUMORS_324_DN	0.537394	0	0.00043451
HADDAD_T_LYMPHOCYTE_AND_NK_PROGENITOR_UP	0.598521	0	1.83e-05	WIERENGA_STAT5A_TARGETS_DN	0.537061	0	9.10541e-05
HECKER_IFNB1_TARGETS	0.598046	0	4.49e-06	ZHONG_SECRETOME_OF_LUNG_CANCER_AND_ENDOTHELIUM	0.536823	0	0.00735928
THEODOROU_MAMMARY_TUMORIGENESIS	0.597882	0	0.00234098	INGRAM_SHH_TARGETS_UP	0.536678	0	0.000741094
WILSON_PROTEASES_AT_TUMOR_BONE_INTERFACE_UP	0.597641	0.0184564	0.0107082	GAUSSMANN_MLL_AF4_FUSION_TARGETS_F_UP	0.536117	0	0.000202049
DANG_REGULATED_BY_MYC_DN	0.597179	0	0	YAO_HOXA10_TARGETS_VIA_PROGESTERONE_UP	0.535281	0	0.00380151
ZHAN_MULTIPLE_MYELOMA_PR_DN	0.596796	0	0.000574	JISON_SICKLE_CELL_DISEASE_UP	0.535096	0	0.000239362
HUMMERICH_SKIN_CANCER_PROGRESSION_DN	0.596625	0	4.57e-06	DAVICIONI_MOLECULAR_ARMS_VS_ERMS_DN	0.534844	0	0.000213876
HOWLIN_PUBERTAL_MAMMARY_GLAND	0.596086	0	3.74e-05	EHLERS_ANEUPLOIDY_UP	0.534706	0.00694444	0.0240681
SCHLESINGER_H3K27ME3_IN_NORMAL_AND_METHYLATED_IN_CANCER	0.596036	0.0096	0.004619	DER_IFN_GAMMA_RESPONSE_UP	0.534554	0.00161551	0.006983
SEITZ_NEOPLASTIC_TRANSFORMATION_BY_8P_DELETION_UP	0.595802	0	1.72e-05	WESTON_VEGFA_TARGETS	0.534357	0	0.00155723
LIN_TUMOR_ESCAPE_FROM_IMMUNE_ATTACK	0.595745	0.0289116	0.0189009	POOLA_INVASIVE_BREAST_CANCER_UP	0.534333	0	1.9392e-05
DAUER_STAT3_TARGETS_UP	0.59526	0	0.000207	WIERENGA_STAT5A_TARGETS_GROUP2	0.533493	0	0.012661
WANG_RESPONSE_TO_BEXAROTENE_DN	0.595199	0.00154799	0.00329117	ZHAN_MULTIPLE_MYELOMA_MS_UP	0.53349	0.00686106	0.0222959
ZHAN_MULTIPLE_MYELOMA_MS_UP	0.594761	0	0.000273	WEINMANN_ADAPTATION_TO_HYPOXIA_DN	0.533063	0.00854701	0.0233513
LINDGREN_BLADDER_CANCER_CLUSTER_2A_DN	0.59467	0	0	ZHOU_TNF_SIGNALING_4HR	0.530943	0.00160772	0.014532
AMUNDSON_GAMMA_RADIATION_RESISTANCE	0.594646	0.0251256	0.0149735	FLECHNER_PBL_KIDNEY_TRANSPLANT_OK_VS_DONOR_DN	0.530703	0.0102916	0.0248696
XU_HGF_TARGETS_INDUCED_BY_AKT1_6HR	0.594635	0.0228385	0.0140242	MARKEY_RB1_CHRONIC_LOF_DN	0.530682	0	0.00164086
FAELT_B_CLL_WITH_VH_REARRANGEMENTS_UP	0.59463	0	0.000205	RUTELLA_RESPONSE_TO_HGF_DN	0.530269	0	0.000103628
MARSON_FOXP3_TARGETS_UP	0.594589	0	3.75e-05	PAPASPYRIDONOS_UNSTABLE_ATEROSCLEROTIC_PLAQUE_UP	0.530231	0.00507614	0.0191998
LEIN_NEURON_MARKERS	0.594443	0	3.22e-05	MILI_PSEUDOPODIA	0.530055	0.0085034	0.0289506
XU_HGF_SIGNALING_NOT_VIA_AKT1_6HR	0.59386	0.00158228	0.0048116	MIKKELSEN_MCV6_ICP_WITH_H3K4ME3_AND_H3K27ME3	0.52999	0.0425894	0.0614099
ZHANG_RESPONSE_TO_CANTHARIDIN_UP	0.59364	0.0257732	0.0166162	TAKEDA_TARGETS_OF_NUP98_HOXA9_FUSION_10D_DN	0.529375	0	0.000893664
VALK_AML_CLUSTER_4	0.593609	0.0016	0.00318621	SASSON_RESPONSE_TO_FORSKOLIN_DN	0.528969	0	0.00270762
KANG_IMMORTALIZED_BY_TERT_UP	0.593	0	4.1e-06	PARK_TRETINOIN_RESPONSE_AND_PML_RARA_FUSION	0.528909	0.0421245	0.0639491
JOSEPH_RESPONSE_TO_SODIUM_BUTYRATE_DN	0.592961	0	7.86e-05	BURTON_ADIPOGENESIS_1	0.528882	0.0231317	0.0477616
ROZANOV_MMP14_TARGETS_UP	0.59265	0	0	PLASARI_TGFB1_TARGETS_10HR_UP	0.527849	0	0.000238069
MIKKELSEN_NPC_LCP_WITH_H3K4ME3	0.592614	0	8.04e-05	SCHAEFFER_PROSTATE_DEVELOPMENT_6HR_UP	0.527613	0	0.000436023
SCHAEFFER_SOX9_TARGETS_IN_PROSTATE_DEVELOPMENT_DN	0.5926	0	0.000436	MULLIGHAN_NPM1_MUTATED_SIGNATURE_2_DN	0.527187	0	0.00527427
SANA_RESPONSE_TO_IFNG_UP	0.592568	0	4.03e-05	YAMAZAKI_TCEB3_TARGETS_UP	0.526975	0	0.000338941
MA_PITUITARY_FETAL_VS_ADULT_UP	0.592553	0	0.0041264	MIKKELSEN_MEF_ICP_WITH_H3K4ME3_AND_H3K27ME3	0.526947	0.0217755	0.0401137
NIELSEN_LIPOSARCOMA_DN	0.592095	0.0239234	0.0161765	MA_MYELOID_DIFFERENTIATION_DN	0.526576	0.0123457	0.0257557
DACOSTA_ERCC3_ALLELE_XPCS_VS_TTD_UP	0.591736	0.00471698	0.00373361	BOSCO_INTERFERON_INDUCED_ANTIVIRAL_MODULE	0.525187	0	0.00515594
PARENT_MTOR_SIGNALING_DN	0.591557	0	0.00075	KATSANOU_ELAVL1_TARGETS_UP	0.524818	0	0.00051773
CHANDRAN_METASTASIS_DN	0.591394	0	0	CHIBA_RESPONSE_TO_TSA_UP	0.524427	0.00844595	0.0152608
TSENG_IRS1_TARGETS_DN	0.591335	0	0	LIU_BREAST_CANCER	0.523926	0.0466786	0.056671
RIZ_ERYTHROID_DIFFERENTIATION_APOBEC2	0.591279	0.0063593	0.00572496	ZHANG_ANTIVIRAL_RESPONSE_TO_RIBAVIRIN_DN	0.523578	0.00337838	0.0207417
SANA_TNF_SIGNALING_UP	0.589599	0	1.85e-05	CAIRO_LIVER_DEVELOPMENT_UP	0.522921	0	0.000550301
RODRIGUES_THYROID_CARCINOMA_DN	0.589477	0	3.79e-05	VANDESLUIS_COMMD1_TARGETS_GROUP_3_DN	0.521971	0.0204082	0.0377649
LINDSTEDT_DENDRITIC_CELL_MATURATION_A	0.589414	0	6.94e-05	SASSON_RESPONSE_TO_GONADOTROPHINS_DN	0.521791	0	0.0037635
AMIT_EGF_RESPONSE_240_HELA	0.589367	0	0.000108	ICHIBA_GRAFT_VERSUS_HOST_DISEASE_35D_UP	0.521496	0	0.00174234
HASLINGER_B_CLL_WITH_MUTATED_VH_GENES	0.588873	0.0299501	0.0261182	NAKAYAMA_FRA2_TARGETS	0.520787	0.00961539	0.0307617
LIANG_HEMATOPOIESIS_STEM_CELL_NUMBER_SMALL_VS_HUGE_DN	0.588831	0.00316456	0.00228162	KATSANOU_ELAVL1_TARGETS_DN	0.520746	0	0.000989962
LU_AGING_BRAIN_UP	0.588771	0	0	TONKS_TARGETS_OF_RUNX1_RUNX1T1_FUSION_GRANULOCYTE_UP	0.520686	0.00353982	0.0185717
ICHIBA_GRAFT_VERSUS_HOST_DISEASE_D7_UP	0.588692	0	4.15e-06	ZHAN_MULTIPLE_MYELOMA_MF_UP	0.520678	0.0136054	0.0222768
MILI_PSEUDOPODIA	0.588673	0	0.000919	KAAB_HEART_ATRIUM_VS_VENTRICLE_UP	0.520393	0	0.000175591
GEORGANTAS_HSC_MARKERS	0.588445	0	8.84e-05	THEILGAARD_NEUTROPHIL_AT_SKIN_WOUND_UP	0.520333	0	0.00813405
CHANG_CORE_SERUM_RESPONSE_DN	0.588119	0	0	GOLDRATH_IMMUNE_MEMORY	0.519847	0	0.0111616
NIELSEN_LIPOSARCOMA_UP	0.587766	0.0261011	0.0286416	BOYLAN_MULTIPLE_MYELOMA_D_UP	0.51927	0	0.00443149
MARTIN_INTERACT_WITH_HDAC	0.585865	0	0.00083	RASHI_RESPONSE_TO_IONIZING_RADIATION_6	0.518225	0	0.00644879
QI_HYPOXIA_TARGETS_OF_HIF1A_AND_FOXA2	0.585641	0.00147929	0.00150693	ROSS_ACUTE_MYELOID_LEUKEMIA_CBF	0.518216	0	0.00673208
KIM_WT1_TARGETS_UP	0.585559	0	0	WANG_ESOPHAGUS_CANCER_VS_NORMAL_UP	0.517758	0	0.00304877
HERNANDEZ_MITOTIC_ARREST_BY_DOCETAXEL_2_DN	0.585205	0.0244698	0.0223688	YAO_TEMPORAL_RESPONSE_TO_PROGESTERONE_CLUSTER_0	0.517507	0.00338409	0.0110593
HESS_TARGETS_OF_HOXA9_AND_MEIS1_DN	0.58514	0	6.9e-05	TONKS_TARGETS_OF_RUNX1_RUNX1T1_FUSION_ERYTHROCYTE_UP	0.517433	0	0.000799222
YAO_HOXA10_TARGETS_VIA_PROGESTERONE_UP	0.585023	0	2.29e-05	MCBRYAN_PUBERTAL_BREAST_4_5WK_DN	0.517209	0	0.000661617
PAL_PRMT5_TARGETS_DN	0.5843	0.00650406	0.00410404	ACEVEDO_FGFR1_TARGETS_IN_PROSTATE_CANCER_MODEL_DN	0.517061	0	0.000141864
LINDSTEDT_DENDRITIC_CELL_MATURATION_C	0.584058	0	6.74e-05	RODRIGUES_THYROID_CARCINOMA_DN	0.516542	0.00164204	0.0108835
CHEMELLO_SOLEUS_VS_EDL_MYOFIBERS_DN	0.583992	0.0135364	0.0171339	LIM_MAMMARY_LUMINAL_PROGENITOR_UP	0.516213	0.0017331	0.0216385
BOSCO_TH1_CYTOTOXIC_MODULE	0.583985	0	4.18e-06	HECKER_IFNB1_TARGETS	0.515874	0	0.00377786
GAUSSMANN_MLL_AF4_FUSION_TARGETS_C_DN	0.583703	0.0201342	0.0140908	RICKMAN_HEAD_AND_NECK_CANCER_B	0.515589	0.00841751	0.0327181
WATTEL_AUTONOMOUS_THYROID_ADENOMA_DN	0.583629	0	0.000353	AZARE_NEOPLASTIC_TRANSFORMATION_BY_STAT3_UP	0.515325	0	0.00197947
MODY_HIPPOCAMPUS_NEONATAL	0.583578	0	0.00215179	BILBAN_B_CLL_LPL_DN	0.513951	0.0277778	0.0415436
LENAOUR_DENDRITIC_CELL_MATURATION_DN	0.583432	0	4.67e-06	LU_IL4_SIGNALING	0.513883	0	0.00596282
VALK_AML_WITH_FLT3_ITD	0.583248	0.00292826	0.0013038	NEMETH_INFLAMMATORY_RESPONSE_LPS_UP	0.513554	0.00168634	0.00530847
HE_PTEN_TARGETS_UP	0.583216	0.0255591	0.0262255	SHIN_B_CELL_LYMPHOMA_CLUSTER_8	0.513218	0.0324232	0.0498859
TANG_SENESCENCE_TP53_TARGETS_UP	0.582184	0	0.00366048	LEE_AGING_MUSCLE_DN	0.513116	0.0140845	0.0438177
MORI_PLASMA_CELL_DN	0.582146	0.00449775	0.00224083	HOFMANN_CELL_LYMPHOMA_DN	0.513109	0.0280702	0.0433974
KUROZUMI_RESPONSE_TO_ONCOCYTIC_VIRUS	0.581994	0	0.00139446	WOOD_EBV_EBNA1_TARGETS_DN	0.51302	0.0210158	0.0333461
STEIN_ESTROGEN_RESPONSE_NOT_VIA_ESRRA	0.581591	0.0233333	0.0236925	BROWN_MYELOID_CELL_DEVELOPMENT_UP	0.512842	0	0.00134496
MCCLUNG_DELTA_FOSB_TARGETS_2WK	0.581434	0	0.000619	RIZ_ERYTHROID_DIFFERENTIATION_12HR	0.5119	0.0186757	0.0331435
LI_CISPLATIN_RESISTANCE_DN	0.581089	0.00451807	0.00323817	STEARMAN_LUNG_CANCER_EARLY_VS_LATE_DN	0.510927	0.00330579	0.0243978
CHIARADONNA_NEOPLASTIC_TRANSFORMATION_CDC25_DN	0.580622	0	0	WANG_MLL_TARGETS	0.510848	0	0.000262547
PLASARI_TGFB1_SIGNALING_VIA_NFIC_10HR_DN	0.580507	0.00321543	0.00472266	KOKKINAKIS_METHIONINE_DEPRIVATION_96HR_UP	0.510765	0	0.0036668
ZHANG_TLX_TARGETS_60HR_UP	0.580458	0	0	MCBRYAN_PUBERTAL_TGFB1_TARGETS_UP	0.509525	0	0.000801029
MATTIOLI_MULTIPLE_MYELOMA_WITH_14Q32_TRANSLOCATIONS	0.579784	0	0.00203037	KIM_WT1_TARGETS_8HR_UP	0.509284	0	0.00107892
TONKS_TARGETS_OF_RUNX1_RUNX1T1_FUSION_SUSTAINDED_IN_ERYTHROCYTE_UP	0.57952	0	0.000807	CHIANG_LIVER_CANCER_SUBCLASS_CTNNB1_DN	0.509278	0	0.00122388
TONKS_TARGETS_OF_RUNX1_RUNX1T1_FUSION_MONOCYTE_DN	0.579127	0	0.000606	PLASARI_TGFB1_SIGNALING_VIA_NFIC_1HR_UP	0.508576	0.0458404	0.068477
ELVIDGE_HIF1A_AND_HIF2A_TARGETS_DN	0.578908	0	7.83e-06	RADAEVA_RESPONSE_TO_IFNA1_UP	0.508258	0.0100503	0.0290211
SEKI_INFLAMMATORY_RESPONSE_LPS_UP	0.578661	0	6.75e-05	FIGUEROA_AML_METHYLATION_CLUSTER_2_UP	0.508058	0.00988468	0.0301967
CHIANG_LIVER_CANCER_SUBCLASS_CTNNB1_DN	0.578355	0	0	MCBRYAN_PUBERTAL_BREAST_3_4WK_DN	0.50779	0.0320946	0.060862
LAIHO_COLORECTAL_CANCER_SERRATED_UP	0.578298	0	4.35e-06	KIM_WT1_TARGETS_12HR_UP	0.507526	0	0.00121109
MARKEY_RB1_CHRONIC_LOF_DN	0.578264	0	4.55e-06	MEDINA_SMARCA4_TARGETS	0.507037	0.0359589	0.0486109
DOANE_BREAST_CANCER_CLASSES_DN	0.578163	0.00334448	0.00424412	WEIGEL_OXIDATIVE_STRESS_BY_TBH_AND_H2O2	0.506261	0.0467128	0.0602554
SCIAN_INVERSED_TARGETS_OF_TP53_AND_TP73_DN	0.57793	0	0.00407727	FRASOR_RESPONSE_TO_ESTRADIOL_UP	0.50546	0.0368421	0.0493639
NING_CHRONIC_OBSTRUCTIVE_PULMONARY_DISEASE_DN	0.577852	0	4.24e-06	QI_HYPOXIA_TARGETS_OF_HIF1A_AND_FOXA2	0.50503	0.0388513	0.0625245
AMIT_SERUM_RESPONSE_60_MCF10A	0.577678	0	0.00032	RADMACHER_AML_PROGNOSIS	0.504469	0	0.014519
HAHTOLA_SEZARY_SYNDROM_DN	0.576703	0.00153846	0.00198418	SCHAEFFER_SOX9_TARGETS_IN_PROSTATE_DEVELOPMENT_DN	0.50408	0.0133111	0.0328185
APPEL_IMATINIB_RESPONSE	0.576645	0	0.00291503	GARGALOVIC_RESPONSE_TO_OXIDIZED_PHOSPHOLIPIDS_GREY_DN	0.502516	0.00505902	0.0148376
KYNG_WERNER_SYNDROM_UP	0.576604	0.0196078	0.0171621	HOSHIDA_LIVER_CANCER_LATE_RECURRENCE_UP	0.502215	0.00689655	0.0220457
BROWNE_HCMV_INFECTION_12HR_DN	0.576411	0	1.51e-05	HERNANDEZ_MITOTIC_ARREST_BY_DOCETAXEL_2_UP	0.501177	0.00499168	0.0207649
TONKS_TARGETS_OF_RUNX1_RUNX1T1_FUSION_HSC_UP	0.576019	0	0	DEURIG_T_CELL_PROLYMPHOCYTIC_LEUKEMIA_DN	0.501074	0	0.00024067
NIKOLSKY_BREAST_CANCER_19Q13.1_AMPLICON	0.5756	0.0132013	0.0138985	LABBE_TARGETS_OF_TGFB1_AND_WNT3A_UP	0.500341	0	0.0054702
WANG_LSD1_TARGETS_UP	0.575044	0.00480769	0.0108318	CERVERA_SDHB_TARGETS_2	0.500305	0	0.00675035
CORRE_MULTIPLE_MYELOMA_UP	0.574704	0	0.000158	HORIUCHI_WTAP_TARGETS_UP	0.49953	0	0.000332156
WORSCHECH_TUMOR_EVASION_AND_TOLEROGENICITY_UP	0.574654	0.00149031	0.00461121	CHANDRAN_METASTASIS_DN	0.499398	0	0.000487445
ZHANG_PROLIFERATING_VS_QUIESCENT	0.573532	0	0.000839	LIANG_SILENCED_BY_METHYLATION_2	0.499315	0.00806452	0.0295813
MORI_MATURE_B_LYMPHOCYTE_UP	0.572858	0	7.01e-05	CHIARADONNA_NEOPLASTIC_TRANSFORMATION_CDC25_DN	0.498814	0	0.00246975
VALK_AML_CLUSTER_6	0.572694	0.00151745	0.00338785	AMUNDSON_POOR_SURVIVAL_AFTER_GAMMA_RADIATION_2G	0.498606	0	0.00193472
GUO_HEX_TARGETS_DN	0.572311	0	0.000178	ZHAN_MULTIPLE_MYELOMA_LB_DN	0.498137	0.0379061	0.0499349
ELVIDGE_HYPOXIA_BY_DMOG_UP	0.572251	0	4.38e-06	LI_INDUCED_T_TO_NATURAL_KILLER_DN	0.497963	0	0.00676694
MCCLUNG_DELTA_FOSB_TARGETS_8WK	0.572206	0	0.000818	DELASERNA_MYOD_TARGETS_UP	0.49732	0	0.0145329
KANNAN_TP53_TARGETS_UP	0.572062	0.00141243	0.000265	TRAYNOR_RETT_SYNDROM_UP	0.49721	0.0177305	0.0530534
TAKEDA_TARGETS_OF_NUP98_HOXA9_FUSION_10D_DN	0.5714	0	4.77e-06	BURTON_ADIPOGENESIS_4	0.496741	0.0137457	0.0416034
KARAKAS_TGFB1_SIGNALING	0.571033	0.0321489	0.0265064	GALINDO_IMMUNE_RESPONSE_TO_ENTEROTOXIN	0.496642	0.00161551	0.0110631
ASTON_MAJOR_DEPRESSIVE_DISORDER_UP	0.570829	0	0.000913	TSUNODA_CISPLATIN_RESISTANCE_DN	0.49664	0.0205128	0.0396204
TURASHVILI_BREAST_DUCTAL_CARCINOMA_VS_DUCTAL_NORMAL_DN	0.570591	0	0	FUJII_YBX1_TARGETS_UP	0.496249	0.035	0.060799
BOYLAN_MULTIPLE_MYELOMA_D_CLUSTER_DN	0.570289	0	0.00246537	GROSS_HYPOXIA_VIA_ELK3_ONLY_DN	0.49617	0.0410959	0.0593015
NIELSEN_GIST	0.570243	0	1.66e-05	LEE_METASTASIS_AND_ALTERNATIVE_SPLICING_UP	0.496094	0.00326264	0.0217113
COATES_MACROPHAGE_M1_VS_M2_UP	0.570026	0	6.98e-05	MARTIN_INTERACT_WITH_HDAC	0.495787	0.0248344	0.0535111
TCGA_GLIOBLASTOMA_COPY_NUMBER_DN	0.569902	0.00815661	0.0063664	MANTOVANI_NFKB_TARGETS_UP	0.495625	0.0277296	0.0623726
ABE_VEGFA_TARGETS_30MIN	0.569791	0.00757576	0.00756287	DER_IFN_ALPHA_RESPONSE_UP	0.49545	0.00653595	0.0178535
ZHAN_MULTIPLE_MYELOMA_MF_UP	0.569535	0.00284495	0.00139365	NING_CHRONIC_OBSTRUCTIVE_PULMONARY_DISEASE_DN	0.495101	0	0.00686481
SEKI_INFLAMMATORY_RESPONSE_LPS_DN	0.569454	0.020155	0.0169071	LIEN_BREAST_CARCINOMA_METAPLASTIC_VS_DUCTAL_UP	0.494822	0.00166667	0.0123675
GOLDRATH_IMMUNE_MEMORY	0.569101	0	0.000234	MILI_PSEUDOPODIA_CHEMOTAXIS_UP	0.494659	0.00492611	0.0188636
ZHAN_MULTIPLE_MYELOMA_CD2_UP	0.568728	0	0.00130094	MULLIGHAN_NPM1_MUTATED_SIGNATURE_1_DN	0.494635	0	0.00419042
HOFFMANN_PRE_BI_TO_LARGE_PRE_BII_LYMPHOCYTE_DN	0.568543	0	0.000135	LEIN_MIDBRAIN_MARKERS	0.494356	0.00169492	0.0130241
CASORELLI_APL_SECONDARY_VS_DE_NOVO_UP	0.568113	0.00153139	0.0028186	SUNG_METASTASIS_STROMA_UP	0.494311	0	0.00880899
VERNELL_RETINOBLASTOMA_PATHWAY_DN	0.567967	0.0139752	0.0146131	SENESE_HDAC1_TARGETS_DN	0.493398	0	0.000999722
WEST_ADRENOCORTICAL_CARCINOMA_VS_ADENOMA_DN	0.567274	0.00950872	0.0147102	TAKEDA_TARGETS_OF_NUP98_HOXA9_FUSION_8D_UP	0.493338	0	0.00346504
BERENJENO_TRANSFORMED_BY_RHOA_DN	0.567211	0	0	MAHAJAN_RESPONSE_TO_IL1A_DN	0.493055	0.00314465	0.0147562
ALONSO_METASTASIS_EMT_UP	0.567043	0.00153374	0.00383837	ZHAN_MULTIPLE_MYELOMA_HP_UP	0.492748	0.0285235	0.0513837
EHLERS_ANEUPLOIDY_UP	0.566956	0	0.00233911	WATTEL_AUTONOMOUS_THYROID_ADENOMA_DN	0.492345	0.0106195	0.0364175
ELVIDGE_HYPOXIA_UP	0.566694	0	0	CHENG_RESPONSE_TO_NICKEL_ACETATE	0.492253	0.037234	0.062264
CHIARETTI_T_ALL_REFRACTORY_TO_THERAPY	0.566635	0.0124417	0.00790075	KANG_IMMORTALIZED_BY_TERT_UP	0.491834	0	0.0140012
DANG_MYC_TARGETS_DN	0.566326	0.00739645	0.00629124	TURASHVILI_BREAST_DUCTAL_CARCINOMA_VS_DUCTAL_NORMAL_DN	0.491281	0	0.00241303
VERHAAK_AML_WITH_NPM1_MUTATED_UP	0.566072	0	0	GAVIN_FOXP3_TARGETS_CLUSTER_T4	0.491153	0.00324675	0.0116779
SCHLINGEMANN_SKIN_CARCINOGENESIS_TPA_DN	0.56584	0.00778816	0.00903179	MAHAJAN_RESPONSE_TO_IL1A_UP	0.490371	0.00166389	0.0152424
HIRSCH_CELLULAR_TRANSFORMATION_SIGNATURE_DN	0.565739	0	1.65e-05	BONCI_TARGETS_OF_MIR15A_AND_MIR16_1	0.490371	0	0.0136784
ROSS_AML_WITH_MLL_FUSIONS	0.565352	0	9.72e-05	MORI_PRE_BI_LYMPHOCYTE_DN	0.489908	0.00496689	0.0229896
GENTILE_UV_RESPONSE_CLUSTER_D5	0.565333	0	0.00269163	HUMMERICH_SKIN_CANCER_PROGRESSION_UP	0.489573	0	0.0152838
CHIARADONNA_NEOPLASTIC_TRANSFORMATION_KRAS_CDC25_UP	0.565275	0	0.000436	GUO_HEX_TARGETS_UP	0.489548	0.00166667	0.0143854
HUMMERICH_SKIN_CANCER_PROGRESSION_UP	0.5649	0	6e-05	DAUER_STAT3_TARGETS_UP	0.489155	0.015625	0.0457033
BOSCO_INTERFERON_INDUCED_ANTIVIRAL_MODULE	0.564723	0	0.000186	GARCIA_TARGETS_OF_FLI1_AND_DAX1_UP	0.488718	0.0103448	0.0355407
IKEDA_MIR30_TARGETS_UP	0.56471	0	1.74e-05	LUI_THYROID_CANCER_CLUSTER_1	0.488338	0.0209059	0.040957
OXFORD_RALA_OR_RALB_TARGETS_DN	0.564605	0.0112903	0.0158047	RUTELLA_RESPONSE_TO_HGF_UP	0.488191	0	0.000376812
PLASARI_NFIC_TARGETS_BASAL_UP	0.564593	0.00483871	0.00767097	BAELDE_DIABETIC_NEPHROPATHY_UP	0.486882	0.00170648	0.0169466
LOPEZ_TRANSLATION_VIA_FN1_SIGNALING	0.563583	0.00149925	0.00369701	BOQUEST_STEM_CELL_DN	0.486443	0	0.00144102
BURTON_ADIPOGENESIS_2	0.56323	0	0.000198	RIGGI_EWING_SARCOMA_PROGENITOR_DN	0.486193	0	0.00243094
LENAOUR_DENDRITIC_CELL_MATURATION_UP	0.562992	0	2.27e-05	ROZANOV_MMP14_TARGETS_UP	0.485965	0	0.0011284
MARKEY_RB1_ACUTE_LOF_DN	0.562721	0	0	KLEIN_TARGETS_OF_BCR_ABL1_FUSION	0.485657	0.0328152	0.062401
MISHRA_CARCINOMA_ASSOCIATED_FIBROBLAST_DN	0.562528	0.0211382	0.0153275	CASORELLI_ACUTE_PROMYELOCYTIC_LEUKEMIA_UP	0.48497	0	0.00315704
MULLIGHAN_NPM1_SIGNATURE_3_DN	0.562519	0	4.44e-06	ZHANG_TLX_TARGETS_UP	0.484721	0	0.00797517
ALONSO_METASTASIS_DN	0.562323	0.00798722	0.00952334	KAAB_FAILED_HEART_VENTRICLE_DN	0.484259	0.0489039	0.0781474
HEIDENBLAD_AMPLICON_12P11_12_UP	0.561405	0.0030722	0.00679254	RODRIGUES_THYROID_CARCINOMA_ANAPLASTIC_DN	0.48422	0	0.000328732
PEDERSEN_TARGETS_OF_611CTF_ISOFORM_OF_ERBB2	0.560828	0	0.000163	MULLIGHAN_NPM1_SIGNATURE_3_DN	0.483616	0	0.0050095
ABE_INNER_EAR	0.560636	0	0.00141439	TONKS_TARGETS_OF_RUNX1_RUNX1T1_FUSION_HSC_UP	0.48331	0	0.00300027
HOSHIDA_LIVER_CANCER_LATE_RECURRENCE_UP	0.560353	0	0.000335	KUNINGER_IGF1_VS_PDGFB_TARGETS_UP	0.482585	0.00157233	0.0199526
GAVIN_FOXP3_TARGETS_CLUSTER_P7	0.560293	0	9.05e-05	KYNG_ENVIRONMENTAL_STRESS_RESPONSE_UP	0.481907	0.0153846	0.0412016
INGRAM_SHH_TARGETS_UP	0.55998	0	1.85e-05	XU_CREBBP_TARGETS_DN	0.481449	0.0409165	0.063225
ALONSO_METASTASIS_NEURAL_UP	0.559945	0.0258065	0.0252425	TAKEDA_TARGETS_OF_NUP98_HOXA9_FUSION_3D_UP	0.481045	0	0.0039284
NGUYEN_NOTCH1_TARGETS_UP	0.559908	0.0110585	0.0100372	WANG_CISPLATIN_RESPONSE_AND_XPC_DN	0.480851	0	0.0019359
MCMURRAY_TP53_HRAS_COOPERATION_RESPONSE_UP	0.559908	0.0154799	0.0110228	GAVIN_FOXP3_TARGETS_CLUSTER_P2	0.480578	0.00314961	0.0215673
TAKEDA_TARGETS_OF_NUP98_HOXA9_FUSION_10D_UP	0.559716	0	4.79e-06	JIANG_TIP30_TARGETS_UP	0.480292	0.0305085	0.0578421
HERNANDEZ_MITOTIC_ARREST_BY_DOCETAXEL_1_DN	0.559694	0.00153139	0.00370674	CORRE_MULTIPLE_MYELOMA_DN	0.480263	0.012966	0.0370848
VANHARANTA_UTERINE_FIBROID_WITH_7Q_DELETION_DN	0.559619	0.0046083	0.00469597	HOQUE_METHYLATED_IN_CANCER	0.480252	0.0239234	0.044939
MCBRYAN_PUBERTAL_BREAST_3_4WK_DN	0.559366	0.00458716	0.00524154	ZHONG_SECRETOME_OF_LUNG_CANCER_AND_MACROPHAGE	0.479982	0.00495868	0.0244232
KYNG_NORMAL_AGING_UP	0.559162	0.0271132	0.0299592	CARD_MIR302A_TARGETS	0.479473	0.00165017	0.0263768
LIU_TARGETS_OF_VMYB_VS_CMYB_DN	0.558585	0	0.00276953	DAVICIONI_TARGETS_OF_PAX_FOXO1_FUSIONS_UP	0.479468	0	0.00112411
UROSEVIC_RESPONSE_TO_IMIQUIMOD	0.558447	0.0241692	0.0148988	WINNEPENNINCKX_MELANOMA_METASTASIS_DN	0.478728	0.0366242	0.0693301
WEBER_METHYLATED_IN_COLON_CANCER	0.558121	0.0398724	0.0367555	DACOSTA_UV_RESPONSE_VIA_ERCC3_XPCS_DN	0.478427	0.00634921	0.0195411
VANTVEER_BREAST_CANCER_BRCA1_DN	0.557758	0	0.00291397	FONTAINE_FOLLICULAR_THYROID_ADENOMA_DN	0.477993	0.0049505	0.0340343
SARTIPY_NORMAL_AT_INSULIN_RESISTANCE_UP	0.557385	0.0015015	0.0076672	KORKOLA_EMBRYONAL_CARCINOMA_UP	0.477941	0.0474517	0.0950485
GRADE_COLON_VS_RECTAL_CANCER_UP	0.557281	0.00597015	0.0063581	GARGALOVIC_RESPONSE_TO_OXIDIZED_PHOSPHOLIPIDS_BLUE_DN	0.477097	0.0119048	0.0394434
VARELA_ZMPSTE24_TARGETS_UP	0.557034	0.00306279	0.00432017	SAKAI_CHRONIC_HEPATITIS_VS_LIVER_CANCER_UP	0.476785	0.00657895	0.0250083
DUNNE_TARGETS_OF_AML1_MTG8_FUSION_UP	0.556998	0	0.00218828	NOUSHMEHR_GBM_SILENCED_BY_METHYLATION	0.47673	0.0292096	0.0610244
TAKEDA_TARGETS_OF_NUP98_HOXA9_FUSION_3D_UP	0.55678	0	4.31e-06	RIGGI_EWING_SARCOMA_PROGENITOR_UP	0.475288	0	0.00059484
TAKEDA_TARGETS_OF_NUP98_HOXA9_FUSION_16D_UP	0.556663	0	4.26e-06	IWANAGA_CARCINOGENESIS_BY_KRAS_DN	0.474974	0	0.0130226
BOYLAN_MULTIPLE_MYELOMA_C_DN	0.556376	0	0.000644	LEE_CALORIE_RESTRICTION_MUSCLE_DN	0.474968	0.0238501	0.0622554
GAUSSMANN_MLL_AF4_FUSION_TARGETS_D_UP	0.556004	0.00298954	0.00470401	CASTELLANO_NRAS_TARGETS_UP	0.473927	0.0163132	0.0377793
BIDUS_METASTASIS_DN	0.555675	0	8.09e-06	ZHENG_IL22_SIGNALING_UP	0.47391	0.0261866	0.0620926
KERLEY_RESPONSE_TO_CISPLATIN_UP	0.555515	0.0014556	0.00268998	STARK_HYPPOCAMPUS_22Q11_DELETION_UP	0.472822	0.0395189	0.0648906
HADDAD_T_LYMPHOCYTE_AND_NK_PROGENITOR_DN	0.555288	0	0.000363	MARTORIATI_MDM4_TARGETS_NEUROEPITHELIUM_DN	0.471687	0	0.0063085
DACOSTA_UV_RESPONSE_VIA_ERCC3_TTD_DN	0.555208	0	0.000149	DITTMER_PTHLH_TARGETS_DN	0.471445	0.00653595	0.0353316
BEIER_GLIOMA_STEM_CELL_DN	0.55515	0	0.00032	BARIS_THYROID_CANCER_DN	0.470885	0.013267	0.0502547
GAUSSMANN_MLL_AF4_FUSION_TARGETS_B_UP	0.554874	0.0170807	0.0156232	IKEDA_MIR1_TARGETS_UP	0.470405	0.0273504	0.0593752
GARGALOVIC_RESPONSE_TO_OXIDIZED_PHOSPHOLIPIDS_GREY_DN	0.554493	0	0.000255	WINZEN_DEGRADED_VIA_KHSRP	0.470229	0	0.0210692
MA_PITUITARY_FETAL_VS_ADULT_DN	0.55445	0.0449438	0.0291256	ALCALAY_AML_BY_NPM1_LOCALIZATION_UP	0.469749	0	0.0148106
HERNANDEZ_MITOTIC_ARREST_BY_DOCETAXEL_1_UP	0.554347	0.00301659	0.00476662	GAJATE_RESPONSE_TO_TRABECTEDIN_UP	0.469719	0.00674536	0.0411992
LEE_TARGETS_OF_PTCH1_AND_SUFU_UP	0.554207	0	0.00166739	CHANG_CORE_SERUM_RESPONSE_DN	0.46906	0	0.00428304
JAATINEN_HEMATOPOIETIC_STEM_CELL_DN	0.554206	0	0	LINDVALL_IMMORTALIZED_BY_TERT_UP	0.468928	0.00503356	0.0336285
MCCLUNG_COCAINE_REWARD_5D	0.553466	0	0.000179	AMIT_EGF_RESPONSE_240_HELA	0.468821	0.0278689	0.0592356
WINZEN_DEGRADED_VIA_KHSRP	0.552856	0	9.07e-05	ZHANG_TLX_TARGETS_60HR_UP	0.468816	0	0.0018357
ZHANG_TLX_TARGETS_36HR_UP	0.552835	0	4.75e-06	HOFFMANN_SMALL_PRE_BII_TO_IMMATURE_B_LYMPHOCYTE_UP	0.467971	0.0144695	0.0337045
SAKAI_CHRONIC_HEPATITIS_VS_LIVER_CANCER_DN	0.552603	0.00759878	0.00651333	MANTOVANI_VIRAL_GPCR_SIGNALING_UP	0.467923	0	0.025275
PLASARI_TGFB1_SIGNALING_VIA_NFIC_1HR_DN	0.552531	0	6.92e-05	GAVIN_FOXP3_TARGETS_CLUSTER_P7	0.467917	0	0.0242531
DER_IFN_GAMMA_RESPONSE_UP	0.552517	0	0.000428	ALCALA_APOPTOSIS	0.467487	0.00328407	0.0244407
LEIN_LOCALIZED_TO_PROXIMAL_DENDRITES	0.552461	0.00298063	0.00432169	ODONNELL_TARGETS_OF_MYC_AND_TFRC_UP	0.467282	0.00483871	0.0319695
LABBE_TARGETS_OF_TGFB1_AND_WNT3A_UP	0.552302	0	6.99e-05	WARTERS_IR_RESPONSE_5GY	0.466989	0.0498282	0.0974695
VALK_AML_WITH_11Q23_REARRANGED	0.552191	0.0335008	0.0252316	HIRSCH_CELLULAR_TRANSFORMATION_SIGNATURE_DN	0.466828	0.00662252	0.021964
LEIN_ASTROCYTE_MARKERS	0.55199	0.00429185	0.00301968	HAHTOLA_MYCOSIS_FUNGOIDES_CD4_UP	0.466805	0.0176849	0.0449328
PEDERSEN_METASTASIS_BY_ERBB2_ISOFORM_6	0.551942	0.00149701	0.0105041	IWANAGA_CARCINOGENESIS_BY_KRAS_PTEN_DN	0.466015	0	0.00174817
ZEMBUTSU_SENSITIVITY_TO_CISPLATIN	0.551337	0.0391236	0.0293328	CHYLA_CBFA2T3_TARGETS_UP	0.465831	0	0.00116785
DAVICIONI_PAX_FOXO1_SIGNATURE_IN_ARMS_UP	0.55116	0.00146628	0.00112764	CHARAFE_BREAST_CANCER_LUMINAL_VS_BASAL_DN	0.465729	0	0.0012403
BAELDE_DIABETIC_NEPHROPATHY_DN	0.550778	0	0	GERHOLD_ADIPOGENESIS_UP	0.46524	0.0346535	0.0728953
NOJIMA_SFRP2_TARGETS_DN	0.550134	0.0179153	0.0179637	WANG_RESPONSE_TO_GSK3_INHIBITOR_SB216763_UP	0.465219	0	0.00156251
ELVIDGE_HIF1A_TARGETS_DN	0.54937	0	0.000135	TONKS_TARGETS_OF_RUNX1_RUNX1T1_FUSION_HSC_DN	0.46482	0	0.00613996
WIERENGA_STAT5A_TARGETS_UP	0.549163	0	4.63e-06	MIKKELSEN_NPC_LCP_WITH_H3K4ME3	0.464799	0.0198915	0.0622992
LIEN_BREAST_CARCINOMA_METAPLASTIC_VS_DUCTAL_UP	0.549109	0	0.000121	BROWNE_HCMV_INFECTION_12HR_DN	0.464685	0.00162602	0.0216923
RUTELLA_RESPONSE_TO_HGF_DN	0.549088	0	0	KYNG_DNA_DAMAGE_BY_UV	0.464519	0.0172712	0.0528564
VERHAAK_GLIOBLASTOMA_CLASSICAL	0.548565	0	1.74e-05	DACOSTA_UV_RESPONSE_VIA_ERCC3_TTD_DN	0.463242	0.00924499	0.0383183
LEE_AGING_CEREBELLUM_UP	0.54776	0	0.000254	CERVERA_SDHB_TARGETS_1_UP	0.463022	0	0.0207414
DARWICHE_PAPILLOMA_RISK_HIGH_VS_LOW_DN	0.547655	0.00618238	0.0117262	FOSTER_TOLERANT_MACROPHAGE_DN	0.462668	0	0.00147961
HORIUCHI_WTAP_TARGETS_UP	0.54747	0	0	HELLER_SILENCED_BY_METHYLATION_UP	0.461843	0	0.00266182
DER_IFN_ALPHA_RESPONSE_UP	0.547007	0	0.000337	KONDO_EZH2_TARGETS	0.461715	0	0.00382289
GRAESSMANN_RESPONSE_TO_MC_AND_SERUM_DEPRIVATION_UP	0.546956	0	4.16e-06	TSENG_IRS1_TARGETS_UP	0.461194	0.00155521	0.023478
LI_PROSTATE_CANCER_EPIGENETIC	0.546709	0.00895522	0.0104609	HOOI_ST7_TARGETS_UP	0.461059	0.00641026	0.0294208
OHM_METHYLATED_IN_ADULT_CANCERS	0.546706	0.0121212	0.0131909	LU_AGING_BRAIN_UP	0.460962	0	0.00365931
TSENG_ADIPOGENIC_POTENTIAL_UP	0.546521	0.00310559	0.0107725	SABATES_COLORECTAL_ADENOMA_DN	0.460073	0	0.0030372
RAMASWAMY_METASTASIS_DN	0.546415	0.00140647	0.00101538	BONOME_OVARIAN_CANCER_SURVIVAL_SUBOPTIMAL_DEBULKING	0.459299	0	0.00109269
GENTILE_UV_RESPONSE_CLUSTER_D8	0.546358	0.00148588	0.00485208	GAVIN_FOXP3_TARGETS_CLUSTER_P4	0.458855	0.00315457	0.0262132
WIELAND_UP_BY_HBV_INFECTION	0.546055	0	0.000134	DER_IFN_BETA_RESPONSE_UP	0.458769	0	0.0263523
GAUSSMANN_MLL_AF4_FUSION_TARGETS_E_DN	0.545965	0.0283019	0.0266865	TSAI_RESPONSE_TO_IONIZING_RADIATION	0.457943	0	0.0146992
MAHAJAN_RESPONSE_TO_IL1A_DN	0.545739	0	0.000196	LI_INDUCED_T_TO_NATURAL_KILLER_UP	0.457668	0	0.00279601
JISON_SICKLE_CELL_DISEASE_UP	0.545429	0	8.12e-06	BURTON_ADIPOGENESIS_11	0.454483	0.0378007	0.0870478
KUNINGER_IGF1_VS_PDGFB_TARGETS_UP	0.545184	0	0.000323	LAIHO_COLORECTAL_CANCER_SERRATED_UP	0.454323	0.00306279	0.026448
YAO_TEMPORAL_RESPONSE_TO_PROGESTERONE_CLUSTER_1	0.544907	0	0.000942	FOSTER_TOLERANT_MACROPHAGE_UP	0.454276	0	0.0158901
BRIDEAU_IMPRINTED_GENES	0.544466	0	0.00106149	IKEDA_MIR30_TARGETS_UP	0.45425	0.00157729	0.0238528
HOELZEL_NF1_TARGETS_UP	0.543972	0	3.2e-05	DELYS_THYROID_CANCER_UP	0.453631	0	0.00180965
JIANG_AGING_HYPOTHALAMUS_DN	0.543948	0.00445104	0.00548649	JOHNSTONE_PARVB_TARGETS_2_UP	0.453573	0.00155521	0.014768
HOOI_ST7_TARGETS_UP	0.543904	0	0.000163	TAKEDA_TARGETS_OF_NUP98_HOXA9_FUSION_10D_UP	0.453526	0.00144509	0.00979274
WATANABE_RECTAL_CANCER_RADIOTHERAPY_RESPONSIVE_DN	0.543647	0.00130208	0.000178	BROWNE_HCMV_INFECTION_20HR_DN	0.453023	0.00656814	0.0333954
GAJATE_RESPONSE_TO_TRABECTEDIN_UP	0.543484	0	0.000923	LI_WILMS_TUMOR_VS_FETAL_KIDNEY_1_UP	0.452865	0	0.00936398
RUTELLA_RESPONSE_TO_CSF2RB_AND_IL4_DN	0.543078	0	0	DURAND_STROMA_NS_UP	0.452792	0	0.0147599
ZHENG_RESPONSE_TO_ARSENITE_DN	0.542817	0.0488959	0.0458805	ACEVEDO_LIVER_CANCER_WITH_H3K27ME3_UP	0.452159	0	0.00516979
LEE_TARGETS_OF_PTCH1_AND_SUFU_DN	0.542778	0	0.000251	AMIT_SERUM_RESPONSE_60_MCF10A	0.451964	0.0315091	0.0799918
HATADA_METHYLATED_IN_LUNG_CANCER_UP	0.542486	0	0	BAELDE_DIABETIC_NEPHROPATHY_DN	0.451835	0	0.0020739
VALK_AML_CLUSTER_12	0.542411	0.00941915	0.0131796	ZHENG_FOXP3_TARGETS_IN_THYMUS_UP	0.451781	0	0.0108743
PYEON_CANCER_HEAD_AND_NECK_VS_CERVICAL_DN	0.541566	0.00927357	0.0145869	WIERENGA_STAT5A_TARGETS_UP	0.451454	0	0.00716816
GAUSSMANN_MLL_AF4_FUSION_TARGETS_F_DN	0.541528	0.0122888	0.00981115	GHANDHI_BYSTANDER_IRRADIATION_UP	0.449767	0.00801282	0.0387152
STEARMAN_TUMOR_FIELD_EFFECT_UP	0.541363	0.00295858	0.00690161	VANHARANTA_UTERINE_FIBROID_DN	0.449367	0.0313531	0.0640335
ICHIBA_GRAFT_VERSUS_HOST_DISEASE_35D_UP	0.541196	0	7.96e-05	REN_ALVEOLAR_RHABDOMYOSARCOMA_UP	0.448765	0.00766871	0.0336637
TAKEDA_TARGETS_OF_NUP98_HOXA9_FUSION_8D_UP	0.541065	0	1.71e-05	KIM_WT1_TARGETS_UP	0.448563	0	0.00994886
BOQUEST_STEM_CELL_DN	0.541019	0	7.77e-06	BASSO_CD40_SIGNALING_DN	0.44856	0.0260163	0.0728666
HINATA_NFKB_TARGETS_KERATINOCYTE_UP	0.540999	0	0.000179	GRADE_COLON_AND_RECTAL_CANCER_DN	0.447175	0.00315956	0.0367409
KLEIN_TARGETS_OF_BCR_ABL1_FUSION	0.540936	0	0.0028801	GRUETZMANN_PANCREATIC_CANCER_UP	0.446602	0	0.00376261
JIANG_AGING_CEREBRAL_CORTEX_UP	0.540732	0.0029985	0.00877942	GAUSSMANN_MLL_AF4_FUSION_TARGETS_A_UP	0.44645	0	0.0132856
GUO_HEX_TARGETS_UP	0.540258	0	0.000437	TAKEDA_TARGETS_OF_NUP98_HOXA9_FUSION_16D_UP	0.446126	0	0.0144127
MAGRANGEAS_MULTIPLE_MYELOMA_IGG_VS_IGA_UP	0.540221	0.0401284	0.0308874	YAGI_AML_WITH_T_8_21_TRANSLOCATION	0.44498	0	0.00468435
KONDO_EZH2_TARGETS	0.539774	0	4.05e-06	GUTIERREZ_CHRONIC_LYMPHOCYTIC_LEUKEMIA_DN	0.444898	0.0447504	0.0897568
STREICHER_LSM1_TARGETS_UP	0.539694	0.00143267	0.00444145	GREGORY_SYNTHETIC_LETHAL_WITH_IMATINIB	0.44396	0	0.0226544
GRADE_COLON_AND_RECTAL_CANCER_DN	0.539434	0	0.000179	HAHTOLA_MYCOSIS_FUNGOIDES_SKIN_UP	0.443904	0	0.0147569
APRELIKOVA_BRCA1_TARGETS	0.538437	0.0014245	0.00383472	BROWNE_HCMV_INFECTION_48HR_DN	0.44309	0	0.00250856
RIGGI_EWING_SARCOMA_PROGENITOR_UP	0.538378	0	0	DIRMEIER_LMP1_RESPONSE_LATE_UP	0.442075	0.0426621	0.106527
HWANG_PROSTATE_CANCER_MARKERS	0.536767	0.00923077	0.0130706	GAVIN_FOXP3_TARGETS_CLUSTER_T7	0.441599	0.00470958	0.0414991
FULCHER_INFLAMMATORY_RESPONSE_LECTIN_VS_LPS_DN	0.53667	0	0	KYNG_DNA_DAMAGE_BY_GAMMA_RADIATION	0.440738	0.0183333	0.0644422
AMUNDSON_POOR_SURVIVAL_AFTER_GAMMA_RADIATION_2G	0.536142	0	1.75e-05	GAL_LEUKEMIC_STEM_CELL_DN	0.440566	0	0.00959775
KOKKINAKIS_METHIONINE_DEPRIVATION_96HR_UP	0.536104	0	9.25e-05	BURTON_ADIPOGENESIS_2	0.439543	0.0229133	0.0718411
PHONG_TNF_RESPONSE_VIA_P38_PARTIAL	0.535913	0	1.67e-05	YAO_TEMPORAL_RESPONSE_TO_PROGESTERONE_CLUSTER_1	0.438714	0.0212418	0.0838355
TAKEDA_TARGETS_OF_NUP98_HOXA9_FUSION_6HR_UP	0.535544	0	0.000346	TORCHIA_TARGETS_OF_EWSR1_FLI1_FUSION_DN	0.437089	0	0.00689307
SCHAEFFER_PROSTATE_DEVELOPMENT_6HR_UP	0.535147	0	1.69e-05	OKUMURA_INFLAMMATORY_RESPONSE_LPS	0.436696	0	0.0190777
QI_PLASMACYTOMA_UP	0.535001	0	4.36e-06	GERY_CEBP_TARGETS	0.436354	0.00966184	0.029338
DELYS_THYROID_CANCER_UP	0.534995	0	0	HOSHIDA_LIVER_CANCER_SURVIVAL_UP	0.435961	0.0247117	0.0690862
FERRANDO_T_ALL_WITH_MLL_ENL_FUSION_UP	0.534744	0	0.000288	HADDAD_T_LYMPHOCYTE_AND_NK_PROGENITOR_UP	0.43551	0.0176	0.0696048
ZHAN_MULTIPLE_MYELOMA_CD1_VS_CD2_UP	0.534596	0	0.00152716	PECE_MAMMARY_STEM_CELL_DN	0.434946	0.00154799	0.0304154
MIKKELSEN_IPS_ICP_WITH_H3K4ME3_AND_H327ME3	0.534583	0	5.73e-05	ELVIDGE_HYPOXIA_UP	0.434735	0	0.0210698
SHIN_B_CELL_LYMPHOMA_CLUSTER_9	0.534474	0.0435511	0.0414396	NATSUME_RESPONSE_TO_INTERFERON_BETA_UP	0.434042	0.044702	0.0866706
BROWNE_HCMV_INFECTION_48HR_DN	0.534457	0	0	YAGI_AML_FAB_MARKERS	0.43386	0	0.0170886
CASTELLANO_NRAS_TARGETS_UP	0.534343	0	0.00110212	KIM_GERMINAL_CENTER_T_HELPER_UP	0.433783	0.0380795	0.090822
MULLIGHAN_NPM1_MUTATED_SIGNATURE_2_DN	0.534281	0	0.000611	RAMASWAMY_METASTASIS_DN	0.433729	0.0457627	0.0979187
WIERENGA_STAT5A_TARGETS_DN	0.533879	0	7.64e-06	LEE_AGING_NEOCORTEX_DN	0.433047	0.0134907	0.0649143
MORI_IMMATURE_B_LYMPHOCYTE_UP	0.533631	0	0.00229125	SMIRNOV_RESPONSE_TO_IR_6HR_UP	0.432756	0	0.0245069
QI_PLASMACYTOMA_DN	0.533127	0	0.000197	TARTE_PLASMA_CELL_VS_PLASMABLAST_UP	0.431953	0	0.00691591
MCBRYAN_PUBERTAL_BREAST_4_5WK_DN	0.533125	0	7.67e-06	PASQUALUCCI_LYMPHOMA_BY_GC_STAGE_DN	0.431761	0.00154321	0.0289097
HOLLEMAN_ASPARAGINASE_RESISTANCE_B_ALL_UP	0.532917	0.0225904	0.0220478	KYNG_DNA_DAMAGE_BY_GAMMA_AND_UV_RADIATION	0.43074	0.0112903	0.0624605
HOQUE_METHYLATED_IN_CANCER	0.532466	0	0.00232363	RUTELLA_RESPONSE_TO_CSF2RB_AND_IL4_UP	0.430671	0	0.00914063
BAELDE_DIABETIC_NEPHROPATHY_UP	0.532051	0	0.000459	FLECHNER_PBL_KIDNEY_TRANSPLANT_OK_VS_DONOR_UP	0.43064	0	0.0265649
TONKS_TARGETS_OF_RUNX1_RUNX1T1_FUSION_HSC_DN	0.531557	0	3.5e-05	DAIRKEE_TERT_TARGETS_DN	0.430612	0.00325733	0.0372807
SIMBULAN_UV_RESPONSE_NORMAL_DN	0.531465	0.00461538	0.0116438	MCBRYAN_PUBERTAL_BREAST_6_7WK_UP	0.429688	0	0.0211186
STAEGE_EWING_FAMILY_TUMOR	0.531326	0.00749625	0.0120879	HUANG_GATA2_TARGETS_UP	0.429511	0.00300752	0.0309161
VALK_AML_WITH_CEBPA	0.530422	0.0108025	0.0107297	ZHONG_SECRETOME_OF_LUNG_CANCER_AND_FIBROBLAST	0.429371	0	0.0353537
WU_CELL_MIGRATION	0.530405	0	1.67e-05	GAVIN_FOXP3_TARGETS_CLUSTER_P3	0.42924	0	0.0267698
YU_MYC_TARGETS_DN	0.530301	0.00144092	0.00272315	MIKKELSEN_ES_ICP_WITH_H3K4ME3_AND_H3K27ME3	0.42874	0.0015674	0.0371265
BOHN_PRIMARY_IMMUNODEFICIENCY_SYNDROM_DN	0.530284	0.00463679	0.00634035	BOYLAN_MULTIPLE_MYELOMA_PCA1_UP	0.428676	0.0180921	0.0566789
GROSS_HYPOXIA_VIA_ELK3_ONLY_UP	0.530281	0.00605144	0.0106783	WATANABE_RECTAL_CANCER_RADIOTHERAPY_RESPONSIVE_DN	0.428577	0.0128617	0.0552045
COLDREN_GEFITINIB_RESISTANCE_UP	0.530095	0	0.000605	PEDRIOLI_MIR31_TARGETS_DN	0.427739	0	0.00796665
MCBRYAN_PUBERTAL_BREAST_6_7WK_UP	0.529451	0	1.72e-05	MULLIGHAN_MLL_SIGNATURE_2_UP	0.427308	0	0.00715658
HARRIS_HYPOXIA	0.529166	0	0.000831	BIDUS_METASTASIS_DN	0.427205	0.00290276	0.0327302
BROWN_MYELOID_CELL_DEVELOPMENT_UP	0.528879	0	4.54e-05	URS_ADIPOCYTE_DIFFERENTIATION_UP	0.427169	0.0243112	0.0865405
MCGARVEY_SILENCED_BY_METHYLATION_IN_COLON_CANCER	0.52856	0.00288184	0.00700862	HATADA_METHYLATED_IN_LUNG_CANCER_UP	0.426797	0	0.00823254
LEE_AGING_MUSCLE_DN	0.528471	0.00292826	0.00460529	SENESE_HDAC1_AND_HDAC2_TARGETS_UP	0.426591	0	0.0200842
BOYLAN_MULTIPLE_MYELOMA_C_CLUSTER_DN	0.528088	0.00896861	0.0161913	HILLION_HMGA1_TARGETS	0.426143	0.0169753	0.082781
MCMURRAY_TP53_HRAS_COOPERATION_RESPONSE_DN	0.527764	0.00136612	0.002049	BOYLAN_MULTIPLE_MYELOMA_D_DN	0.424045	0.0427892	0.0928003
PARK_TRETINOIN_RESPONSE_AND_RARA_PLZF_FUSION	0.527664	0.0449251	0.0331624	KASLER_HDAC7_TARGETS_1_UP	0.423914	0	0.0240638
YAMAZAKI_TCEB3_TARGETS_UP	0.527439	0	1.68e-05	JACKSON_DNMT1_TARGETS_UP	0.42357	0.0318979	0.0871525
MURATA_VIRULENCE_OF_H_PILORI	0.526998	0.0311042	0.0330483	SENGUPTA_NASOPHARYNGEAL_CARCINOMA_UP	0.423392	0	0.0164975
GUTIERREZ_CHRONIC_LYMPHOCYTIC_LEUKEMIA_DN	0.526968	0	0.00302007	HAHTOLA_MYCOSIS_FUNGOIDES_CD4_DN	0.422781	0.00308642	0.0513846
IWANAGA_CARCINOGENESIS_BY_KRAS_PTEN_DN	0.526202	0	4.21e-06	YAUCH_HEDGEHOG_SIGNALING_PARACRINE_UP	0.420854	0.00298063	0.0405384
HUANG_GATA2_TARGETS_UP	0.526098	0	7.94e-05	MIKKELSEN_IPS_ICP_WITH_H3K4ME3_AND_H327ME3	0.42077	0.00617284	0.0531066
LU_IL4_SIGNALING	0.525829	0	0.000426	YAGI_AML_WITH_11Q23_REARRANGED	0.42	0	0.0119951
DACOSTA_UV_RESPONSE_VIA_ERCC3_XPCS_DN	0.525749	0	0.000626	KYNG_DNA_DAMAGE_DN	0.419989	0	0.0248027
SENESE_HDAC1_AND_HDAC2_TARGETS_UP	0.525013	0	1.88e-05	TONKS_TARGETS_OF_RUNX1_RUNX1T1_FUSION_MONOCYTE_UP	0.419592	0.00145349	0.0265799
ZHONG_SECRETOME_OF_LUNG_CANCER_AND_ENDOTHELIUM	0.523987	0	0.00255555	MULLIGHAN_MLL_SIGNATURE_1_UP	0.419185	0	0.0116779
PHONG_TNF_RESPONSE_NOT_VIA_P38	0.523959	0	4.12e-06	HUTTMANN_B_CLL_POOR_SURVIVAL_UP	0.418763	0	0.0176501
MAHAJAN_RESPONSE_TO_IL1A_UP	0.523372	0	0.0010003	JOHNSTONE_PARVB_TARGETS_3_UP	0.417375	0	0.0106965
TIAN_TNF_SIGNALING_VIA_NFKB	0.523315	0.0184049	0.0250114	EPPERT_HSC_R	0.417112	0.0107034	0.0591593
SHI_SPARC_TARGETS_UP	0.523294	0.0398089	0.0376155	ZHANG_BREAST_CANCER_PROGENITORS_DN	0.416088	0.00294985	0.0441827
NEMETH_INFLAMMATORY_RESPONSE_LPS_UP	0.523225	0	0.000776	WIERENGA_STAT5A_TARGETS_GROUP1	0.416017	0.00152905	0.0484104
CHEBOTAEV_GR_TARGETS_UP	0.52299	0	0.000948	MIYAGAWA_TARGETS_OF_EWSR1_ETS_FUSIONS_UP	0.414992	0	0.0223147
STAMBOLSKY_TARGETS_OF_MUTATED_TP53_DN	0.522987	0.00591716	0.00721796	MARZEC_IL2_SIGNALING_UP	0.414988	0.0149925	0.0640036
YORDY_RECIPROCAL_REGULATION_BY_ETS1_AND_SP100_UP	0.522952	0.038835	0.0303683	ZHENG_BOUND_BY_FOXP3	0.414977	0	0.0113597
AMIT_SERUM_RESPONSE_240_MCF10A	0.522728	0.00277778	0.00339246	MULLIGHAN_MLL_SIGNATURE_1_DN	0.41458	0	0.0222915
BRACHAT_RESPONSE_TO_CAMPTOTHECIN_UP	0.522599	0.0200617	0.0248268	RIZKI_TUMOR_INVASIVENESS_3D_UP	0.413701	0.00294551	0.0300815
CHIBA_RESPONSE_TO_TSA_DN	0.522055	0.0381558	0.0418784	OSWALD_HEMATOPOIETIC_STEM_CELL_IN_COLLAGEN_GEL_UP	0.413083	0	0.0284405
GEISS_RESPONSE_TO_DSRNA_UP	0.521783	0.00151745	0.00971353	RODRIGUES_DCC_TARGETS_DN	0.412895	0.0176282	0.0654719
JACKSON_DNMT1_TARGETS_DN	0.521737	0.0385802	0.0321753	KIM_MYC_AMPLIFICATION_TARGETS_UP	0.412347	0.0014881	0.0317003
NAKAMURA_METASTASIS_MODEL_UP	0.521433	0	0.00672271	AFFAR_YY1_TARGETS_UP	0.411983	0	0.0296614
HERNANDEZ_ABERRANT_MITOSIS_BY_DOCETACEL_4NM_UP	0.521198	0.0391517	0.0373077	NING_CHRONIC_OBSTRUCTIVE_PULMONARY_DISEASE_UP	0.411361	0.00763359	0.0506387
VALK_AML_CLUSTER_2	0.52114	0.0396196	0.0262402	JAATINEN_HEMATOPOIETIC_STEM_CELL_UP	0.411038	0	0.0211526
NAKAMURA_METASTASIS	0.52094	0.00146628	0.00760639	TAVAZOIE_METASTASIS	0.410369	0.0347551	0.0821882
MIKKELSEN_MEF_ICP_WITH_H3K4ME3_AND_H3K27ME3	0.520778	0.00314465	0.0105366	BROWNE_HCMV_INFECTION_10HR_UP	0.410056	0.0224	0.0837421
HANSON_HRAS_SIGNALING_VIA_NFKB	0.520731	0.0465116	0.0423197	PHONG_TNF_RESPONSE_NOT_VIA_P38	0.409646	0	0.0184514
NOUSHMEHR_GBM_SILENCED_BY_METHYLATION	0.520679	0.0028169	0.00483597	WINTER_HYPOXIA_METAGENE	0.408914	0	0.0316146
GRUETZMANN_PANCREATIC_CANCER_UP	0.520434	0	4.07e-06	MCBRYAN_PUBERTAL_BREAST_6_7WK_DN	0.408913	0.0310458	0.10703
BOYLAN_MULTIPLE_MYELOMA_D_DN	0.519978	0	0.00145001	RUTELLA_RESPONSE_TO_HGF_VS_CSF2RB_AND_IL4_DN	0.408467	0	0.0286559
MULLIGHAN_NPM1_MUTATED_SIGNATURE_1_DN	0.519924	0	0.000178	MARTENS_BOUND_BY_PML_RARA_FUSION	0.408242	0	0.0150185
SHIN_B_CELL_LYMPHOMA_CLUSTER_7	0.519033	0.0339506	0.0309433	CONCANNON_APOPTOSIS_BY_EPOXOMICIN_UP	0.407116	0	0.0332916
AMIT_EGF_RESPONSE_120_HELA	0.519032	0.00273598	0.0028179	ELVIDGE_HIF1A_AND_HIF2A_TARGETS_DN	0.405548	0.0175719	0.0875514
AMIT_EGF_RESPONSE_480_HELA	0.518663	0	7.71e-05	STEARMAN_LUNG_CANCER_EARLY_VS_LATE_UP	0.404921	0.00480769	0.0647603
FOSTER_TOLERANT_MACROPHAGE_DN	0.518602	0	4.4e-06	LEIN_CHOROID_PLEXUS_MARKERS	0.404038	0.0328125	0.100145
WANG_ESOPHAGUS_CANCER_VS_NORMAL_UP	0.518302	0	0.000301	HELLER_HDAC_TARGETS_SILENCED_BY_METHYLATION_DN	0.403041	0	0.0310078
MCBRYAN_PUBERTAL_BREAST_5_6WK_DN	0.517882	0	0.00014	KIM_WT1_TARGETS_12HR_DN	0.402503	0.00285714	0.0386866
NAKAYAMA_FRA2_TARGETS	0.517455	0.00435414	0.00775056	ZHU_CMV_ALL_UP	0.401719	0.0197568	0.0827952
JIANG_TIP30_TARGETS_UP	0.51715	0.00436047	0.00753951	WU_CELL_MIGRATION	0.400981	0.00416089	0.0471189
WEINMANN_ADAPTATION_TO_HYPOXIA_UP	0.516592	0.0166163	0.021211	MIKKELSEN_NPC_ICP_WITH_H3K4ME3	0.400882	0	0.0216289
WANG_CISPLATIN_RESPONSE_AND_XPC_DN	0.516504	0	1.71e-05	FERREIRA_EWINGS_SARCOMA_UNSTABLE_VS_STABLE_DN	0.400857	0.0344262	0.111756
MAGRANGEAS_MULTIPLE_MYELOMA_IGLL_VS_IGLK_DN	0.516464	0.0378549	0.0446894	CROMER_METASTASIS_UP	0.400374	0.0486224	0.116274
WHITEHURST_PACLITAXEL_SENSITIVITY	0.516404	0.0104478	0.0142678	KONDO_PROSTATE_CANCER_WITH_H3K27ME3	0.399761	0.00306279	0.0623813
DAIRKEE_CANCER_PRONE_RESPONSE_E2	0.515898	0.0288	0.0312004	KAAB_FAILED_HEART_ATRIUM_DN	0.398403	0.0148148	0.0689849
HOFFMANN_IMMATURE_TO_MATURE_B_LYMPHOCYTE_UP	0.515483	0.00895522	0.0100346	FIGUEROA_AML_METHYLATION_CLUSTER_7_UP	0.398101	0.0267717	0.0945395
CASORELLI_ACUTE_PROMYELOCYTIC_LEUKEMIA_UP	0.515321	0	0.000116	RAY_TUMORIGENESIS_BY_ERBB2_CDC25A_DN	0.397082	0.0060698	0.0623651
BILANGES_SERUM_SENSITIVE_VIA_TSC2	0.515225	0.0181818	0.012259	KYNG_DNA_DAMAGE_UP	0.396192	0	0.0415683
LABBE_TGFB1_TARGETS_UP	0.515095	0	0.000657	ELVIDGE_HYPOXIA_BY_DMOG_UP	0.395894	0.0162242	0.0772927
WINNEPENNINCKX_MELANOMA_METASTASIS_DN	0.514874	0	0.00867184	MATSUDA_NATURAL_KILLER_DIFFERENTIATION	0.395825	0	0.019705
CHANG_IMMORTALIZED_BY_HPV31_UP	0.514639	0	0.00135845	MCBRYAN_PUBERTAL_BREAST_5_6WK_DN	0.3954	0.0124224	0.0766418
KIM_LRRC3B_TARGETS	0.514607	0.0326594	0.0273848	HADDAD_B_LYMPHOCYTE_PROGENITOR	0.394946	0	0.0329874
JEPSEN_SMRT_TARGETS	0.514361	0.0197269	0.0206156	PEREZ_TP63_TARGETS	0.393934	0	0.028814
STAMBOLSKY_RESPONSE_TO_VITAMIN_D3_DN	0.514276	0.0394322	0.0374403	SENGUPTA_EBNA1_ANTICORRELATED	0.393683	0.00914634	0.0721299
PHONG_TNF_TARGETS_UP	0.514249	0.00135501	0.00278677	CHUNG_BLISTER_CYTOTOXICITY_UP	0.393038	0.0155521	0.0837675
RUTELLA_RESPONSE_TO_HGF_VS_CSF2RB_AND_IL4_UP	0.514184	0	8.15e-06	JUBAN_TARGETS_OF_SPI1_AND_FLI1_UP	0.392887	0.022187	0.112847
FIGUEROA_AML_METHYLATION_CLUSTER_5_DN	0.514114	0.00146199	0.00889218	CROONQUIST_NRAS_VS_STROMAL_STIMULATION_DN	0.392749	0.0310458	0.115055
SAMOLS_TARGETS_OF_KHSV_MIRNAS_DN	0.514004	0	0.00304034	BROWNE_HCMV_INFECTION_6HR_DN	0.392549	0.00304878	0.0640032
LEONARD_HYPOXIA	0.513867	0.0014556	0.00680284	AMIT_EGF_RESPONSE_480_HELA	0.392256	0.0131772	0.0749045
HINATA_NFKB_TARGETS_FIBROBLAST_UP	0.513572	0	0.00107265	ZHANG_TLX_TARGETS_36HR_UP	0.391918	0.00144718	0.0529421
HINATA_NFKB_TARGETS_KERATINOCYTE_DN	0.513235	0.0489731	0.0481848	SMITH_TERT_TARGETS_DN	0.391761	0.0476191	0.137859
MATZUK_MALE_REPRODUCTION_SERTOLI	0.513164	0.0414747	0.027905	BENPORATH_OCT4_TARGETS	0.391576	0	0.0412663
NIKOLSKY_OVERCONNECTED_IN_BREAST_CANCER	0.513158	0.0479339	0.0529109	CUI_TCF21_TARGETS_2_UP	0.391336	0	0.0279463
WONG_IFNA2_RESISTANCE_DN	0.513063	0.00754148	0.0164741	SCHAEFFER_PROSTATE_DEVELOPMENT_6HR_DN	0.391001	0	0.024018
IKEDA_MIR1_TARGETS_UP	0.512602	0.00143267	0.0053844	PEREZ_TP53_AND_TP63_TARGETS	0.390725	0.00297619	0.0577993
GAVIN_FOXP3_TARGETS_CLUSTER_T4	0.512565	0	0.000673	TIEN_INTESTINE_PROBIOTICS_6HR_DN	0.39068	0.00813008	0.0774512
CONCANNON_APOPTOSIS_BY_EPOXOMICIN_UP	0.512347	0	3.2e-05	BROWNE_HCMV_INFECTION_14HR_DN	0.390573	0	0.0369977
LOPES_METHYLATED_IN_COLON_CANCER_UP	0.511862	0.0310559	0.0318575	OSWALD_HEMATOPOIETIC_STEM_CELL_IN_COLLAGEN_GEL_DN	0.389941	0	0.0421751
MA_MYELOID_DIFFERENTIATION_DN	0.51162	0.0058651	0.00982558	CHICAS_RB1_TARGETS_GROWING	0.389792	0	0.0496142
LI_WILMS_TUMOR_VS_FETAL_KIDNEY_1_UP	0.511553	0	0.000102	GHANDHI_DIRECT_IRRADIATION_UP	0.388908	0.0481366	0.130767
JI_RESPONSE_TO_FSH_DN	0.511273	0.00138504	0.00511596	NIKOLSKY_BREAST_CANCER_8Q12_Q22_AMPLICON	0.387833	0.0137615	0.0961189
LIAN_NEUTROPHIL_GRANULE_CONSTITUENTS	0.511243	0.0432	0.0450408	GARGALOVIC_RESPONSE_TO_OXIDIZED_PHOSPHOLIPIDS_BLUE_UP	0.387127	0.0261137	0.104132
DELPUECH_FOXO3_TARGETS_UP	0.510696	0	0.00278919	PENG_RAPAMYCIN_RESPONSE_UP	0.386591	0.00148368	0.0621312
CHANDRAN_METASTASIS_TOP50_DN	0.5103	0.00887574	0.00878063	LINDGREN_BLADDER_CANCER_CLUSTER_3_DN	0.38604	0.00438597	0.0622833
MODY_HIPPOCAMPUS_POSTNATAL	0.510265	0	0.0036069	GAUSSMANN_MLL_AF4_FUSION_TARGETS_G_UP	0.385435	0.00148148	0.0587802
MIKKELSEN_IPS_HCP_WITH_H3_UNMETHYLATED	0.510143	0	0.00144185	KUMAR_TARGETS_OF_MLL_AF9_FUSION	0.384957	0	0.032385
MEDINA_SMARCA4_TARGETS	0.510099	0.0117647	0.0123292	PHONG_TNF_RESPONSE_VIA_P38_PARTIAL	0.384927	0.00916031	0.0772473
LI_INDUCED_T_TO_NATURAL_KILLER_DN	0.509948	0	0.000427	ZHOU_INFLAMMATORY_RESPONSE_LIVE_UP	0.38482	0	0.0283961
TAVOR_CEBPA_TARGETS_UP	0.509836	0.00294118	0.00745722	KARLSSON_TGFB1_TARGETS_UP	0.384815	0.023511	0.110193
ACEVEDO_LIVER_CANCER_WITH_H3K27ME3_UP	0.509648	0	1.82e-05	MULLIGHAN_MLL_SIGNATURE_2_DN	0.384561	0	0.0521927
ZHANG_ANTIVIRAL_RESPONSE_TO_RIBAVIRIN_UP	0.509313	0.030303	0.0342043	ALFANO_MYC_TARGETS	0.384248	0.00708215	0.0565024
WESTON_VEGFA_TARGETS_3HR	0.509131	0	0.00211176	BOSCO_ALLERGEN_INDUCED_TH2_ASSOCIATED_MODULE	0.384217	0.0247295	0.0901694
FLOTHO_PEDIATRIC_ALL_THERAPY_RESPONSE_UP	0.509092	0	0.006707	BOYLAN_MULTIPLE_MYELOMA_C_D_DN	0.383534	0	0.0557267
ZHAN_MULTIPLE_MYELOMA_DN	0.508809	0.00296296	0.0113401	KAAB_HEART_ATRIUM_VS_VENTRICLE_DN	0.383035	0.00442478	0.0536363
MIKKELSEN_ES_ICP_WITH_H3K4ME3_AND_H3K27ME3	0.508495	0	0.000332	THEILGAARD_NEUTROPHIL_AT_SKIN_WOUND_DN	0.382994	0	0.0551806
KYNG_DNA_DAMAGE_BY_4NQO	0.508473	0.0162003	0.0180927	PLASARI_TGFB1_SIGNALING_VIA_NFIC_1HR_DN	0.382929	0.0405186	0.118188
ZHU_CMV_8_HR_UP	0.508435	0.00713267	0.00817687	LEI_MYB_TARGETS	0.382841	0	0.0452472
NAKAMURA_METASTASIS_MODEL_DN	0.507131	0.00434783	0.0124928	RASHI_RESPONSE_TO_IONIZING_RADIATION_5	0.38174	0.0223214	0.0889363
STARK_PREFRONTAL_CORTEX_22Q11_DELETION_UP	0.506479	0	9.02e-05	AMUNDSON_GENOTOXIC_SIGNATURE	0.381458	0.043131	0.135143
ONGUSAHA_TP53_TARGETS	0.506359	0.0139752	0.0179518	RICKMAN_TUMOR_DIFFERENTIATED_MODERATELY_VS_POORLY_UP	0.381344	0.0398773	0.116066
DELASERNA_MYOD_TARGETS_UP	0.505843	0	0.00114938	HELLER_HDAC_TARGETS_DN	0.379522	0.00140647	0.0495825
AMIT_EGF_RESPONSE_60_HELA	0.505201	0.00436047	0.0109655	ASTON_MAJOR_DEPRESSIVE_DISORDER_DN	0.379142	0.0134328	0.09705
MIYAGAWA_TARGETS_OF_EWSR1_ETS_FUSIONS_UP	0.505014	0	6.79e-05	WAKABAYASHI_ADIPOGENESIS_PPARG_RXRA_BOUND_36HR	0.378814	0.0267857	0.104277
LEE_LIVER_CANCER_DENA_UP	0.504274	0	0.00478279	DELACROIX_RARG_BOUND_MEF	0.378452	0	0.0460338
DAVICIONI_RHABDOMYOSARCOMA_PAX_FOXO1_FUSION_UP	0.504185	0.00137174	0.00538703	DAVICIONI_MOLECULAR_ARMS_VS_ERMS_UP	0.377061	0	0.0495273
YANAGIHARA_ESX1_TARGETS	0.503961	0.0259542	0.0303929	IVANOVA_HEMATOPOIESIS_STEM_CELL_LONG_TERM	0.377055	0	0.0543013
LIANG_SILENCED_BY_METHYLATION_2	0.503942	0.00146628	0.00653214	LIU_SOX4_TARGETS_UP	0.376732	0.028125	0.121621
DAUER_STAT3_TARGETS_DN	0.503772	0.00141243	0.00927978	HAN_SATB1_TARGETS_UP	0.376509	0	0.0475165
FUJII_YBX1_TARGETS_UP	0.503606	0.00719425	0.0136761	NAKAMURA_TUMOR_ZONE_PERIPHERAL_VS_CENTRAL_UP	0.376278	0.0013947	0.061736
BOYLAN_MULTIPLE_MYELOMA_PCA1_UP	0.503214	0	0.00141316	DOANE_RESPONSE_TO_ANDROGEN_DN	0.3757	0.00139276	0.0676689
CARD_MIR302A_TARGETS	0.502823	0	0.00228181	FIGUEROA_AML_METHYLATION_CLUSTER_3_UP	0.375666	0.023622	0.105443
KENNY_CTNNB1_TARGETS_DN	0.502393	0.00146199	0.00919471	BENPORATH_NOS_TARGETS	0.375005	0.0188679	0.101841
PEDRIOLI_MIR31_TARGETS_DN	0.501492	0	1.7e-05	HOLLMANN_APOPTOSIS_VIA_CD40_UP	0.374649	0.0104322	0.0799571
GENTILE_UV_RESPONSE_CLUSTER_D6	0.501247	0.010219	0.016947	MILI_PSEUDOPODIA_CHEMOTAXIS_DN	0.374085	0.001321	0.0414164
JAZAERI_BREAST_CANCER_BRCA1_VS_BRCA2_DN	0.501124	0.00875912	0.017002	IVANOVA_HEMATOPOIESIS_MATURE_CELL	0.373814	0	0.0593756
CHUNG_BLISTER_CYTOTOXICITY_DN	0.50086	0.00868307	0.0135108	WANG_SMARCE1_TARGETS_DN	0.373499	0	0.0482012
SHIN_B_CELL_LYMPHOMA_CLUSTER_8	0.500657	0.0100719	0.0190626	STARK_PREFRONTAL_CORTEX_22Q11_DELETION_UP	0.372828	0.00747384	0.0933704
ZHAN_MULTIPLE_MYELOMA_MF_DN	0.500541	0.0222552	0.0190452	VERHAAK_GLIOBLASTOMA_CLASSICAL	0.370298	0.0193452	0.106021
LEIN_PONS_MARKERS	0.500495	0	0.00172697	ZHOU_INFLAMMATORY_RESPONSE_FIMA_DN	0.369761	0.00284091	0.0748256
SHIPP_DLBCL_VS_FOLLICULAR_LYMPHOMA_DN	0.500353	0.00881057	0.0140337	BERTUCCI_MEDULLARY_VS_DUCTAL_BREAST_CANCER_UP	0.369497	0.00753012	0.0977646
ZHENG_IL22_SIGNALING_UP	0.500127	0.00141243	0.00673165	YAGI_AML_WITH_T_9_11_TRANSLOCATION	0.369051	0.0484653	0.139956
MCCLUNG_CREB1_TARGETS_UP	0.499742	0	0.00100414	UDAYAKUMAR_MED1_TARGETS_DN	0.368596	0.00283688	0.0797509
DIRMEIER_LMP1_RESPONSE_LATE_UP	0.499667	0.0013947	0.00618254	GOZGIT_ESR1_TARGETS_UP	0.367935	0.0366242	0.130636
HAHTOLA_MYCOSIS_FUNGOIDES_CD4_UP	0.499412	0	0.00573961	ROME_INSULIN_TARGETS_IN_MUSCLE_UP	0.367098	0	0.054906
KLEIN_PRIMARY_EFFUSION_LYMPHOMA_DN	0.499062	0.00270636	0.00680256	MARTORIATI_MDM4_TARGETS_NEUROEPITHELIUM_UP	0.36616	0.0121029	0.113614
WEIGEL_OXIDATIVE_STRESS_BY_TBH_AND_H2O2	0.498624	0.0206186	0.021505	GAUSSMANN_MLL_AF4_FUSION_TARGETS_C_UP	0.366092	0.0272727	0.117944
SNIJDERS_AMPLIFIED_IN_HEAD_AND_NECK_TUMORS	0.498523	0.0132159	0.0177994	ONKEN_UVEAL_MELANOMA_DN	0.364762	0	0.0452801
CHYLA_CBFA2T3_TARGETS_UP	0.498392	0	1.7e-05	GROSS_HYPOXIA_VIA_ELK3_UP	0.364189	0.0190058	0.106711
IKEDA_MIR133_TARGETS_UP	0.498246	0.0105581	0.0113347	KRIEG_KDM3A_TARGETS_NOT_HYPOXIA	0.36219	0.0105422	0.110847
CERVERA_SDHB_TARGETS_2	0.498071	0	0.000891	HIRSCH_CELLULAR_TRANSFORMATION_SIGNATURE_UP	0.362169	0.00732064	0.0970654
PEPPER_CHRONIC_LYMPHOCYTIC_LEUKEMIA_UP	0.49781	0.0300158	0.0283924	BOYLAN_MULTIPLE_MYELOMA_C_D_UP	0.361693	0.0283582	0.141637
GYORFFY_DOXORUBICIN_RESISTANCE	0.497794	0.0027933	0.00897501	KAYO_AGING_MUSCLE_UP	0.360607	0.00865801	0.0949503
HOWLIN_CITED1_TARGETS_1_DN	0.497399	0.015873	0.0278976	YANG_BCL3_TARGETS_UP	0.36018	0.00394737	0.0734459
LINDSTEDT_DENDRITIC_CELL_MATURATION_B	0.497155	0.00561798	0.00816309	HAMAI_APOPTOSIS_VIA_TRAIL_DN	0.358315	0.0297872	0.124103
WIERENGA_STAT5A_TARGETS_GROUP1	0.497108	0	0.000713	CREIGHTON_ENDOCRINE_THERAPY_RESISTANCE_1	0.357757	0	0.0560826
ODONNELL_TARGETS_OF_MYC_AND_TFRC_UP	0.496935	0.0013369	0.00246743	DARWICHE_PAPILLOMA_RISK_LOW_DN	0.357404	0.0332829	0.145459
STOSSI_RESPONSE_TO_ESTRADIOL	0.496594	0.00285307	0.0114766	OSMAN_BLADDER_CANCER_DN	0.355918	0.00141443	0.0806814
MCCLUNG_CREB1_TARGETS_DN	0.496476	0.00571429	0.00717265	HELLER_HDAC_TARGETS_SILENCED_BY_METHYLATION_UP	0.355539	0	0.0742603
MULLIGHAN_MLL_SIGNATURE_1_DN	0.496428	0	0.000134	TORCHIA_TARGETS_OF_EWSR1_FLI1_FUSION_UP	0.354619	0.00721501	0.110989
JACKSON_DNMT1_TARGETS_UP	0.496376	0	0.002581	HSIAO_HOUSEKEEPING_GENES	0.354495	0.00132275	0.0769643
TARTE_PLASMA_CELL_VS_PLASMABLAST_UP	0.495887	0	4.28e-05	PAL_PRMT5_TARGETS_UP	0.354364	0.0253165	0.129366
TSENG_IRS1_TARGETS_UP	0.495798	0	0.00132435	BILD_MYC_ONCOGENIC_SIGNATURE	0.353702	0.0195195	0.132439
BILBAN_B_CLL_LPL_UP	0.495403	0.00536193	0.0055924	KOYAMA_SEMA3B_TARGETS_DN	0.353509	0	0.0764969
BONOME_OVARIAN_CANCER_SURVIVAL_SUBOPTIMAL_DEBULKING	0.495275	0	1.78e-05	HOLLMANN_APOPTOSIS_VIA_CD40_DN	0.353237	0.0111421	0.106595
NOJIMA_SFRP2_TARGETS_UP	0.495246	0.0264386	0.0375459	KARLSSON_TGFB1_TARGETS_DN	0.352851	0.02849	0.139153
HAHTOLA_MYCOSIS_FUNGOIDES_SKIN_UP	0.495203	0	0.000199	OSMAN_BLADDER_CANCER_UP	0.35257	0.00275482	0.0781748
HELLER_SILENCED_BY_METHYLATION_UP	0.495151	0	8.06e-05	CREIGHTON_ENDOCRINE_THERAPY_RESISTANCE_4	0.352538	0.00144718	0.0969547
ZHANG_TARGETS_OF_EWSR1_FLI1_FUSION	0.494332	0	0.00268766	BLALOCK_ALZHEIMERS_DISEASE_INCIPIENT_UP	0.351249	0	0.0816329
ROVERSI_GLIOMA_COPY_NUMBER_DN	0.494152	0.0058651	0.0101886	MULLIGHAN_NPM1_SIGNATURE_3_UP	0.349838	0.00544959	0.101056
BROWNE_HCMV_INFECTION_14HR_DN	0.494093	0	7.46e-05	HAN_SATB1_TARGETS_DN	0.349827	0	0.0766957
HALMOS_CEBPA_TARGETS_DN	0.493343	0.011236	0.0143009	MULLIGHAN_NPM1_MUTATED_SIGNATURE_1_UP	0.348895	0.0153846	0.117205
NAGASHIMA_NRG1_SIGNALING_UP	0.492907	0	0.000298	MASSARWEH_TAMOXIFEN_RESISTANCE_DN	0.348579	0.00847458	0.124126
HEIDENBLAD_AMPLICON_8Q24_DN	0.492761	0.0114449	0.0167831	PILON_KLF1_TARGETS_UP	0.348234	0	0.0791125
LEE_AGING_MUSCLE_UP	0.492301	0.0144928	0.0176999	BRUINS_UVC_RESPONSE_VIA_TP53_GROUP_B	0.346653	0	0.0752073
PECE_MAMMARY_STEM_CELL_DN	0.492233	0	0.000669	MEISSNER_NPC_HCP_WITH_H3K4ME2	0.344322	0	0.0809492
BURTON_ADIPOGENESIS_11	0.491741	0.00138122	0.00899676	KOYAMA_SEMA3B_TARGETS_UP	0.343465	0.00566572	0.129585
KYNG_ENVIRONMENTAL_STRESS_RESPONSE_UP	0.491666	0.00140845	0.00912591	RIGGINS_TAMOXIFEN_RESISTANCE_DN	0.342701	0.0271817	0.15873
ULE_SPLICING_VIA_NOVA2	0.491622	0.00872093	0.0191671	SENESE_HDAC3_TARGETS_DN	0.342077	0.00255428	0.0882572
GYORFFY_MITOXANTRONE_RESISTANCE	0.491342	0.0125	0.0103545	COLINA_TARGETS_OF_4EBP1_AND_4EBP2	0.339379	0.00680272	0.113981
LEIN_CHOROID_PLEXUS_MARKERS	0.491136	0	0.00209814	JOHNSTONE_PARVB_TARGETS_2_DN	0.339367	0.0125	0.129271
MIKKELSEN_ES_HCP_WITH_H3_UNMETHYLATED	0.490989	0.00137741	0.00883958	DEBIASI_APOPTOSIS_BY_REOVIRUS_INFECTION_UP	0.338827	0.0154494	0.124223
AFFAR_YY1_TARGETS_UP	0.49086	0	0.000199	DUTERTRE_ESTRADIOL_RESPONSE_24HR_DN	0.338576	0.00258732	0.100313
FARMER_BREAST_CANCER_CLUSTER_1	0.49086	0.00988701	0.020361	MARTORIATI_MDM4_TARGETS_FETAL_LIVER_UP	0.338195	0.0326895	0.163338
PLASARI_TGFB1_SIGNALING_VIA_NFIC_1HR_UP	0.490817	0.0246734	0.030793	SANSOM_APC_TARGETS_DN	0.337977	0.00929615	0.118067
GROSS_HYPOXIA_VIA_ELK3_ONLY_DN	0.490696	0.0129125	0.019697	ZHOU_INFLAMMATORY_RESPONSE_FIMA_UP	0.337112	0.00257732	0.102421
MANTOVANI_NFKB_TARGETS_UP	0.490329	0.0123077	0.0203113	RAO_BOUND_BY_SALL4	0.336024	0.0443491	0.170749
RUTELLA_RESPONSE_TO_HGF_VS_CSF2RB_AND_IL4_DN	0.490234	0	0.000167	DEBIASI_APOPTOSIS_BY_REOVIRUS_INFECTION_DN	0.335967	0.0203252	0.145299
GAUSSMANN_MLL_AF4_FUSION_TARGETS_G_UP	0.489943	0	0.000151	ZHOU_INFLAMMATORY_RESPONSE_LPS_UP	0.335601	0.00263505	0.109448
PEDERSEN_METASTASIS_BY_ERBB2_ISOFORM_4	0.489679	0	0.00137918	PHONG_TNF_RESPONSE_VIA_P38_COMPLETE	0.335546	0.0416667	0.163966
LI_INDUCED_T_TO_NATURAL_KILLER_UP	0.489488	0	0.000106	GRESHOCK_CANCER_COPY_NUMBER_UP	0.335377	0.0169252	0.12985
ROSS_AML_WITH_PML_RARA_FUSION	0.489435	0.001321	0.00404901	SHETH_LIVER_CANCER_VS_TXNIP_LOSS_PAM4	0.333298	0.0289436	0.165093
HENDRICKS_SMARCA4_TARGETS_DN	0.489401	0.00288184	0.0119465	MARTINEZ_RB1_TARGETS_DN	0.332142	0.00130548	0.112814
HOEBEKE_LYMPHOID_STEM_CELL_UP	0.489128	0	0.00255826	DOUGLAS_BMI1_TARGETS_DN	0.331007	0.0122449	0.148994
HUNSBERGER_EXERCISE_REGULATED_GENES	0.487727	0.0312989	0.0411991	BRUINS_UVC_RESPONSE_VIA_TP53_GROUP_D	0.329659	0.0320334	0.173411
XU_HGF_SIGNALING_NOT_VIA_AKT1_48HR_UP	0.487711	0.0285262	0.0281129	JIANG_HYPOXIA_NORMAL	0.32899	0.0220386	0.151
ROSS_AML_WITH_AML1_ETO_FUSION	0.487677	0.0013624	0.00356878	ZHOU_INFLAMMATORY_RESPONSE_LIVE_DN	0.328309	0.00673854	0.141432
VECCHI_GASTRIC_CANCER_EARLY_DN	0.487479	0	6.96e-05	IVANOVA_HEMATOPOIESIS_STEM_CELL	0.325088	0.0337079	0.185595
EPPERT_HSC_R	0.487457	0	0.00122644	RICKMAN_TUMOR_DIFFERENTIATED_WELL_VS_POORLY_DN	0.322998	0.0121457	0.163902
WEIGEL_OXIDATIVE_STRESS_BY_HNE_AND_H2O2	0.486829	0.0286576	0.025361	HELLER_HDAC_TARGETS_UP	0.321881	0.0371429	0.186166
KATSANOU_ELAVL1_TARGETS_DN	0.486685	0	0.000865	SATO_SILENCED_BY_METHYLATION_IN_PANCREATIC_CANCER_1	0.320604	0.0129366	0.150937
WANG_PROSTATE_CANCER_ANDROGEN_INDEPENDENT	0.486631	0	0.00681095	ODONNELL_TFRC_TARGETS_UP	0.317408	0.0130208	0.163086
BROWNE_HCMV_INFECTION_8HR_DN	0.486616	0.011782	0.017125	YAGI_AML_WITH_INV_16_TRANSLOCATION	0.313106	0.0144737	0.177475
ODONNELL_METASTASIS_UP	0.486427	0	0.00457548	DACOSTA_UV_RESPONSE_VIA_ERCC3_COMMON_DN	0.312218	0.0142672	0.170814
GAZDA_DIAMOND_BLACKFAN_ANEMIA_PROGENITOR_UP	0.485906	0.0163934	0.028339	MILI_PSEUDOPODIA_HAPTOTAXIS_UP	0.310014	0.00771208	0.175567
PEREZ_TP53_AND_TP63_TARGETS	0.4852	0	0.000288	MARTORIATI_MDM4_TARGETS_FETAL_LIVER_DN	0.30858	0.0183968	0.182519
SHIPP_DLBCL_CURED_VS_FATAL_UP	0.483497	0.0285714	0.0335423	LINDGREN_BLADDER_CANCER_CLUSTER_1_DN	0.306761	0.0444145	0.207846
RUTELLA_RESPONSE_TO_HGF_UP	0.482906	0	9.21e-05	SENESE_HDAC3_TARGETS_UP	0.306751	0.0156658	0.181734
MCBRYAN_PUBERTAL_BREAST_6_7WK_DN	0.482531	0	0.00469801	GARY_CD5_TARGETS_UP	0.302405	0.048366	0.217055
RASHI_RESPONSE_TO_IONIZING_RADIATION_6	0.482458	0.00134589	0.00434888	ZWANG_CLASS_1_TRANSIENTLY_INDUCED_BY_EGF	0.300681	0.0332005	0.21199
JOHNSTONE_PARVB_TARGETS_3_UP	0.482425	0	9.28e-05	MITSIADES_RESPONSE_TO_APLIDIN_UP	0.300601	0.0418848	0.217025
JECHLINGER_EPITHELIAL_TO_MESENCHYMAL_TRANSITION_DN	0.482422	0.00135685	0.00727908	ENK_UV_RESPONSE_EPIDERMIS_DN	0.295986	0.0362954	0.227891
MARTORIATI_MDM4_TARGETS_NEUROEPITHELIUM_DN	0.48209	0	0.000812
MANTOVANI_VIRAL_GPCR_SIGNALING_UP	0.481336	0	0.00323347
OHGUCHI_LIVER_HNF4A_TARGETS_UP	0.481301	0.0116448	0.0199146
SATO_SILENCED_BY_METHYLATION_IN_PANCREATIC_CANCER_2	0.480856	0.0117647	0.0208645
FERREIRA_EWINGS_SARCOMA_UNSTABLE_VS_STABLE_DN	0.480523	0	0.00381785
ENGELMANN_CANCER_PROGENITORS_UP	0.4804	0.01	0.0179631
LIAO_HAVE_SOX4_BINDING_SITES	0.480151	0.0285714	0.0312871
DUAN_PRDM5_TARGETS	0.479936	0.00260417	0.00653613
MOHANKUMAR_TLX1_TARGETS_DN	0.479731	0	0.000342
LIN_NPAS4_TARGETS_DN	0.479511	0.00137931	0.00749847
YAUCH_HEDGEHOG_SIGNALING_PARACRINE_UP	0.479427	0	0.00125811
DIRMEIER_LMP1_RESPONSE_LATE_DN	0.479178	0.0383436	0.0431649
ONO_AML1_TARGETS_DN	0.478866	0.0245399	0.022344
KYNG_RESPONSE_TO_H2O2	0.478552	0.00132979	0.00873994
GROSS_HYPOXIA_VIA_HIF1A_DN	0.478373	0	0.00249983
AMIT_EGF_RESPONSE_40_HELA	0.478174	0.023845	0.0272256
STARK_HYPPOCAMPUS_22Q11_DELETION_UP	0.477979	0.00704225	0.0157543
POOLA_INVASIVE_BREAST_CANCER_UP	0.476793	0	0.0002
WINTER_HYPOXIA_METAGENE	0.476713	0	0.000337
DE_YY1_TARGETS_DN	0.476575	0	0.00419476
KAN_RESPONSE_TO_ARSENIC_TRIOXIDE	0.476369	0	0.00232673
TORCHIA_TARGETS_OF_EWSR1_FLI1_FUSION_DN	0.476328	0	0.000197
DEURIG_T_CELL_PROLYMPHOCYTIC_LEUKEMIA_DN	0.475828	0	0.000157
POOLA_INVASIVE_BREAST_CANCER_DN	0.475596	0	0.00131771
JAATINEN_HEMATOPOIETIC_STEM_CELL_UP	0.475277	0	0.000204
SAFFORD_T_LYMPHOCYTE_ANERGY	0.475186	0	0.0045807
YAO_TEMPORAL_RESPONSE_TO_PROGESTERONE_CLUSTER_6	0.475052	0.00536913	0.00785734
RICKMAN_HEAD_AND_NECK_CANCER_B	0.474809	0.0131387	0.0223454
NING_CHRONIC_OBSTRUCTIVE_PULMONARY_DISEASE_UP	0.474511	0	0.00139319
FONTAINE_FOLLICULAR_THYROID_ADENOMA_DN	0.474203	0.00139665	0.00938085
ROSS_AML_OF_FAB_M7_TYPE	0.47411	0.00275103	0.00755044
BROWNE_HCMV_INFECTION_30MIN_UP	0.474004	0.00721501	0.0157777
PEREZ_TP63_TARGETS	0.473814	0	0.000178
SHEDDEN_LUNG_CANCER_GOOD_SURVIVAL_A4	0.473649	0	0.000567
MILI_PSEUDOPODIA_CHEMOTAXIS_UP	0.473415	0.00135318	0.00857915
DELACROIX_RAR_TARGETS_UP	0.473341	0.0102041	0.0190186
FAELT_B_CLL_WITH_VH3_21_DN	0.473305	0.0173913	0.0219166
HERNANDEZ_MITOTIC_ARREST_BY_DOCETAXEL_2_UP	0.472702	0.00406504	0.0123221
HUANG_FOXA2_TARGETS_UP	0.472344	0.0114449	0.0248082
LEE_LIVER_CANCER_E2F1_UP	0.47206	0.00280505	0.0119464
KASLER_HDAC7_TARGETS_2_DN	0.471407	0.0430108	0.051456
RUTELLA_RESPONSE_TO_CSF2RB_AND_IL4_UP	0.471227	0	0.000207
BOYLAN_MULTIPLE_MYELOMA_D_UP	0.471064	0.00130378	0.00678134
STEARMAN_LUNG_CANCER_EARLY_VS_LATE_DN	0.470817	0.0028169	0.0157638
RHEIN_ALL_GLUCOCORTICOID_THERAPY_UP	0.469696	0.00396825	0.00680152
HU_GENOTOXIN_ACTION_DIRECT_VS_INDIRECT_4HR	0.469557	0.0487445	0.0441321
ROVERSI_GLIOMA_LOH_REGIONS	0.469433	0.0162003	0.0287706
KYNG_DNA_DAMAGE_DN	0.469198	0	0.00106343
ZWANG_CLASS_3_TRANSIENTLY_INDUCED_BY_EGF	0.468849	0	0.000738
IWANAGA_CARCINOGENESIS_BY_KRAS_DN	0.468616	0	0.002571
LE_EGR2_TARGETS_DN	0.46848	0	0.00337187
NUTT_GBM_VS_AO_GLIOMA_DN	0.468247	0.0194611	0.0273965
DUTERTRE_ESTRADIOL_RESPONSE_24HR_DN	0.46818	0	0.000177
DER_IFN_BETA_RESPONSE_UP	0.467945	0	0.00454303
DELACROIX_RARG_BOUND_MEF	0.467934	0	0.000198
BOYAULT_LIVER_CANCER_SUBCLASS_G3_DN	0.467838	0.0172166	0.0258649
FALVELLA_SMOKERS_WITH_LUNG_CANCER	0.467757	0	0.00903755
CHEN_HOXA5_TARGETS_9HR_DN	0.467557	0.0276498	0.0357067
KIM_MYCN_AMPLIFICATION_TARGETS_UP	0.467502	0	0.00636672
BURTON_ADIPOGENESIS_PEAK_AT_8HR	0.467375	0.0430267	0.0459244
KIM_GERMINAL_CENTER_T_HELPER_UP	0.467324	0.00684931	0.0126005
GERHOLD_ADIPOGENESIS_UP	0.466903	0.0112676	0.0233136
LEE_NEURAL_CREST_STEM_CELL_DN	0.466606	0	0.00310936
SCHLESINGER_METHYLATED_DE_NOVO_IN_CANCER	0.466599	0	0.00778435
KAAB_FAILED_HEART_ATRIUM_UP	0.466197	0.0383436	0.046472
BHAT_ESR1_TARGETS_NOT_VIA_AKT1_DN	0.465442	0	0.00678626
YAGI_AML_FAB_MARKERS	0.465441	0	0.00119265
URS_ADIPOCYTE_DIFFERENTIATION_UP	0.465011	0.00267023	0.0103392
BROWNE_HCMV_INFECTION_1HR_UP	0.464914	0.0110497	0.0180065
MEISSNER_NPC_HCP_WITH_H3K4ME2	0.464698	0	0.000169
KYNG_DNA_DAMAGE_BY_GAMMA_RADIATION	0.464532	0	0.00786658
KAAB_FAILED_HEART_VENTRICLE_DN	0.464391	0.023511	0.034986
KORKOLA_SEMINOMA_UP	0.46432	0.0307018	0.0406207
GAUSSMANN_MLL_AF4_FUSION_TARGETS_G_DN	0.463601	0.0398162	0.0545221
GAVIN_FOXP3_TARGETS_CLUSTER_P3	0.461445	0	0.00221788
BILBAN_B_CLL_LPL_DN	0.461415	0.0412979	0.0402274
SARRIO_EPITHELIAL_MESENCHYMAL_TRANSITION_DN	0.461322	0	0.00258
LEIN_MIDBRAIN_MARKERS	0.46128	0	0.0090859
WEIGEL_OXIDATIVE_STRESS_BY_HNE_AND_TBH	0.461213	0.00841515	0.020714
GNATENKO_PLATELET_SIGNATURE	0.461079	0.0255682	0.028931
SENESE_HDAC3_TARGETS_UP	0.460683	0	0.000283
GROSS_HYPOXIA_VIA_ELK3_DN	0.460468	0	0.00224419
GRAHAM_CML_QUIESCENT_VS_NORMAL_DIVIDING_UP	0.460464	0.00847458	0.0243126
MULLIGHAN_MLL_SIGNATURE_2_DN	0.46034	0	0.000709
BYSTROEM_CORRELATED_WITH_IL5_DN	0.460021	0.00977654	0.0189898
LEI_MYB_TARGETS	0.459954	0	0.00046
LEE_AGING_CEREBELLUM_DN	0.459784	0.00134953	0.00802653
VANASSE_BCL2_TARGETS_DN	0.459708	0.00413793	0.012177
MIKKELSEN_NPC_ICP_WITH_H3K4ME3	0.459452	0	0.000283
IVANOVA_HEMATOPOIESIS_STEM_CELL_LONG_TERM	0.459237	0	0.000697
GUILLAUMOND_KLF10_TARGETS_UP	0.458823	0.0196353	0.031764
GAUSSMANN_MLL_AF4_FUSION_TARGETS_A_DN	0.458682	0.00129032	0.00996112
WARTERS_RESPONSE_TO_IR_SKIN	0.458625	0.00262812	0.009324
NIKOLSKY_BREAST_CANCER_8P12_P11_AMPLICON	0.458227	0.0107817	0.0246766
GOZGIT_ESR1_TARGETS_UP	0.458174	0	0.00298535
RODRIGUES_DCC_TARGETS_DN	0.458017	0	0.00453471
HOFMANN_CELL_LYMPHOMA_DN	0.457782	0.0414815	0.0485646
MILI_PSEUDOPODIA_CHEMOTAXIS_DN	0.456962	0	0.000387
ALCALAY_AML_BY_NPM1_LOCALIZATION_UP	0.456538	0	0.00330926
MCBRYAN_PUBERTAL_TGFB1_TARGETS_DN	0.455936	0.0069541	0.0207397
IZADPANAH_STEM_CELL_ADIPOSE_VS_BONE_UP	0.455821	0	0.00548253
CROONQUIST_NRAS_VS_STROMAL_STIMULATION_DN	0.455073	0	0.0072375
MIKKELSEN_ES_ICP_WITH_H3K27ME3	0.455061	0.0404463	0.0504604
BASSO_CD40_SIGNALING_DN	0.454829	0.0067659	0.0168939
LU_AGING_BRAIN_DN	0.454769	0	0.0031876
DAIRKEE_TERT_TARGETS_DN	0.454612	0	0.00523574
HANN_RESISTANCE_TO_BCL2_INHIBITOR_UP	0.454494	0.0483384	0.0638894
DURAND_STROMA_NS_UP	0.454075	0	0.00259004
DIRMEIER_LMP1_RESPONSE_EARLY	0.453336	0.00413223	0.0179945
KENNY_CTNNB1_TARGETS_UP	0.453275	0.0199147	0.0367393
GINESTIER_BREAST_CANCER_ZNF217_AMPLIFIED_UP	0.453261	0.00402145	0.0158399
LINDGREN_BLADDER_CANCER_CLUSTER_3_DN	0.452969	0	0.00161732
JOHNSTONE_PARVB_TARGETS_2_UP	0.452875	0	0.00330166
GARGALOVIC_RESPONSE_TO_OXIDIZED_PHOSPHOLIPIDS_TURQUOISE_UP	0.452712	0.00547945	0.0124957
NADLER_OBESITY_DN	0.452238	0.03	0.0374786
WORSCHECH_TUMOR_REJECTION_UP	0.451579	0.0228898	0.0320643
YAGI_AML_WITH_11Q23_REARRANGED	0.451492	0	0.000891
NATSUME_RESPONSE_TO_INTERFERON_BETA_UP	0.450859	0.00274725	0.0147928
POMEROY_MEDULLOBLASTOMA_PROGNOSIS_UP	0.450753	0.0334302	0.0375057
TSAI_RESPONSE_TO_IONIZING_RADIATION	0.45064	0	0.00336596
HOFFMANN_SMALL_PRE_BII_TO_IMMATURE_B_LYMPHOCYTE_UP	0.449322	0.00702247	0.0212876
GAUSSMANN_MLL_AF4_FUSION_TARGETS_C_UP	0.44928	0	0.00294406
KOYAMA_SEMA3B_TARGETS_UP	0.449143	0	0.00133764
ZHAN_MULTIPLE_MYELOMA_CD1_UP	0.449071	0.045977	0.0466305
COATES_MACROPHAGE_M1_VS_M2_DN	0.448717	0.00829876	0.0172391
RADAEVA_RESPONSE_TO_IFNA1_UP	0.448469	0.0242511	0.0344147
RASHI_RESPONSE_TO_IONIZING_RADIATION_2	0.448396	0.00123001	0.0057971
SANA_RESPONSE_TO_IFNG_DN	0.448342	0.00527009	0.0135193
HUTTMANN_B_CLL_POOR_SURVIVAL_UP	0.448311	0	0.00156276
FIGUEROA_AML_METHYLATION_CLUSTER_1_UP	0.448273	0	0.00507442
KUMAR_AUTOPHAGY_NETWORK	0.447904	0.00273598	0.0172691
RICKMAN_TUMOR_DIFFERENTIATED_WELL_VS_POORLY_DN	0.447259	0	0.000875
KRASNOSELSKAYA_ILF3_TARGETS_DN	0.447041	0.038961	0.0409743
MASSARWEH_RESPONSE_TO_ESTRADIOL	0.446136	0.0122283	0.0215643
GAVIN_FOXP3_TARGETS_CLUSTER_P2	0.445989	0.00401606	0.0156697
MOREAUX_B_LYMPHOCYTE_MATURATION_BY_TACI_UP	0.445852	0.00263852	0.0131729
PAPASPYRIDONOS_UNSTABLE_ATEROSCLEROTIC_PLAQUE_UP	0.44575	0.0241135	0.0316475
HELLER_HDAC_TARGETS_SILENCED_BY_METHYLATION_UP	0.445623	0	0.000721
ZHOU_INFLAMMATORY_RESPONSE_LIVE_UP	0.445345	0	0.000682
NAKAMURA_TUMOR_ZONE_PERIPHERAL_VS_CENTRAL_UP	0.44528	0	0.00185565
RIGGINS_TAMOXIFEN_RESISTANCE_UP	0.444974	0.00686813	0.0223448
PASQUALUCCI_LYMPHOMA_BY_GC_STAGE_DN	0.444652	0	0.00380828
UDAYAKUMAR_MED1_TARGETS_DN	0.443814	0	0.00232327
SATO_SILENCED_BY_METHYLATION_IN_PANCREATIC_CANCER_1	0.443804	0	0.000936
TONKS_TARGETS_OF_RUNX1_RUNX1T1_FUSION_MONOCYTE_UP	0.443682	0	0.00295068
KARLSSON_TGFB1_TARGETS_DN	0.443662	0	0.00271923
JOHANSSON_GLIOMAGENESIS_BY_PDGFB_UP	0.443369	0.0114123	0.0326437
MARTENS_BOUND_BY_PML_RARA_FUSION	0.44332	0	0.000841
TSUNODA_CISPLATIN_RESISTANCE_DN	0.443168	0.0394366	0.0483798
GROSS_HYPOXIA_VIA_ELK3_AND_HIF1A_UP	0.442671	0	0.00412605
BRUINS_UVC_RESPONSE_VIA_TP53_GROUP_D	0.442332	0	0.00170667
MCBRYAN_PUBERTAL_BREAST_3_4WK_UP	0.442005	0	0.00290417
LEE_DIFFERENTIATING_T_LYMPHOCYTE	0.441849	0	0.00384058
ZHAN_MULTIPLE_MYELOMA_UP	0.441837	0.0201884	0.0328005
DORN_ADENOVIRUS_INFECTION_24HR_DN	0.441814	0.0448625	0.0564604
MIKKELSEN_MCV6_HCP_WITH_H3K27ME3	0.441495	0	0.000879
BROWNE_HCMV_INFECTION_2HR_DN	0.441314	0.0340426	0.0461028
CHIBA_RESPONSE_TO_TSA	0.441168	0.0357143	0.0553653
SESTO_RESPONSE_TO_UV_C8	0.440762	0.00816326	0.0228933
BOYLAN_MULTIPLE_MYELOMA_C_D_DN	0.440617	0	0.00194978
BONCI_TARGETS_OF_MIR15A_AND_MIR16_1	0.440031	0.00268817	0.0164988
FAELT_B_CLL_WITH_VH_REARRANGEMENTS_DN	0.440014	0.0421512	0.0559143
SMITH_TERT_TARGETS_DN	0.439775	0.00270636	0.0157707
CUI_TCF21_TARGETS_2_UP	0.439663	0	0.00121394
MANTOVANI_VIRAL_GPCR_SIGNALING_DN	0.439577	0.0413105	0.0434657
MIKKELSEN_NPC_HCP_WITH_H3K4ME3_AND_H3K27ME3	0.439428	0	0.00296191
LUI_THYROID_CANCER_PAX8_PPARG_UP	0.439104	0.0421053	0.0564361
TORCHIA_TARGETS_OF_EWSR1_FLI1_FUSION_UP	0.439032	0	0.00205449
LIU_SOX4_TARGETS_UP	0.438895	0	0.00672355
ZHAN_MULTIPLE_MYELOMA_CD1_VS_CD2_DN	0.438838	0.0171429	0.037737
LIANG_HEMATOPOIESIS_STEM_CELL_NUMBER_LARGE_VS_TINY_UP	0.438553	0.042963	0.0550778
YAGI_AML_WITH_T_8_21_TRANSLOCATION	0.43842	0	0.00133451
RICKMAN_HEAD_AND_NECK_CANCER_A	0.437362	0.00395778	0.0130081
AKL_HTLV1_INFECTION_DN	0.437136	0.0122283	0.0316814
TAKEDA_TARGETS_OF_NUP98_HOXA9_FUSION_16D_DN	0.436926	0	0.00819615
RAY_TUMORIGENESIS_BY_ERBB2_CDC25A_DN	0.436415	0	0.00634651
CHIARETTI_ACUTE_LYMPHOBLASTIC_LEUKEMIA_ZAP70	0.43628	0.0095498	0.0272091
ZHONG_RESPONSE_TO_AZACITIDINE_AND_TSA_UP	0.436049	0	0.00508456
LEIN_MEDULLA_MARKERS	0.435377	0.00514139	0.0237702
PROVENZANI_METASTASIS_DN	0.435105	0.00122399	0.00717602
GARCIA_TARGETS_OF_FLI1_AND_DAX1_UP	0.434888	0.0234807	0.0380402
PODAR_RESPONSE_TO_ADAPHOSTIN_UP	0.434643	0	0.00680334
BROWNE_HCMV_INFECTION_4HR_UP	0.433908	0.0242857	0.0367448
FOSTER_TOLERANT_MACROPHAGE_UP	0.433818	0	0.00777449
ICHIBA_GRAFT_VERSUS_HOST_DISEASE_35D_DN	0.433646	0.0335277	0.052118
IVANOVA_HEMATOPOIESIS_STEM_CELL	0.432163	0	0.00331822
BARIS_THYROID_CANCER_DN	0.431512	0.0257453	0.0406961
HOEBEKE_LYMPHOID_STEM_CELL_DN	0.431208	0.00402685	0.0228246
BOYLAN_MULTIPLE_MYELOMA_PCA3_UP	0.430882	0.00680272	0.0250433
MASSARWEH_TAMOXIFEN_RESISTANCE_DN	0.430497	0	0.00407622
BROCKE_APOPTOSIS_REVERSED_BY_IL6	0.429921	0.00120482	0.00785759
CHEN_NEUROBLASTOMA_COPY_NUMBER_GAINS	0.429654	0.0343407	0.0530068
LEIN_OLIGODENDROCYTE_MARKERS	0.429647	0.0108401	0.0332164
DUTERTRE_ESTRADIOL_RESPONSE_6HR_DN	0.429381	0.00667557	0.0205314
LEE_CALORIE_RESTRICTION_MUSCLE_DN	0.429135	0.0453901	0.0538784
BORCZUK_MALIGNANT_MESOTHELIOMA_DN	0.428249	0.00251889	0.018736
ZHOU_TNF_SIGNALING_4HR	0.428193	0.035014	0.0521515
LUI_THYROID_CANCER_CLUSTER_1	0.427831	0.0326241	0.0539105
HAN_SATB1_TARGETS_DN	0.427795	0	0.0019653
HAMAI_APOPTOSIS_VIA_TRAIL_DN	0.427479	0	0.00681017
BECKER_TAMOXIFEN_RESISTANCE_UP	0.427157	0.0487106	0.0620728
GERY_CEBP_TARGETS	0.427112	0.00119904	0.0122713
OUILLETTE_CLL_13Q14_DELETION_DN	0.426906	0.0295359	0.0458814
OSWALD_HEMATOPOIETIC_STEM_CELL_IN_COLLAGEN_GEL_UP	0.426853	0	0.00513786
TURASHVILI_BREAST_DUCTAL_CARCINOMA_VS_LOBULAR_NORMAL_UP	0.426181	0.010929	0.0298302
KAYO_AGING_MUSCLE_UP	0.426075	0	0.00412535
ZHAN_MULTIPLE_MYELOMA_LB_UP	0.425984	0.0494186	0.0764686
LIM_MAMMARY_LUMINAL_PROGENITOR_UP	0.425325	0.0269886	0.0488662
RICKMAN_TUMOR_DIFFERENTIATED_MODERATELY_VS_POORLY_UP	0.425123	0.00387597	0.0139789
MEISSNER_BRAIN_HCP_WITH_H3K4ME2_AND_H3K27ME3	0.424848	0.0295775	0.0544963
ROPERO_HDAC2_TARGETS	0.424786	0.00258064	0.0195823
GAUSSMANN_MLL_AF4_FUSION_TARGETS_A_UP	0.424541	0	0.00701045
BECKER_TAMOXIFEN_RESISTANCE_DN	0.424538	0.0470756	0.0538489
BOYLAN_MULTIPLE_MYELOMA_PCA3_DN	0.424347	0.0185185	0.0368728
OSADA_ASCL1_TARGETS_UP	0.424235	0.0424929	0.0621067
ASTON_MAJOR_DEPRESSIVE_DISORDER_DN	0.424222	0	0.0108246
FIGUEROA_AML_METHYLATION_CLUSTER_4_UP	0.424047	0.00251572	0.0172778
BOSCO_ALLERGEN_INDUCED_TH2_ASSOCIATED_MODULE	0.423252	0	0.0119352
KIM_WT1_TARGETS_12HR_DN	0.423127	0	0.00622883
ADDYA_ERYTHROID_DIFFERENTIATION_BY_HEMIN	0.422965	0.0143979	0.03286
FRASOR_RESPONSE_TO_ESTRADIOL_DN	0.422671	0.0130378	0.0271965
GARGALOVIC_RESPONSE_TO_OXIDIZED_PHOSPHOLIPIDS_BLUE_DN	0.422496	0.0309556	0.0536151
SENESE_HDAC2_TARGETS_UP	0.422392	0.0025413	0.013013
ZHENG_BOUND_BY_FOXP3	0.422332	0	0.00268753
ASTIER_INTEGRIN_SIGNALING	0.421545	0.0291667	0.048296
NAKAYAMA_SOFT_TISSUE_TUMORS_PCA1_DN	0.421482	0.0147059	0.0373573
HALMOS_CEBPA_TARGETS_UP	0.420578	0.0464789	0.0591574
BHAT_ESR1_TARGETS_VIA_AKT1_DN	0.419925	0.00893997	0.0285567
SMIRNOV_RESPONSE_TO_IR_6HR_UP	0.419823	0	0.0103433
FIGUEROA_AML_METHYLATION_CLUSTER_6_UP	0.419732	0.00123916	0.0146787
BRUNO_HEMATOPOIESIS	0.419694	0.0193638	0.0433432
ALFANO_MYC_TARGETS	0.419563	0	0.0054933
FIGUEROA_AML_METHYLATION_CLUSTER_3_UP	0.419161	0	0.0110345
HOFFMANN_LARGE_TO_SMALL_PRE_BII_LYMPHOCYTE_DN	0.418904	0.0284091	0.054824
BANDRES_RESPONSE_TO_CARMUSTIN_MGMT_48HR_DN	0.418449	0	0.0115773
TAVAZOIE_METASTASIS	0.418392	0.00643501	0.0233068
HAN_SATB1_TARGETS_UP	0.418351	0	0.00319053
LEIN_CEREBELLUM_MARKERS	0.417955	0.00398936	0.0293086
HOOI_ST7_TARGETS_DN	0.417537	0.00123001	0.019149
MARTORIATI_MDM4_TARGETS_NEUROEPITHELIUM_UP	0.417304	0	0.00920387
AMIT_SERUM_RESPONSE_120_MCF10A	0.41689	0.033557	0.0506835
CHICAS_RB1_TARGETS_GROWING	0.416599	0	0.00663828
LANDIS_ERBB2_BREAST_PRENEOPLASTIC_DN	0.416456	0.0364146	0.0584803
BREDEMEYER_RAG_SIGNALING_NOT_VIA_ATM_UP	0.416211	0.0423497	0.0559006
CADWELL_ATG16L1_TARGETS_UP	0.415642	0.0131926	0.0273527
ZHANG_RESPONSE_TO_IKK_INHIBITOR_AND_TNF_UP	0.415068	0	0.00781059
HIRSCH_CELLULAR_TRANSFORMATION_SIGNATURE_UP	0.414417	0	0.00753329
GAVIN_FOXP3_TARGETS_CLUSTER_P4	0.414238	0.00768246	0.0275546
OKUMURA_INFLAMMATORY_RESPONSE_LPS	0.413	0	0.0105406
FURUKAWA_DUSP6_TARGETS_PCI35_UP	0.412618	0.0227882	0.0458744
BAKKER_FOXO3_TARGETS_UP	0.412211	0.043662	0.0565212
BERNARD_PPAPDC1B_TARGETS_DN	0.411484	0.0343407	0.06667
LEE_AGING_NEOCORTEX_UP	0.411381	0.00919842	0.0330594
MEISSNER_NPC_HCP_WITH_H3K4ME3_AND_H3K27ME3	0.411011	0.00121655	0.0180954
SENGUPTA_EBNA1_ANTICORRELATED	0.410007	0.00238663	0.0179279
CROMER_METASTASIS_DN	0.409724	0.0168831	0.0398462
ZHENG_FOXP3_TARGETS_IN_THYMUS_UP	0.40898	0.0011534	0.011476
KYNG_DNA_DAMAGE_BY_GAMMA_AND_UV_RADIATION	0.408967	0.0134771	0.0344384
MATSUDA_NATURAL_KILLER_DIFFERENTIATION	0.408739	0	0.00458378
ACEVEDO_LIVER_CANCER_WITH_H3K9ME3_UP	0.408653	0.00497512	0.0180676
TURASHVILI_BREAST_LOBULAR_CARCINOMA_VS_DUCTAL_NORMAL_DN	0.408596	0.00539084	0.0339352
KYNG_DNA_DAMAGE_BY_4NQO_OR_UV	0.407481	0.0324763	0.0547812
KASLER_HDAC7_TARGETS_1_UP	0.40742	0	0.0117589
YAGI_AML_WITH_T_9_11_TRANSLOCATION	0.407128	0.0012285	0.018885
ONDER_CDH1_TARGETS_1_UP	0.407124	0.00123153	0.021231
KOKKINAKIS_METHIONINE_DEPRIVATION_48HR_UP	0.406806	0	0.0201513
FIGUEROA_AML_METHYLATION_CLUSTER_7_UP	0.406553	0.00251572	0.0248142
RICKMAN_METASTASIS_DN	0.406319	0	0.00873011
DITTMER_PTHLH_TARGETS_DN	0.406112	0.0219178	0.0539198
ODONNELL_TFRC_TARGETS_UP	0.405928	0	0.00577867
REN_ALVEOLAR_RHABDOMYOSARCOMA_UP	0.405674	0.00892857	0.0339473
DACOSTA_UV_RESPONSE_VIA_ERCC3_TTD_UP	0.405377	0.0485021	0.0671865
PETROVA_ENDOTHELIUM_LYMPHATIC_VS_BLOOD_UP	0.40533	0.00366748	0.0220486
MOREAUX_MULTIPLE_MYELOMA_BY_TACI_UP	0.404063	0	0.0063481
MOLENAAR_TARGETS_OF_CCND1_AND_CDK4_UP	0.403563	0.0402778	0.0650962
HUPER_BREAST_BASAL_VS_LUMINAL_DN	0.403534	0.0415473	0.0748879
TENEDINI_MEGAKARYOCYTE_MARKERS	0.40292	0.0243243	0.0570444
CREIGHTON_ENDOCRINE_THERAPY_RESISTANCE_4	0.402834	0	0.00756528
KOBAYASHI_EGFR_SIGNALING_24HR_UP	0.401843	0.0115979	0.0380297
JAZAG_TGFB1_SIGNALING_VIA_SMAD4_DN	0.401651	0.0495186	0.0640594
XU_GH1_AUTOCRINE_TARGETS_DN	0.401559	0.00359281	0.0236907
PILON_KLF1_TARGETS_UP	0.400727	0	0.00599205
MIKKELSEN_MCV6_LCP_WITH_H3K4ME3	0.400039	0	0.0204878
KAAB_FAILED_HEART_ATRIUM_DN	0.399849	0.00369458	0.0247896
NOUZOVA_METHYLATED_IN_APL	0.399699	0.0432432	0.0697409
MORI_PRE_BI_LYMPHOCYTE_DN	0.399687	0.0303831	0.0483705
XU_GH1_AUTOCRINE_TARGETS_UP	0.39941	0	0.0119024
KORKOLA_YOLK_SAC_TUMOR	0.399061	0.0486111	0.079625
BLALOCK_ALZHEIMERS_DISEASE_INCIPIENT_UP	0.398956	0	0.00721847
MIKKELSEN_IPS_LCP_WITH_H3K4ME3	0.398472	0.00236686	0.0195522
BENPORATH_OCT4_TARGETS	0.398299	0	0.0102168
ZWANG_CLASS_1_TRANSIENTLY_INDUCED_BY_EGF	0.398087	0	0.00718413
PENG_RAPAMYCIN_RESPONSE_UP	0.397944	0.00114679	0.015983
YORDY_RECIPROCAL_REGULATION_BY_ETS1_AND_SP100_DN	0.397873	0.0198413	0.0482554
ZHOU_INFLAMMATORY_RESPONSE_LPS_UP	0.397651	0	0.00665805
NGUYEN_NOTCH1_TARGETS_DN	0.397545	0.018543	0.0476708
BROWNE_HCMV_INFECTION_6HR_DN	0.396594	0.00118064	0.0210807
TURASHVILI_BREAST_LOBULAR_CARCINOMA_VS_LOBULAR_NORMAL_UP	0.396262	0.0193798	0.0457797
HELLER_HDAC_TARGETS_SILENCED_BY_METHYLATION_DN	0.395941	0	0.010775
LABBE_WNT3A_TARGETS_UP	0.395875	0.0113208	0.0380043
RASHI_RESPONSE_TO_IONIZING_RADIATION_5	0.395725	0.00246914	0.0244652
ZHANG_GATA6_TARGETS_DN	0.395525	0.0496552	0.0794274
FONTAINE_PAPILLARY_THYROID_CARCINOMA_DN	0.395204	0.0254011	0.0623328
WATTEL_AUTONOMOUS_THYROID_ADENOMA_UP	0.394923	0.045082	0.0630696
ACOSTA_PROLIFERATION_INDEPENDENT_MYC_TARGETS_DN	0.394886	0.00765306	0.0428226
HADDAD_B_LYMPHOCYTE_PROGENITOR	0.394096	0	0.0129626
DEBIASI_APOPTOSIS_BY_REOVIRUS_INFECTION_DN	0.393861	0	0.0115085
DOANE_RESPONSE_TO_ANDROGEN_DN	0.393213	0	0.014779
MULLIGHAN_MLL_SIGNATURE_2_UP	0.393196	0	0.00938032
BENPORATH_NOS_TARGETS	0.393123	0	0.022241
QI_HYPOXIA	0.392915	0.00495663	0.0312075
BRUINS_UVC_RESPONSE_VIA_TP53_GROUP_C	0.392892	0.0145503	0.0483905
GOTTWEIN_TARGETS_OF_KSHV_MIR_K12_11	0.392804	0.0477528	0.0772747
WANG_HCP_PROSTATE_CANCER	0.392488	0.00623441	0.0448951
MIKKELSEN_IPS_WITH_HCP_H3K27ME3	0.392193	0.019305	0.0481301
HELLER_HDAC_TARGETS_UP	0.391165	0	0.0121737
PHONG_TNF_RESPONSE_VIA_P38_COMPLETE	0.3911	0	0.0182662
GROSS_HYPOXIA_VIA_ELK3_UP	0.39102	0.00114416	0.0194284
LIU_VMYB_TARGETS_UP	0.390845	0.00629723	0.0412275
BILD_HRAS_ONCOGENIC_SIGNATURE	0.389938	0	0.0154247
MEISSNER_NPC_HCP_WITH_H3K4ME2_AND_H3K27ME3	0.38951	0	0.0113512
THEILGAARD_NEUTROPHIL_AT_SKIN_WOUND_DN	0.389435	0	0.0184469
SMID_BREAST_CANCER_RELAPSE_IN_BONE_DN	0.389264	0	0.0151742
DAIRKEE_CANCER_PRONE_RESPONSE_BPA_E2	0.388425	0.00870647	0.0434151
BILD_CTNNB1_ONCOGENIC_SIGNATURE	0.388181	0.0392157	0.0748593
ZHU_CMV_ALL_UP	0.386154	0.0135802	0.0427181
CROMER_METASTASIS_UP	0.38594	0.0407609	0.0757585
YANG_BCL3_TARGETS_UP	0.385822	0	0.0136688
MIKKELSEN_ES_LCP_WITH_H3K4ME3	0.38517	0.00628141	0.0399238
WOOD_EBV_EBNA1_TARGETS_UP	0.385009	0.015625	0.0512617
ROME_INSULIN_TARGETS_IN_MUSCLE_UP	0.384835	0	0.0115103
RUAN_RESPONSE_TO_TNF_DN	0.384395	0.0356671	0.0731269
MCBRYAN_PUBERTAL_BREAST_4_5WK_UP	0.383892	0	0.0195023
MARZEC_IL2_SIGNALING_UP	0.383575	0.021767	0.048571
DAVICIONI_MOLECULAR_ARMS_VS_ERMS_UP	0.382125	0	0.0153636
KUMAR_TARGETS_OF_MLL_AF9_FUSION	0.382101	0	0.014025
DARWICHE_SKIN_TUMOR_PROMOTER_UP	0.381919	0.0100251	0.0388263
RIZKI_TUMOR_INVASIVENESS_3D_UP	0.381638	0.00116009	0.0254991
WEI_MIR34A_TARGETS	0.381593	0.00475624	0.0372772
KOYAMA_SEMA3B_TARGETS_DN	0.380846	0	0.0147901
GROSS_HYPOXIA_VIA_ELK3_AND_HIF1A_DN	0.380114	0.0202276	0.0565361
GAL_LEUKEMIC_STEM_CELL_DN	0.379911	0	0.024781
MISSIAGLIA_REGULATED_BY_METHYLATION_UP	0.379457	0.00851581	0.0507134
DARWICHE_PAPILLOMA_RISK_LOW_DN	0.379398	0.00120337	0.0331317
LABBE_WNT3A_TARGETS_DN	0.379348	0.0325407	0.0610924
MULLIGHAN_MLL_SIGNATURE_1_UP	0.378464	0	0.0157493
ZAMORA_NOS2_TARGETS_DN	0.378073	0.0327654	0.0585059
MARKEY_RB1_CHRONIC_LOF_UP	0.377759	0.0216837	0.0541179
DACOSTA_UV_RESPONSE_VIA_ERCC3_COMMON_DN	0.377554	0	0.0137981
YAO_TEMPORAL_RESPONSE_TO_PROGESTERONE_CLUSTER_2	0.377539	0.042328	0.0795726
RIGGINS_TAMOXIFEN_RESISTANCE_DN	0.375666	0.0011236	0.0289789
GRESHOCK_CANCER_COPY_NUMBER_UP	0.375657	0.00107759	0.0216589
DARWICHE_PAPILLOMA_RISK_HIGH_DN	0.375139	0.00119048	0.0344911
RICKMAN_TUMOR_DIFFERENTIATED_WELL_VS_MODERATELY_DN	0.374788	0.0279543	0.063004
GHANDHI_DIRECT_IRRADIATION_UP	0.37475	0.028169	0.064151
KYNG_DNA_DAMAGE_UP	0.374113	0.00114286	0.0316616
KARLSSON_TGFB1_TARGETS_UP	0.373083	0.026699	0.0573025
SASSON_RESPONSE_TO_FORSKOLIN_UP	0.373082	0.0409511	0.0790596
SANSOM_APC_TARGETS_DN	0.372664	0	0.018966
GAL_LEUKEMIC_STEM_CELL_UP	0.372475	0.0147239	0.0522077
ZHANG_BREAST_CANCER_PROGENITORS_DN	0.371145	0.0134146	0.0552446
KAAB_HEART_ATRIUM_VS_VENTRICLE_DN	0.371003	0.00112486	0.0267489
HELLER_HDAC_TARGETS_DN	0.370777	0	0.0287994
ZWANG_EGF_INTERVAL_DN	0.370353	0.00115875	0.0297029
JUBAN_TARGETS_OF_SPI1_AND_FLI1_UP	0.370255	0.0317259	0.0700218
KIM_MYCN_AMPLIFICATION_TARGETS_DN	0.368552	0.0410053	0.0838202
TAKAO_RESPONSE_TO_UVB_RADIATION_DN	0.368334	0.0366972	0.0816919
BOUDOUKHA_BOUND_BY_IGF2BP2	0.368183	0.0451128	0.0863505
HOLLMANN_APOPTOSIS_VIA_CD40_UP	0.367871	0.00350877	0.0374545
GENTILE_UV_HIGH_DOSE_DN	0.367273	0	0.0281103
MARTORIATI_MDM4_TARGETS_FETAL_LIVER_UP	0.367254	0	0.0367463
GREGORY_SYNTHETIC_LETHAL_WITH_IMATINIB	0.36719	0.0133172	0.0547007
COLINA_TARGETS_OF_4EBP1_AND_4EBP2	0.366947	0	0.0256349
WANG_RESPONSE_TO_GSK3_INHIBITOR_SB216763_UP	0.366907	0	0.0248196
PICCALUGA_ANGIOIMMUNOBLASTIC_LYMPHOMA_DN	0.366861	0.0153302	0.0612096
YAGI_AML_WITH_INV_16_TRANSLOCATION	0.364435	0	0.0250821
YAGI_AML_SURVIVAL	0.363606	0.0349563	0.0739389
LIN_NPAS4_TARGETS_UP	0.363519	0.00822562	0.053289
GRAESSMANN_APOPTOSIS_BY_SERUM_DEPRIVATION_DN	0.363151	0.00112233	0.043131
JIANG_HYPOXIA_NORMAL	0.36197	0.00110865	0.0345158
LINDGREN_BLADDER_CANCER_CLUSTER_1_UP	0.361009	0.0399485	0.0855013
SENESE_HDAC1_TARGETS_UP	0.360247	0	0.0269601
ZHOU_INFLAMMATORY_RESPONSE_FIMA_DN	0.360186	0.00110497	0.0371674
IWANAGA_CARCINOGENESIS_BY_KRAS_PTEN_UP	0.359768	0.00705053	0.0527574
CHENG_IMPRINTED_BY_ESTRADIOL	0.359518	0.045977	0.0953894
ENK_UV_RESPONSE_EPIDERMIS_DN	0.357488	0	0.0273653
RAO_BOUND_BY_SALL4_ISOFORM_A	0.357176	0.0106888	0.0638867
TOOKER_GEMCITABINE_RESISTANCE_DN	0.356068	0.0348977	0.0868961
PEDRIOLI_MIR31_TARGETS_UP	0.354839	0.00341686	0.0539323
ZHONG_SECRETOME_OF_LUNG_CANCER_AND_FIBROBLAST	0.354773	0.0215054	0.0873927
FIRESTEIN_PROLIFERATION	0.354333	0.0131579	0.0642176
DARWICHE_SQUAMOUS_CELL_CARCINOMA_UP	0.352714	0.0247219	0.0889285
SCHLOSSER_SERUM_RESPONSE_UP	0.351693	0.0374396	0.0950065
DURCHDEWALD_SKIN_CARCINOGENESIS_DN	0.350853	0.00111235	0.0462445
BHAT_ESR1_TARGETS_NOT_VIA_AKT1_UP	0.349406	0.0113122	0.0640274
OSWALD_HEMATOPOIETIC_STEM_CELL_IN_COLLAGEN_GEL_DN	0.34823	0.00331858	0.0538397
SHETH_LIVER_CANCER_VS_TXNIP_LOSS_PAM4	0.34811	0.00874317	0.056411
PURBEY_TARGETS_OF_CTBP1_NOT_SATB1_UP	0.347801	0	0.0449193
WANG_SMARCE1_TARGETS_DN	0.347278	0	0.0439925
KONDO_PROSTATE_CANCER_WITH_H3K27ME3	0.345632	0.0172018	0.0739511
BLALOCK_ALZHEIMERS_DISEASE_INCIPIENT_DN	0.345416	0.0221445	0.0876021
FLECHNER_PBL_KIDNEY_TRANSPLANT_OK_VS_DONOR_UP	0.345009	0.0317073	0.0842415
LINDGREN_BLADDER_CANCER_CLUSTER_1_DN	0.344559	0.0010846	0.0466567
THUM_SYSTOLIC_HEART_FAILURE_DN	0.343307	0.00895857	0.0720406
LINSLEY_MIR16_TARGETS	0.340811	0.0116414	0.0817622
VERHAAK_GLIOBLASTOMA_PRONEURAL	0.339581	0.0286697	0.100715
BROWNE_HCMV_INFECTION_1HR_DN	0.339449	0.0101695	0.0798182
TIEN_INTESTINE_PROBIOTICS_6HR_DN	0.339022	0.0434783	0.105313
WAKABAYASHI_ADIPOGENESIS_PPARG_RXRA_BOUND_36HR	0.337058	0.0380368	0.12056
BHAT_ESR1_TARGETS_VIA_AKT1_UP	0.337005	0.00550055	0.0708383
SENGUPTA_NASOPHARYNGEAL_CARCINOMA_UP	0.335863	0.00660066	0.0659495
MIKKELSEN_NPC_HCP_WITH_H3K27ME3	0.334702	0.00323625	0.0697801
GABRIELY_MIR21_TARGETS	0.33375	0.013245	0.0717667
PASQUALUCCI_LYMPHOMA_BY_GC_STAGE_UP	0.332396	0.00553097	0.0775957
CONCANNON_APOPTOSIS_BY_EPOXOMICIN_DN	0.331673	0.0312862	0.112197
DELACROIX_RAR_BOUND_ES	0.330618	0	0.0659992
PEDERSEN_METASTASIS_BY_ERBB2_ISOFORM_7	0.329597	0.00318471	0.0708051
PAL_PRMT5_TARGETS_UP	0.329559	0.0272418	0.110175
YOSHIMURA_MAPK8_TARGETS_DN	0.32834	0.00324324	0.0757707
BILD_MYC_ONCOGENIC_SIGNATURE	0.324006	0.0455063	0.130467
CREIGHTON_ENDOCRINE_THERAPY_RESISTANCE_5	0.323639	0.00104712	0.0765152
MONNIER_POSTRADIATION_TUMOR_ESCAPE_DN	0.321142	0.00744681	0.0887058
FOSTER_KDM1A_TARGETS_UP	0.31825	0.0227531	0.117685
RAO_BOUND_BY_SALL4	0.317196	0.0282167	0.131874
BROWNE_HCMV_INFECTION_4HR_DN	0.316558	0.0233333	0.125231
YAUCH_HEDGEHOG_SIGNALING_PARACRINE_DN	0.315712	0.0311111	0.126957
ZHENG_GLIOBLASTOMA_PLASTICITY_UP	0.31416	0.0337458	0.126512
MITSIADES_RESPONSE_TO_APLIDIN_UP	0.314063	0.00636267	0.104183
ZHOU_INFLAMMATORY_RESPONSE_LIVE_DN	0.309213	0.00861141	0.120506
PURBEY_TARGETS_OF_CTBP1_NOT_SATB1_DN	0.308682	0.00842993	0.115202
DEBIASI_APOPTOSIS_BY_REOVIRUS_INFECTION_UP	0.301573	0.0411255	0.167197
LU_EZH2_TARGETS_DN	0.297022	0.029724	0.160541
RATTENBACHER_BOUND_BY_CELF1	0.296223	0.0168067	0.163896
GARY_CD5_TARGETS_UP	0.292224	0.0241343	0.167995
SENGUPTA_NASOPHARYNGEAL_CARCINOMA_WITH_LMP1_UP	0.291122	0.0442105	0.180844
