# Supplementary material for: ZYX promotes invasion and metastasis of gastric cancer cells via WNK1/SNAI1axis
Source: Genes Dis. 2023 Apr 13;11(2):564–7. doi: 10.1016/j.gendis.2023.03.018 (PMC10491912; doi:10.1016/j.gendis.2023.03.018)
Supplement: Multimedia component 7 [file mmc7.xlsx]

## Sheet: Table S6
Table S6. Geneset list from GSEA in the context of HALLMARK.
TCGA_STAD				GSE35809
HALLMARK Geneset	ES	NOM p-val	FDR q-val	HALLMARK Geneset	ES	NOM p-val	FDR q-val
EPITHELIAL_MESENCHYMAL_TRANSITION	0.827575	0	0	E2F_TARGETS	0.749723	0	0
ANGIOGENESIS	0.780919	0	0	G2M_CHECKPOINT	0.717712	0	0
COAGULATION	0.656634	0	0	TNFA_SIGNALING_VIA_NFKB	0.679188	0	0
HEDGEHOG_SIGNALING	0.645122	0	0	MYC_TARGETS_V2	0.663845	0	0
TNFA_SIGNALING_VIA_NFKB	0.621506	0	0	MITOTIC_SPINDLE	0.55469	0	0
WNT_BETA_CATENIN_SIGNALING	0.616833	0	0	INFLAMMATORY_RESPONSE	0.546014	0	0
HYPOXIA	0.581469	0	0	MYC_TARGETS_V1	0.5386	0	0
TGF_BETA_SIGNALING	0.574804	0	0.000274	MTORC1_SIGNALING	0.515648	0	0
INFLAMMATORY_RESPONSE	0.563801	0	0	INTERFERON_ALPHA_RESPONSE	0.564472	0	0
MYC_TARGETS_V2	0.560907	0	0.000319	APOPTOSIS	0.458284	0	0.000696
NOTCH_SIGNALING	0.550217	0.0111663	0.00298977	EPITHELIAL_MESENCHYMAL_TRANSITION	0.443514	0	0.000765
APICAL_JUNCTION	0.549132	0	0	DNA_REPAIR	0.45298	0	0.00131447
MYOGENESIS	0.543802	0	0	INTERFERON_GAMMA_RESPONSE	0.434233	0	0.00135417
UV_RESPONSE_DN	0.542938	0	0	UV_RESPONSE_UP	0.443648	0	0.0014509
IL6_JAK_STAT3_SIGNALING	0.523102	0	0.000279	IL6_JAK_STAT3_SIGNALING	0.48887	0.00229885	0.001456
KRAS_SIGNALING_UP	0.508479	0	0.000222	P53_PATHWAY	0.405346	0	0.00396339
APOPTOSIS	0.49571	0	0.000298	HYPOXIA	0.405302	0	0.0041253
COMPLEMENT	0.458703	0	0.00172947	CHOLESTEROL_HOMEOSTASIS	0.451635	0.0021978	0.00682436
UV_RESPONSE_UP	0.45164	0	0.00315587	COAGULATION	0.407651	0	0.00755711
IL2_STAT5_SIGNALING	0.436919	0	0.00461312	SPERMATOGENESIS	0.402741	0.00226244	0.00848346
UNFOLDED_PROTEIN_RESPONSE	0.414915	0.0178197	0.0248909	GLYCOLYSIS	0.377784	0	0.00942021
GLYCOLYSIS	0.399461	0.00306122	0.0209236	UNFOLDED_PROTEIN_RESPONSE	0.403533	0	0.0107795
E2F_TARGETS	0.386036	0.00302419	0.0337755	PI3K_AKT_MTOR_SIGNALING	0.404939	0.00763359	0.010821
ALLOGRAFT_REJECTION	0.365181	0.0294118	0.0738269	COMPLEMENT	0.37295	0.00721154	0.0111923
MYC_TARGETS_V1	0.36499	0.0163265	0.0711213	TGF_BETA_SIGNALING	0.456632	0.023913	0.0120498
G2M_CHECKPOINT	0.355619	0.034413	0.0977003	ESTROGEN_RESPONSE_LATE	0.355509	0.00247525	0.0190728
				ALLOGRAFT_REJECTION	0.335486	0.00990099	0.0345637
				ESTROGEN_RESPONSE_EARLY	0.317673	0.026178	0.0729495
				KRAS_SIGNALING_UP	0.315645	0.015544	0.0797186
				IL2_STAT5_SIGNALING	0.31173	0.0402145	0.0802537
