# Supplementary material for: ZYX promotes invasion and metastasis of gastric cancer cells via WNK1/SNAI1axis
Source: Genes Dis. 2023 Apr 13;11(2):564–7. doi: 10.1016/j.gendis.2023.03.018 (PMC10491912; doi:10.1016/j.gendis.2023.03.018)
Supplement: Multimedia component 8 [file mmc8.xlsx]

## Sheet: Table S7
Table S7. Geneset list from GSEA in the context of KEGG.
TCGA_STAD				GSE35809
KEGG Geneset	ES	NOM p-val	FDR q-val	KEGG Geneset	ES	NOM p-val	FDR q-val
KEGG_GLYCOSAMINOGLYCAN_BIOSYNTHESIS_CHONDROITIN_SULFATE	0.772672	0	0	KEGG_GLYCOSAMINOGLYCAN_BIOSYNTHESIS_CHONDROITIN_SULFATE	0.772672	0	0
KEGG_ECM_RECEPTOR_INTERACTION	0.725428	0	0	KEGG_ECM_RECEPTOR_INTERACTION	0.725428	0	0
KEGG_COMPLEMENT_AND_COAGULATION_CASCADES	0.645911	0	0	KEGG_COMPLEMENT_AND_COAGULATION_CASCADES	0.645911	0	0
KEGG_GLYCOSPHINGOLIPID_BIOSYNTHESIS_GANGLIO_SERIES	0.624492	0.0306834	0.0447065	KEGG_GLYCOSPHINGOLIPID_BIOSYNTHESIS_GANGLIO_SERIES	0.624492	0.0306834	0.0447065
KEGG_GLYCOSAMINOGLYCAN_BIOSYNTHESIS_KERATAN_SULFATE	0.624219	0.0341997	0.051377	KEGG_GLYCOSAMINOGLYCAN_BIOSYNTHESIS_KERATAN_SULFATE	0.624219	0.0341997	0.051377
KEGG_FOCAL_ADHESION	0.605353	0	0	KEGG_FOCAL_ADHESION	0.605353	0	0
KEGG_TGF_BETA_SIGNALING_PATHWAY	0.58642	0	0.000317	KEGG_TGF_BETA_SIGNALING_PATHWAY	0.58642	0	0.000317
KEGG_BASAL_CELL_CARCINOMA	0.584302	0	0.00320725	KEGG_BASAL_CELL_CARCINOMA	0.584302	0	0.00320725
KEGG_BLADDER_CANCER	0.580284	0.0023015	0.00869086	KEGG_BLADDER_CANCER	0.580284	0.0023015	0.00869086
KEGG_MELANOMA	0.574455	0	0.00104304	KEGG_MELANOMA	0.574455	0	0.00104304
KEGG_PRION_DISEASES	0.562301	0.00361882	0.0188016	KEGG_PRION_DISEASES	0.562301	0.00361882	0.0188016
KEGG_HEDGEHOG_SIGNALING_PATHWAY	0.544355	0	0.0100408	KEGG_HEDGEHOG_SIGNALING_PATHWAY	0.544355	0	0.0100408
KEGG_HYPERTROPHIC_CARDIOMYOPATHY_HCM	0.529766	0	0.00855955	KEGG_HYPERTROPHIC_CARDIOMYOPATHY_HCM	0.529766	0	0.00855955
KEGG_CELL_ADHESION_MOLECULES_CAMS	0.515031	0	0.00753571	KEGG_CELL_ADHESION_MOLECULES_CAMS	0.515031	0	0.00753571
KEGG_DILATED_CARDIOMYOPATHY	0.504779	0	0.00910091	KEGG_DILATED_CARDIOMYOPATHY	0.504779	0	0.00910091
KEGG_AXON_GUIDANCE	0.499513	0	0.00984062	KEGG_AXON_GUIDANCE	0.499513	0	0.00984062
KEGG_HEMATOPOIETIC_CELL_LINEAGE	0.49605	0	0.0183459	KEGG_HEMATOPOIETIC_CELL_LINEAGE	0.49605	0	0.0183459
KEGG_RENAL_CELL_CARCINOMA	0.482721	0.00328947	0.0356294	KEGG_RENAL_CELL_CARCINOMA	0.482721	0.00328947	0.0356294
KEGG_GAP_JUNCTION	0.474974	0.00107991	0.0343913	KEGG_GAP_JUNCTION	0.474974	0.00107991	0.0343913
KEGG_ARRHYTHMOGENIC_RIGHT_VENTRICULAR_CARDIOMYOPATHY_ARVC	0.474297	0.00331492	0.0396633	KEGG_ARRHYTHMOGENIC_RIGHT_VENTRICULAR_CARDIOMYOPATHY_ARVC	0.474297	0.00331492	0.0396633
KEGG_NOD_LIKE_RECEPTOR_SIGNALING_PATHWAY	0.47287	0.00778643	0.053319	KEGG_NOD_LIKE_RECEPTOR_SIGNALING_PATHWAY	0.47287	0.00778643	0.053319
KEGG_CYTOKINE_CYTOKINE_RECEPTOR_INTERACTION	0.47113	0	0.00938812	KEGG_CYTOKINE_CYTOKINE_RECEPTOR_INTERACTION	0.47113	0	0.00938812
KEGG_LEUKOCYTE_TRANSENDOTHELIAL_MIGRATION	0.469338	0.00105263	0.0311393	KEGG_LEUKOCYTE_TRANSENDOTHELIAL_MIGRATION	0.469338	0.00105263	0.0311393
KEGG_PATHWAYS_IN_CANCER	0.465394	0	0.0103355	KEGG_PATHWAYS_IN_CANCER	0.465394	0	0.0103355
KEGG_ADHERENS_JUNCTION	0.46534	0.012959	0.0525125	KEGG_ADHERENS_JUNCTION	0.46534	0.012959	0.0525125
KEGG_PATHOGENIC_ESCHERICHIA_COLI_INFECTION	0.458097	0.0234637	0.112326	KEGG_PATHOGENIC_ESCHERICHIA_COLI_INFECTION	0.458097	0.0234637	0.112326
KEGG_VASCULAR_SMOOTH_MUSCLE_CONTRACTION	0.448619	0.00106044	0.0404102	KEGG_VASCULAR_SMOOTH_MUSCLE_CONTRACTION	0.448619	0.00106044	0.0404102
KEGG_PANCREATIC_CANCER	0.448166	0.021041	0.0931881	KEGG_PANCREATIC_CANCER	0.448166	0.021041	0.0931881
KEGG_SMALL_CELL_LUNG_CANCER	0.42878	0.0216685	0.108049	KEGG_SMALL_CELL_LUNG_CANCER	0.42878	0.0216685	0.108049
KEGG_MAPK_SIGNALING_PATHWAY	0.428391	0	0.0405378	KEGG_MAPK_SIGNALING_PATHWAY	0.428391	0	0.0405378
KEGG_VEGF_SIGNALING_PATHWAY	0.427319	0.0201117	0.117717	KEGG_VEGF_SIGNALING_PATHWAY	0.427319	0.0201117	0.117717
KEGG_GLIOMA	0.424979	0.034292	0.130105	KEGG_GLIOMA	0.424979	0.034292	0.130105
KEGG_REGULATION_OF_ACTIN_CYTOSKELETON	0.422778	0.0010225	0.0533913	KEGG_REGULATION_OF_ACTIN_CYTOSKELETON	0.422778	0.0010225	0.0533913
KEGG_MELANOGENESIS	0.419702	0.0138889	0.109131	KEGG_MELANOGENESIS	0.419702	0.0138889	0.109131
KEGG_SYSTEMIC_LUPUS_ERYTHEMATOSUS	0.415213	0.00728408	0.109394	KEGG_SYSTEMIC_LUPUS_ERYTHEMATOSUS	0.415213	0.00728408	0.109394
KEGG_WNT_SIGNALING_PATHWAY	0.402465	0.00722394	0.107464	KEGG_WNT_SIGNALING_PATHWAY	0.402465	0.00722394	0.107464
KEGG_NEUROACTIVE_LIGAND_RECEPTOR_INTERACTION	0.392731	0.00201207	0.104836	KEGG_NEUROACTIVE_LIGAND_RECEPTOR_INTERACTION	0.392731	0.00201207	0.104836
KEGG_CALCIUM_SIGNALING_PATHWAY	0.379902	0.0204918	0.164626	KEGG_CALCIUM_SIGNALING_PATHWAY	0.379902	0.0204918	0.164626
