# Supplementary material for: ZYX promotes invasion and metastasis of gastric cancer cells via WNK1/SNAI1axis
Source: Genes Dis. 2023 Apr 13;11(2):564–7. doi: 10.1016/j.gendis.2023.03.018 (PMC10491912; doi:10.1016/j.gendis.2023.03.018)
Supplement: Multimedia component 9 [file mmc9.xlsx]

## Sheet: Table S8
Table S8. Geneset list from GSEA in the context of Curated.
TCGA_STAD				GSE35809
Curated Geneset	ES	NOM p-val	FDR q-val	Curated Geneset	ES	NOM p-val	FDR q-val
FARMER_BREAST_CANCER_CLUSTER_4	0.967365	0	0	KOBAYASHI_EGFR_SIGNALING_24HR_DN	0.797413	0	0
ANASTASSIOU_CANCER_MESENCHYMAL_TRANSITION_SIGNATURE	0.93758	0	0	ROSTY_CERVICAL_CANCER_PROLIFERATION_CLUSTER	0.852024	0	0
JI_CARCINOGENESIS_BY_KRAS_AND_STK11_DN	0.910013	0	0	SOTIRIOU_BREAST_CANCER_GRADE_1_VS_3_UP	0.824362	0	0
NIELSEN_MALIGNAT_FIBROUS_HISTIOCYTOMA_UP	0.903213	0	0	VECCHI_GASTRIC_CANCER_EARLY_UP	0.733449	0	0
THUM_MIR21_TARGETS_HEART_DISEASE_UP	0.884629	0	0	SHEDDEN_LUNG_CANCER_POOR_SURVIVAL_A6	0.72168	0	0
LIEN_BREAST_CARCINOMA_METAPLASTIC	0.87735	0	0	CROONQUIST_IL6_DEPRIVATION_DN	0.844333	0	0
CROMER_TUMORIGENESIS_UP	0.865534	0	0	WHITEFORD_PEDIATRIC_CANCER_MARKERS	0.832775	0	0
ROZANOV_MMP14_TARGETS_SUBSET	0.863187	0	0	CHANG_CYCLING_GENES	0.789071	0	0
MAHADEVAN_GIST_MORPHOLOGICAL_SWITCH	0.854838	0	7.27e-06	CHIANG_LIVER_CANCER_SUBCLASS_PROLIFERATION_UP	0.76661	0	0
CLASPER_LYMPHATIC_VESSELS_DURING_METASTASIS_UP	0.852351	0	0	DUTERTRE_ESTRADIOL_RESPONSE_24HR_UP	0.705095	0	0
TURASHVILI_BREAST_LOBULAR_CARCINOMA_VS_DUCTAL_NORMAL_UP	0.851495	0	0	KONG_E2F3_TARGETS	0.829573	0	0
CLASPER_LYMPHATIC_VESSELS_DURING_METASTASIS_DN	0.845329	0	0	KANG_DOXORUBICIN_RESISTANCE_UP	0.905478	0	0
LU_TUMOR_ENDOTHELIAL_MARKERS_UP	0.844362	0	0	BENPORATH_PROLIFERATION	0.765142	0	0
NIELSEN_SCHWANNOMA_DN	0.833916	0	0	HOFFMANN_LARGE_TO_SMALL_PRE_BII_LYMPHOCYTE_UP	0.740081	0	0
ROY_WOUND_BLOOD_VESSEL_UP	0.83144	0	0	ZHANG_TLX_TARGETS_60HR_DN	0.700306	0	0
KANG_AR_TARGETS_DN	0.830262	0	0	RUIZ_TNC_TARGETS_DN	0.745465	0	0
MOROSETTI_FACIOSCAPULOHUMERAL_MUSCULAR_DISTROPHY_UP	0.82275	0	0	SARRIO_EPITHELIAL_MESENCHYMAL_TRANSITION_UP	0.735428	0	0
CROONQUIST_STROMAL_STIMULATION_UP	0.818998	0	0	CROONQUIST_NRAS_SIGNALING_DN	0.829351	0	0
DASU_IL6_SIGNALING_SCAR_DN	0.815285	0	2.05e-05	MANALO_HYPOXIA_DN	0.680378	0	0
VECCHI_GASTRIC_CANCER_ADVANCED_VS_EARLY_UP	0.81072	0	0	WINNEPENNINCKX_MELANOMA_METASTASIS_UP	0.736682	0	0
STEGER_ADIPOGENESIS_DN	0.807119	0	0	ODONNELL_TFRC_TARGETS_DN	0.739425	0	0
MISHRA_CARCINOMA_ASSOCIATED_FIBROBLAST_UP	0.806582	0	0	ZHAN_MULTIPLE_MYELOMA_PR_UP	0.902057	0	0
LEE_LIVER_CANCER_HEPATOBLAST	0.804241	0	7.98e-05	MORI_IMMATURE_B_LYMPHOCYTE_DN	0.777184	0	0
VERRECCHIA_RESPONSE_TO_TGFB1_C2	0.803655	0	0	GRAHAM_CML_DIVIDING_VS_NORMAL_QUIESCENT_UP	0.705446	0	0
TSUNODA_CISPLATIN_RESISTANCE_UP	0.800821	0	0.000166	GRAHAM_NORMAL_QUIESCENT_VS_NORMAL_DIVIDING_DN	0.796564	0	0
TSAI_RESPONSE_TO_RADIATION_THERAPY	0.799775	0	0	BASAKI_YBX1_TARGETS_UP	0.674697	0	0
TURASHVILI_BREAST_LOBULAR_CARCINOMA_VS_LOBULAR_NORMAL_DN	0.798659	0	0	FOURNIER_ACINAR_DEVELOPMENT_LATE_2	0.673293	0	0
LU_TUMOR_ANGIOGENESIS_UP	0.792417	0	0	CROMER_TUMORIGENESIS_UP	0.836928	0	0
KANG_AR_TARGETS_UP	0.789866	0	5.14e-05	ZHOU_CELL_CYCLE_GENES_IN_IR_RESPONSE_24HR	0.732693	0	0
NAKAMURA_ADIPOGENESIS_EARLY_DN	0.785939	0	0	ZHOU_CELL_CYCLE_GENES_IN_IR_RESPONSE_6HR	0.786756	0	0
NAKAMURA_ADIPOGENESIS_LATE_DN	0.785054	0	0	HORIUCHI_WTAP_TARGETS_DN	0.661289	0	0
GU_PDEF_TARGETS_UP	0.781448	0	0	LEE_EARLY_T_LYMPHOCYTE_UP	0.754117	0	0
LOPEZ_MESOTHELIOMA_SURVIVAL_OVERALL_DN	0.780507	0	0.000136	ISHIDA_E2F_TARGETS	0.846764	0	0
BERENJENO_TRANSFORMED_BY_RHOA_REVERSIBLY_DN	0.779786	0	0	VANTVEER_BREAST_CANCER_METASTASIS_DN	0.728617	0	0
WESTON_VEGFA_TARGETS_12HR	0.779614	0	0	MORI_LARGE_PRE_BII_LYMPHOCYTE_UP	0.761044	0	0
CUI_TCF21_TARGETS_UP	0.778869	0	0	AMUNDSON_GAMMA_RADIATION_RESPONSE	0.870667	0	0
WANG_NEOPLASTIC_TRANSFORMATION_BY_CCND1_MYC	0.778868	0	2.04e-05	RHODES_UNDIFFERENTIATED_CANCER	0.785082	0	0
LU_TUMOR_VASCULATURE_UP	0.776128	0	0	FUJII_YBX1_TARGETS_DN	0.675761	0	0
MAHADEVAN_RESPONSE_TO_MP470_DN	0.774738	0	4.06e-05	NAKAYAMA_SOFT_TISSUE_TUMORS_PCA2_UP	0.758269	0	0
URS_ADIPOCYTE_DIFFERENTIATION_DN	0.774132	0	0	TANG_SENESCENCE_TP53_TARGETS_DN	0.820882	0	0
FUKUSHIMA_TNFSF11_TARGETS	0.773614	0	0.000238	MISSIAGLIA_REGULATED_BY_METHYLATION_DN	0.721515	0	0
SASAI_RESISTANCE_TO_NEOPLASTIC_TRANSFROMATION	0.77307	0	0	ZHANG_TLX_TARGETS_DN	0.739146	0	0
WESTON_VEGFA_TARGETS_6HR	0.768451	0	0	GAVIN_FOXP3_TARGETS_CLUSTER_P6	0.742618	0	0
LINDGREN_BLADDER_CANCER_HIGH_RECURRENCE	0.767464	0	0	BURTON_ADIPOGENESIS_3	0.730072	0	0
MATTHEWS_AP1_TARGETS	0.766088	0	0.000225	SENGUPTA_NASOPHARYNGEAL_CARCINOMA_UP	0.63439	0	0
KIM_GLIS2_TARGETS_UP	0.765195	0	0	BLUM_RESPONSE_TO_SALIRASIB_DN	0.621258	0	0
NIELSEN_GIST_VS_SYNOVIAL_SARCOMA_UP	0.762065	0	8.24e-05	WU_APOPTOSIS_BY_CDKN1A_VIA_TP53	0.805147	0	0
SCHUETZ_BREAST_CANCER_DUCTAL_INVASIVE_UP	0.761907	0	0	WANG_RESPONSE_TO_GSK3_INHIBITOR_SB216763_DN	0.622359	0	0
GOUYER_TATI_TARGETS_DN	0.761079	0	0.000232	WEST_ADRENOCORTICAL_TUMOR_UP	0.630002	0	0
LE_SKI_TARGETS_UP	0.76097	0	0.00038	FERREIRA_EWINGS_SARCOMA_UNSTABLE_VS_STABLE_UP	0.675294	0	0
KOBAYASHI_EGFR_SIGNALING_6HR_DN	0.759814	0	0.000295	FARMER_BREAST_CANCER_CLUSTER_2	0.883453	0	0
JEON_SMAD6_TARGETS_UP	0.754187	0	1.43e-05	REN_BOUND_BY_E2F	0.776401	0	0
JECHLINGER_EPITHELIAL_TO_MESENCHYMAL_TRANSITION_UP	0.753517	0	0	MORI_PRE_BI_LYMPHOCYTE_UP	0.743185	0	0
ZHU_SKIL_TARGETS_UP	0.751378	0	0.000205	LINDGREN_BLADDER_CANCER_CLUSTER_3_UP	0.614359	0	0
KARAKAS_TGFB1_SIGNALING	0.750998	0.00130719	0.000327	WHITFIELD_CELL_CYCLE_LITERATURE	0.847671	0	0
SWEET_KRAS_TARGETS_UP	0.750949	0	0	GRADE_COLON_AND_RECTAL_CANCER_UP	0.617226	0	0
VERRECCHIA_RESPONSE_TO_TGFB1_C1	0.745079	0	0.000335	MOLENAAR_TARGETS_OF_CCND1_AND_CDK4_DN	0.789904	0	0
JACKSON_DNMT1_TARGETS_DN	0.744964	0	6.42e-05	OXFORD_RALA_OR_RALB_TARGETS_UP	0.798102	0	0
DASU_IL6_SIGNALING_UP	0.744838	0	0	MARKEY_RB1_ACUTE_LOF_UP	0.633637	0	0
LINDVALL_IMMORTALIZED_BY_TERT_DN	0.744043	0	0	REICHERT_MITOSIS_LIN9_TARGETS	0.916701	0	0
PLASARI_TGFB1_TARGETS_1HR_UP	0.742509	0	0	ODONNELL_TARGETS_OF_MYC_AND_TFRC_DN	0.809618	0	0
GOTZMANN_EPITHELIAL_TO_MESENCHYMAL_TRANSITION_UP	0.741132	0	0	FURUKAWA_DUSP6_TARGETS_PCI35_DN	0.752469	0	0
SCHRAETS_MLL_TARGETS_DN	0.741047	0	0	PUJANA_BREAST_CANCER_WITH_BRCA1_MUTATED_UP	0.776232	0	0
VERRECCHIA_DELAYED_RESPONSE_TO_TGFB1	0.740698	0	0	NAGASHIMA_EGF_SIGNALING_UP	0.765584	0	0
VERRECCHIA_EARLY_RESPONSE_TO_TGFB1	0.739786	0	0	WONG_EMBRYONIC_STEM_CELL_CORE	0.600772	0	0
GROSS_HYPOXIA_VIA_ELK3_ONLY_UP	0.738616	0	0	PUJANA_XPRSS_INT_NETWORK	0.642272	0	0
SARTIPY_NORMAL_AT_INSULIN_RESISTANCE_UP	0.738422	0	0	KAUFFMANN_MELANOMA_RELAPSE_UP	0.764492	0	0
CHARAFE_BREAST_CANCER_BASAL_VS_MESENCHYMAL_DN	0.733211	0	0	NADERI_BREAST_CANCER_PROGNOSIS_UP	0.801824	0	0
GILDEA_METASTASIS	0.733036	0	1.93e-05	ZHANG_TLX_TARGETS_36HR_DN	0.638845	0	0
PAL_PRMT5_TARGETS_DN	0.731949	0	3.05e-05	LIANG_SILENCED_BY_METHYLATION_2	0.766822	0	0
MARCHINI_TRABECTEDIN_RESISTANCE_DN	0.731397	0	0	CROONQUIST_NRAS_VS_STROMAL_STIMULATION_DN	0.682122	0	0
WANG_TNF_TARGETS	0.731372	0	0.000128	MITSIADES_RESPONSE_TO_APLIDIN_DN	0.609099	0	0
VART_KSHV_INFECTION_ANGIOGENIC_MARKERS_UP	0.731017	0	0	NAGASHIMA_NRG1_SIGNALING_UP	0.635821	0	0
MCGARVEY_SILENCED_BY_METHYLATION_IN_COLON_CANCER	0.730336	0	0	FRASOR_RESPONSE_TO_SERM_OR_FULVESTRANT_DN	0.762558	0	0
BURTON_ADIPOGENESIS_1	0.729803	0	0	CHEMNITZ_RESPONSE_TO_PROSTAGLANDIN_E2_UP	0.659805	0	0
DACOSTA_ERCC3_ALLELE_XPCS_VS_TTD_DN	0.72975	0	0	SONG_TARGETS_OF_IE86_CMV_PROTEIN	0.736936	0	0
NIELSEN_GIST_AND_SYNOVIAL_SARCOMA_DN	0.728316	0	0.000343	LE_EGR2_TARGETS_UP	0.671848	0	0
KIM_HYPOXIA	0.726115	0	6.45e-05	WINTER_HYPOXIA_UP	0.68897	0	0
NIELSEN_LIPOSARCOMA_UP	0.725159	0	0.000592	BURTON_ADIPOGENESIS_PEAK_AT_2HR	0.754913	0	0
TURASHVILI_BREAST_DUCTAL_CARCINOMA_VS_DUCTAL_NORMAL_UP	0.724451	0	0	BOYAULT_LIVER_CANCER_SUBCLASS_G3_UP	0.610845	0	0
YAO_TEMPORAL_RESPONSE_TO_PROGESTERONE_CLUSTER_16	0.723881	0	0	LI_WILMS_TUMOR_VS_FETAL_KIDNEY_1_DN	0.629589	0	0
WEINMANN_ADAPTATION_TO_HYPOXIA_DN	0.723825	0	0	WHITFIELD_CELL_CYCLE_G2	0.614383	0	0
WILCOX_RESPONSE_TO_PROGESTERONE_DN	0.723698	0	0	KAMMINGA_EZH2_TARGETS	0.78321	0	0
LEI_HOXC8_TARGETS_DN	0.723329	0	0.00152059	SMID_BREAST_CANCER_LUMINAL_A_DN	0.923043	0	0
DOANE_BREAST_CANCER_CLASSES_DN	0.723305	0	2.06e-05	LY_AGING_OLD_DN	0.725261	0	0
SCHOEN_NFKB_SIGNALING	0.723071	0	0	GHANDHI_BYSTANDER_IRRADIATION_UP	0.67571	0	0
ONDER_CDH1_SIGNALING_VIA_CTNNB1	0.720767	0	0	PUJANA_BRCA2_PCC_NETWORK	0.551411	0	0
LI_WILMS_TUMOR	0.720423	0	5.02e-05	SHEPARD_BMYB_TARGETS	0.704702	0	0
WESTON_VEGFA_TARGETS	0.719299	0	0	OLSSON_E2F3_TARGETS_DN	0.758293	0	0
SARTIPY_BLUNTED_BY_INSULIN_RESISTANCE_UP	0.718613	0	0.000747	DASU_IL6_SIGNALING_UP	0.720167	0	0
VANHARANTA_UTERINE_FIBROID_UP	0.717836	0	0	YU_MYC_TARGETS_UP	0.785847	0	0
BEGUM_TARGETS_OF_PAX3_FOXO1_FUSION_DN	0.716949	0	0	ALTEMEIER_RESPONSE_TO_LPS_WITH_MECHANICAL_VENTILATION	0.632343	0	0
WONG_ENDMETRIUM_CANCER_DN	0.715832	0	0	HINATA_NFKB_TARGETS_KERATINOCYTE_UP	0.66763	0	0
CHEN_ETV5_TARGETS_SERTOLI	0.715252	0.00127877	0.000291	KRIEG_HYPOXIA_VIA_KDM3A	0.745546	0	0
LIEN_BREAST_CARCINOMA_METAPLASTIC_VS_DUCTAL_UP	0.71478	0	0	ZWANG_CLASS_3_TRANSIENTLY_INDUCED_BY_EGF	0.594326	0	0
LI_WILMS_TUMOR_VS_FETAL_KIDNEY_2_DN	0.711484	0	0	BILD_HRAS_ONCOGENIC_SIGNATURE	0.57867	0	0
LIANG_SILENCED_BY_METHYLATION_2	0.710089	0	0	LIEN_BREAST_CARCINOMA_METAPLASTIC_VS_DUCTAL_UP	0.678117	0	0
PICCALUGA_ANGIOIMMUNOBLASTIC_LYMPHOMA_UP	0.709899	0	0	BENPORATH_ES_1	0.550762	0	0
PETROVA_PROX1_TARGETS_DN	0.709397	0	0	PUJANA_BRCA_CENTERED_NETWORK	0.633485	0	0
KRIGE_AMINO_ACID_DEPRIVATION	0.709161	0	4.04e-05	BIDUS_METASTASIS_UP	0.590605	0	0
MAHADEVAN_IMATINIB_RESISTANCE_UP	0.709029	0	0.000618	MUELLER_PLURINET	0.562686	0	0
TIAN_TNF_SIGNALING_NOT_VIA_NFKB	0.708406	0	0.000575	JAEGER_METASTASIS_UP	0.752031	0	0
UZONYI_RESPONSE_TO_LEUKOTRIENE_AND_THROMBIN	0.70826	0	0	SCIAN_CELL_CYCLE_TARGETS_OF_TP53_AND_TP73_DN	0.859788	0	0
OZANNE_AP1_TARGETS_UP	0.706469	0	0.00224059	DAZARD_UV_RESPONSE_CLUSTER_G2	0.816557	0	0
HUANG_FOXA2_TARGETS_DN	0.706331	0	1.45e-05	TOYOTA_TARGETS_OF_MIR34B_AND_MIR34C	0.53934	0	0
SESTO_RESPONSE_TO_UV_C3	0.706093	0.00127227	0.000716	LY_AGING_MIDDLE_DN	0.946676	0	0
MCMURRAY_TP53_HRAS_COOPERATION_RESPONSE_UP	0.706062	0	8.75e-05	WEST_ADRENOCORTICAL_TUMOR_MARKERS_UP	0.872526	0	0
HARRIS_HYPOXIA	0.705834	0	0	EGUCHI_CELL_CYCLE_RB1_TARGETS	0.861794	0	0
SATO_SILENCED_BY_DEACETYLATION_IN_PANCREATIC_CANCER	0.705397	0	0	DAUER_STAT3_TARGETS_UP	0.724949	0	0
CHANG_POU5F1_TARGETS_UP	0.703971	0	0.00337158	WHITFIELD_CELL_CYCLE_G2_M	0.578907	0	0
LIANG_SILENCED_BY_METHYLATION_UP	0.703949	0	7.6e-05	STEIN_ESRRA_TARGETS_RESPONSIVE_TO_ESTROGEN_DN	0.741656	0	0
WIEDERSCHAIN_TARGETS_OF_BMI1_AND_PCGF2	0.702085	0	0	GALINDO_IMMUNE_RESPONSE_TO_ENTEROTOXIN	0.645208	0	0
WEST_ADRENOCORTICAL_TUMOR_MARKERS_DN	0.701825	0.00125313	0.000994	AMIT_EGF_RESPONSE_40_HELA	0.733092	0	0
MASRI_RESISTANCE_TO_TAMOXIFEN_AND_AROMATASE_INHIBITORS_DN	0.699992	0.0025974	0.00170668	SARTIPY_NORMAL_AT_INSULIN_RESISTANCE_UP	0.79479	0	0
ZHU_CMV_24_HR_DN	0.699532	0	0	WILCOX_RESPONSE_TO_PROGESTERONE_UP	0.60206	0	0
GHO_ATF5_TARGETS_DN	0.699075	0	0.00374534	GOLDRATH_ANTIGEN_RESPONSE	0.536369	0	0
NAKAMURA_CANCER_MICROENVIRONMENT_UP	0.698788	0	0.000711	SU_TESTIS	0.653544	0	0
NIELSEN_LEIOMYOSARCOMA_CNN1_DN	0.697378	0.00129366	0.000568	BURTON_ADIPOGENESIS_PEAK_AT_24HR	0.734319	0	0
VANDESLUIS_COMMD1_TARGETS_GROUP_3_DN	0.697366	0	1.96e-05	PHONG_TNF_TARGETS_UP	0.689985	0	0
THEODOROU_MAMMARY_TUMORIGENESIS	0.695716	0	8.32e-05	LEE_LIVER_CANCER_SURVIVAL_DN	0.585963	0	0
ABE_VEGFA_TARGETS	0.695475	0	0.000808	TARTE_PLASMA_CELL_VS_PLASMABLAST_DN	0.549165	0	0
GEISS_RESPONSE_TO_DSRNA_DN	0.694808	0.00137741	0.00381198	PENG_LEUCINE_DEPRIVATION_DN	0.574455	0	0
GERHOLD_ADIPOGENESIS_DN	0.69398	0	0	VERNELL_RETINOBLASTOMA_PATHWAY_UP	0.663034	0	0
PETRETTO_CARDIAC_HYPERTROPHY	0.693889	0	4.99e-05	RICKMAN_TUMOR_DIFFERENTIATED_WELL_VS_MODERATELY_DN	0.618943	0	0
DEBOSSCHER_NFKB_TARGETS_REPRESSED_BY_GLUCOCORTICOIDS	0.692858	0	0.000603	AMIT_EGF_RESPONSE_480_HELA	0.580792	0	0
VETTER_TARGETS_OF_PRKCA_AND_ETS1_UP	0.692355	0.00272109	0.00355632	RHODES_CANCER_META_SIGNATURE	0.676353	0	0
VETTER_TARGETS_OF_PRKCA_AND_ETS1_DN	0.692261	0.00412088	0.00337842	GHANDHI_DIRECT_IRRADIATION_UP	0.622436	0	0
ZIRN_TRETINOIN_RESPONSE_WT1_UP	0.691719	0	0.00057	PLASARI_TGFB1_TARGETS_1HR_UP	0.75065	0	0
GROSS_ELK3_TARGETS_UP	0.691231	0	0.000231	GAL_LEUKEMIC_STEM_CELL_DN	0.550508	0	0
JAEGER_METASTASIS_UP	0.689293	0	3.11e-05	POOLA_INVASIVE_BREAST_CANCER_UP	0.545026	0	0
SEITZ_NEOPLASTIC_TRANSFORMATION_BY_8P_DELETION_DN	0.688689	0	8.16e-05	BHATI_G2M_ARREST_BY_2METHOXYESTRADIOL_UP	0.611828	0	0
KORKOLA_EMBRYONIC_CARCINOMA_VS_SEMINOMA_UP	0.688292	0.00127551	0.000667	BOYAULT_LIVER_CANCER_SUBCLASS_G23_UP	0.708825	0	0
BURTON_ADIPOGENESIS_PEAK_AT_2HR	0.688066	0	0	BENPORATH_ES_CORE_NINE_CORRELATED	0.61208	0	0
DORSEY_GAB2_TARGETS	0.68741	0	8.83e-05	ZHENG_GLIOBLASTOMA_PLASTICITY_UP	0.547515	0	0
HELLEBREKERS_SILENCED_DURING_TUMOR_ANGIOGENESIS	0.686653	0	0	LY_AGING_PREMATURE_DN	0.779683	0	0
BOQUEST_STEM_CELL_UP	0.685575	0	0	BURTON_ADIPOGENESIS_1	0.739896	0	0
BERENJENO_TRANSFORMED_BY_RHOA_FOREVER_DN	0.68417	0	8.91e-05	PRAMOONJAGO_SOX4_TARGETS_UP	0.691555	0	0
LIM_MAMMARY_STEM_CELL_UP	0.684152	0	0	SHEPARD_BMYB_MORPHOLINO_DN	0.561367	0	0
VERNOCHET_ADIPOGENESIS	0.683806	0	0.00223544	SMID_BREAST_CANCER_RELAPSE_IN_BRAIN_UP	0.730605	0	0
PLASARI_TGFB1_TARGETS_10HR_UP	0.68028	0	0	AFFAR_YY1_TARGETS_DN	0.544763	0	0
BURTON_ADIPOGENESIS_7	0.67941	0	1.44e-05	LI_WILMS_TUMOR_ANAPLASTIC_UP	0.849607	0	0
CHIARADONNA_NEOPLASTIC_TRANSFORMATION_KRAS_CDC25_DN	0.678628	0	0	JACKSON_DNMT1_TARGETS_UP	0.643445	0	0
ONDER_CDH1_TARGETS_2_UP	0.678459	0	0	JACKSON_DNMT1_TARGETS_DN	0.817881	0	0
KHETCHOUMIAN_TRIM24_TARGETS_UP	0.67807	0	0	NAKAMURA_TUMOR_ZONE_PERIPHERAL_VS_CENTRAL_UP	0.536197	0	0
LY_AGING_MIDDLE_DN	0.677516	0.00134409	0.00547738	ZHANG_RESPONSE_TO_IKK_INHIBITOR_AND_TNF_UP	0.537809	0	0
LIU_VAV3_PROSTATE_CARCINOGENESIS_DN	0.67711	0.0026738	0.00498319	THEILGAARD_NEUTROPHIL_AT_SKIN_WOUND_UP	0.628359	0	0
LIN_TUMOR_ESCAPE_FROM_IMMUNE_ATTACK	0.676611	0	0.00417613	MAHADEVAN_RESPONSE_TO_MP470_UP	0.834817	0	0
HINATA_NFKB_TARGETS_KERATINOCYTE_UP	0.676422	0	0	LINDGREN_BLADDER_CANCER_CLUSTER_1_DN	0.514371	0	0
NIKOLSKY_BREAST_CANCER_21Q22_AMPLICON	0.67488	0.00260756	0.00419717	KOKKINAKIS_METHIONINE_DEPRIVATION_96HR_DN	0.636321	0	0
GESERICK_TERT_TARGETS_DN	0.674579	0.00125157	0.00136982	SHEPARD_CRUSH_AND_BURN_MUTANT_DN	0.559569	0	0
TONKS_TARGETS_OF_RUNX1_RUNX1T1_FUSION_SUSTAINED_IN_MONOCYTE_UP	0.674545	0	0.00173488	VANTVEER_BREAST_CANCER_ESR1_DN	0.544122	0	0
DAUER_STAT3_TARGETS_UP	0.674509	0	0	KAUFFMANN_DNA_REPLICATION_GENES	0.564208	0	0
NADLER_OBESITY_UP	0.674184	0	0	BROWNE_HCMV_INFECTION_2HR_DN	0.675988	0	0
SAGIV_CD24_TARGETS_DN	0.674141	0	0	CHANG_CORE_SERUM_RESPONSE_UP	0.546341	0	0
TONKS_TARGETS_OF_RUNX1_RUNX1T1_FUSION_SUSTAINDED_IN_ERYTHROCYTE_UP	0.673865	0	1.97e-05	SEKI_INFLAMMATORY_RESPONSE_LPS_UP	0.634323	0	0
DALESSIO_TSA_RESPONSE	0.673517	0	0.000736	DELPUECH_FOXO3_TARGETS_DN	0.699434	0	0
PRAMOONJAGO_SOX4_TARGETS_UP	0.672274	0	7.38e-06	TURASHVILI_BREAST_DUCTAL_CARCINOMA_VS_LOBULAR_NORMAL_UP	0.626206	0	0
COWLING_MYCN_TARGETS	0.67045	0	5.05e-05	PENG_GLUTAMINE_DEPRIVATION_DN	0.512829	0	0
DORN_ADENOVIRUS_INFECTION_48HR_DN	0.670285	0	9.05e-05	FINETTI_BREAST_CANCER_KINOME_RED	0.862829	0	0
SEMENZA_HIF1_TARGETS	0.669902	0	8.71e-05	HARRIS_HYPOXIA	0.613303	0	0
GALINDO_IMMUNE_RESPONSE_TO_ENTEROTOXIN	0.669765	0	0	LU_TUMOR_VASCULATURE_UP	0.748916	0	0
FRIDMAN_IMMORTALIZATION_DN	0.669013	0	0.000165	HOFMANN_MYELODYSPLASTIC_SYNDROM_LOW_RISK_DN	0.748232	0	0
SCIAN_CELL_CYCLE_TARGETS_OF_TP53_AND_TP73_DN	0.668314	0	0.0015465	ZHU_CMV_ALL_UP	0.575389	0	0
LIU_SMARCA4_TARGETS	0.665398	0	0	CROMER_METASTASIS_DN	0.612739	0	8.34e-06
COLIN_PILOCYTIC_ASTROCYTOMA_VS_GLIOBLASTOMA_DN	0.664979	0.00122399	0.000806	BURTON_ADIPOGENESIS_PEAK_AT_16HR	0.694964	0	8.39e-06
ZHENG_RESPONSE_TO_ARSENITE_DN	0.66311	0.00255102	0.00658278	MISSIAGLIA_REGULATED_BY_METHYLATION_UP	0.583597	0	8.45e-06
SIMBULAN_PARP1_TARGETS_UP	0.662378	0	0.000413	LU_TUMOR_ENDOTHELIAL_MARKERS_UP	0.784546	0	1.63e-05
WANG_THOC1_TARGETS_DN	0.662246	0.001321	0.00354186	CROONQUIST_STROMAL_STIMULATION_UP	0.645828	0	1.63e-05
MIYAGAWA_TARGETS_OF_EWSR1_ETS_FUSIONS_DN	0.662064	0	0	DORN_ADENOVIRUS_INFECTION_24HR_DN	0.688506	0	1.64e-05
WEINMANN_ADAPTATION_TO_HYPOXIA_UP	0.661149	0	0.00104111	SENESE_HDAC1_TARGETS_UP	0.488986	0	1.65e-05
BREUHAHN_GROWTH_FACTOR_SIGNALING_IN_LIVER_CANCER	0.661099	0	0.00307015	ABE_VEGFA_TARGETS_2HR	0.732242	0	1.66e-05
STEGER_ADIPOGENESIS_UP	0.660868	0.00128866	0.00234235	TONKS_TARGETS_OF_RUNX1_RUNX1T1_FUSION_MONOCYTE_UP	0.540896	0	1.67e-05
SMID_BREAST_CANCER_RELAPSE_IN_LUNG_UP	0.660265	0	0.00439824	FOURNIER_ACINAR_DEVELOPMENT_LATE_DN	0.820049	0	1.68e-05
PETROVA_ENDOTHELIUM_LYMPHATIC_VS_BLOOD_DN	0.659982	0	0	SMIRNOV_CIRCULATING_ENDOTHELIOCYTES_IN_CANCER_UP	0.543437	0	2.31e-05
SATO_SILENCED_BY_METHYLATION_IN_PANCREATIC_CANCER_2	0.659625	0	5.08e-05	SHIPP_DLBCL_VS_FOLLICULAR_LYMPHOMA_UP	0.673043	0	2.32e-05
WESTON_VEGFA_TARGETS_3HR	0.659606	0	0	ONDER_CDH1_TARGETS_1_DN	0.54116	0	2.34e-05
VANDESLUIS_COMMD1_TARGETS_GROUP_2_UP	0.659529	0.0148448	0.0113309	SUNG_METASTASIS_STROMA_DN	0.675976	0	2.35e-05
BRUECKNER_TARGETS_OF_MIRLET7A3_DN	0.659517	0	0	SANA_TNF_SIGNALING_UP	0.603975	0	2.36e-05
TRAYNOR_RETT_SYNDROM_DN	0.659335	0.00819672	0.00832069	KANG_AR_TARGETS_DN	0.806646	0	2.38e-05
DUNNE_TARGETS_OF_AML1_MTG8_FUSION_DN	0.658694	0.00398936	0.00468691	BHATTACHARYA_EMBRYONIC_STEM_CELL	0.603377	0	2.39e-05
CHARAFE_BREAST_CANCER_LUMINAL_VS_MESENCHYMAL_DN	0.658209	0	0	SAGIV_CD24_TARGETS_DN	0.664788	0	2.4e-05
WAMUNYOKOLI_OVARIAN_CANCER_GRADES_1_2_DN	0.657903	0	0	GREENBAUM_E2A_TARGETS_UP	0.721099	0	2.42e-05
DACOSTA_ERCC3_ALLELE_XPCS_VS_TTD_UP	0.657513	0	0.00100535	NAKAMURA_CANCER_MICROENVIRONMENT_DN	0.670634	0	2.9e-05
WANG_METHYLATED_IN_BREAST_CANCER	0.657022	0	0.000298	MARZEC_IL2_SIGNALING_UP	0.56331	0	2.92e-05
VANDESLUIS_COMMD1_TARGETS_GROUP_4_DN	0.656826	0.0120482	0.0100218	HIRSCH_CELLULAR_TRANSFORMATION_SIGNATURE_UP	0.518992	0	2.93e-05
CROONQUIST_NRAS_VS_STROMAL_STIMULATION_DN	0.65645	0	0	GRAHAM_CML_QUIESCENT_VS_NORMAL_QUIESCENT_UP	0.59927	0	2.95e-05
DAVICIONI_PAX_FOXO1_SIGNATURE_IN_ARMS_DN	0.656277	0.00265604	0.00323384	SABATES_COLORECTAL_ADENOMA_UP	0.553218	0	2.96e-05
NAKAYAMA_FGF2_TARGETS	0.656129	0	0.00154769	KIM_WT1_TARGETS_UP	0.527293	0	2.98e-05
MURAKAMI_UV_RESPONSE_6HR_DN	0.656018	0.00128041	0.00440275	GARCIA_TARGETS_OF_FLI1_AND_DAX1_DN	0.541816	0	3e-05
ZHU_CMV_ALL_DN	0.65557	0	0	DELYS_THYROID_CANCER_UP	0.485417	0	3.01e-05
DAZARD_UV_RESPONSE_CLUSTER_G28	0.655286	0.00518807	0.00613811	JEON_SMAD6_TARGETS_DN	0.802404	0	3.03e-05
BERENJENO_TRANSFORMED_BY_RHOA_FOREVER_UP	0.655223	0.00813008	0.00884952	WELCSH_BRCA1_TARGETS_DN	0.550619	0	3.05e-05
NAGASHIMA_EGF_SIGNALING_UP	0.655094	0	7.32e-06	KAUFFMANN_DNA_REPAIR_GENES	0.527936	0	3.06e-05
NAKAYAMA_SOFT_TISSUE_TUMORS_PCA2_UP	0.654864	0	0	AMIT_EGF_RESPONSE_60_HELA	0.671507	0	3.08e-05
DORMOY_ELAVL1_TARGETS	0.654597	0.00651042	0.0113251	MARKS_HDAC_TARGETS_DN	0.844926	0	4.84e-05
BURTON_ADIPOGENESIS_PEAK_AT_0HR	0.65453	0	1.42e-05	LINDSTEDT_DENDRITIC_CELL_MATURATION_A	0.62151	0	4.87e-05
ABRAHAM_ALPC_VS_MULTIPLE_MYELOMA_UP	0.65363	0.0012285	0.00122087	DAZARD_RESPONSE_TO_UV_NHEK_UP	0.507564	0	4.89e-05
PARENT_MTOR_SIGNALING_DN	0.65357	0	7.94e-05	SMIRNOV_RESPONSE_TO_IR_2HR_UP	0.657097	0	4.91e-05
MODY_HIPPOCAMPUS_NEONATAL	0.653029	0	0.000334	BENNETT_SYSTEMIC_LUPUS_ERYTHEMATOSUS	0.731754	0	4.94e-05
GRAHAM_CML_QUIESCENT_VS_CML_DIVIDING_UP	0.652842	0.00249377	0.00356354	KRIGE_AMINO_ACID_DEPRIVATION	0.734063	0	4.96e-05
SMIRNOV_CIRCULATING_ENDOTHELIOCYTES_IN_CANCER_UP	0.651839	0	0	AMIT_EGF_RESPONSE_480_MCF10A	0.672027	0	4.99e-05
LANDIS_BREAST_CANCER_PROGRESSION_DN	0.651683	0	0	SMID_BREAST_CANCER_RELAPSE_IN_LUNG_UP	0.795809	0	5.01e-05
POMEROY_MEDULLOBLASTOMA_DESMOPLASIC_VS_CLASSIC_DN	0.651655	0	0	DORN_ADENOVIRUS_INFECTION_48HR_DN	0.674803	0	5.04e-05
SCHRAETS_MLL_TARGETS_UP	0.650959	0	0.000313	SUH_COEXPRESSED_WITH_ID1_AND_ID2_UP	0.778949	0	6.21e-05
LOPEZ_MBD_TARGETS_IMPRINTED_AND_X_LINKED	0.650713	0.00925926	0.0083292	RIZ_ERYTHROID_DIFFERENTIATION	0.587216	0	6.72e-05
SMID_BREAST_CANCER_LUMINAL_A_DN	0.65012	0.00518807	0.00873627	PLASARI_TGFB1_TARGETS_10HR_UP	0.515886	0	6.75e-05
MAINA_VHL_TARGETS_DN	0.64987	0.00792602	0.009851	ZHU_CMV_8_HR_UP	0.645728	0	6.79e-05
VERRECCHIA_RESPONSE_TO_TGFB1_C5	0.649492	0.002574	0.0049193	HINATA_NFKB_TARGETS_FIBROBLAST_UP	0.594169	0	6.82e-05
CAIRO_HEPATOBLASTOMA_POOR_SURVIVAL	0.649331	0.0145119	0.0132161	WHITFIELD_CELL_CYCLE_S	0.536505	0	6.85e-05
LINDSTEDT_DENDRITIC_CELL_MATURATION_A	0.64893	0	0	WANG_METHYLATED_IN_BREAST_CANCER	0.67692	0	7.24e-05
VART_KSHV_INFECTION_ANGIOGENIC_MARKERS_DN	0.648861	0	0	AMIT_EGF_RESPONSE_120_MCF10A	0.654084	0	7.28e-05
SCHAEFFER_PROSTATE_DEVELOPMENT_12HR_DN	0.64866	0	3.04e-05	UROSEVIC_RESPONSE_TO_IMIQUIMOD	0.752752	0	7.31e-05
WOO_LIVER_CANCER_RECURRENCE_UP	0.647855	0	0	JOHANSSON_GLIOMAGENESIS_BY_PDGFB_UP	0.628915	0	7.35e-05
FINETTI_BREAST_CANCER_KINOME_RED	0.647775	0.0107527	0.0171599	SCIBETTA_KDM5B_TARGETS_DN	0.58671	0	9.69e-05
DAVICIONI_RHABDOMYOSARCOMA_PAX_FOXO1_FUSION_DN	0.64739	0.0220083	0.0179594	ZUCCHI_METASTASIS_DN	0.658628	0	9.73e-05
WANG_LSD1_TARGETS_UP	0.647226	0	0.00220106	DORN_ADENOVIRUS_INFECTION_12HR_DN	0.690604	0	9.78e-05
CHIARADONNA_NEOPLASTIC_TRANSFORMATION_CDC25_UP	0.647183	0	0	GROSS_HYPOXIA_VIA_ELK3_DN	0.519134	0	9.82e-05
LEONARD_HYPOXIA	0.647107	0	6.38e-05	WANG_CISPLATIN_RESPONSE_AND_XPC_UP	0.511029	0	0.000103
SERVITJA_ISLET_HNF1A_TARGETS_UP	0.646717	0	0	SWEET_KRAS_TARGETS_DN	0.602692	0	0.000141
NIELSEN_LIPOSARCOMA_DN	0.646625	0.00395257	0.00805865	PEDERSEN_METASTASIS_BY_ERBB2_ISOFORM_1	0.652469	0	0.000146
BOYAULT_LIVER_CANCER_SUBCLASS_G2	0.646523	0	0.00128032	BROWNE_INTERFERON_RESPONSIVE_GENES	0.585319	0	0.000147
PAPASPYRIDONOS_UNSTABLE_ATEROSCLEROTIC_PLAQUE_DN	0.64583	0	8.67e-05	VERHAAK_AML_WITH_NPM1_MUTATED_UP	0.511477	0	0.00015
HUNSBERGER_EXERCISE_REGULATED_GENES	0.645665	0	0.000801	LU_TUMOR_ANGIOGENESIS_UP	0.72483	0	0.000151
WEST_ADRENOCORTICAL_TUMOR_MARKERS_UP	0.645311	0	0.00455554	HAHTOLA_MYCOSIS_FUNGOIDES_CD4_UP	0.593849	0	0.000151
DORN_ADENOVIRUS_INFECTION_12HR_UP	0.645138	0	0.00119053	HOFMANN_MYELODYSPLASTIC_SYNDROM_RISK_UP	0.742326	0	0.000154
ZIRN_TRETINOIN_RESPONSE_UP	0.644597	0.00391645	0.00463726	PHONG_TNF_RESPONSE_VIA_P38_PARTIAL	0.518267	0	0.000155
LI_WILMS_TUMOR_VS_FETAL_KIDNEY_2_UP	0.644156	0	0.000988	VECCHI_GASTRIC_CANCER_ADVANCED_VS_EARLY_UP	0.517873	0	0.000156
PIONTEK_PKD1_TARGETS_DN	0.642351	0.00645995	0.00750358	SCHLOSSER_MYC_TARGETS_AND_SERUM_RESPONSE_UP	0.630591	0	0.000172
REN_ALVEOLAR_RHABDOMYOSARCOMA_DN	0.642225	0	0	DANG_REGULATED_BY_MYC_UP	0.593499	0	0.000175
DASU_IL6_SIGNALING_SCAR_UP	0.641909	0.00118906	0.00125249	RADAEVA_RESPONSE_TO_IFNA1_UP	0.619148	0	0.000176
CHIBA_RESPONSE_TO_TSA_UP	0.641819	0	8.99e-05	MUELLER_METHYLATED_IN_GLIOBLASTOMA	0.658313	0	0.000177
MAHADEVAN_RESPONSE_TO_MP470_UP	0.641679	0.00266667	0.00603134	ENK_UV_RESPONSE_EPIDERMIS_UP	0.481082	0	0.000178
ZWANG_CLASS_2_TRANSIENTLY_INDUCED_BY_EGF	0.641046	0	9.07e-05	WINTER_HYPOXIA_METAGENE	0.490444	0	0.000185
MCDOWELL_ACUTE_LUNG_INJURY_DN	0.640856	0	9.03e-05	PENG_RAPAMYCIN_RESPONSE_DN	0.487187	0	0.000186
CHEN_HOXA5_TARGETS_9HR_DN	0.639984	0	0.000264	GARGALOVIC_RESPONSE_TO_OXIDIZED_PHOSPHOLIPIDS_TURQUOISE_DN	0.619302	0	0.000187
SU_PLACENTA	0.639835	0	0.00170589	SMIRNOV_RESPONSE_TO_IR_6HR_DN	0.542361	0	0.000202
GRANDVAUX_IRF3_TARGETS_DN	0.639771	0.0065703	0.00939383	AMIT_DELAYED_EARLY_GENES	0.776216	0	0.000213
GENTILE_UV_LOW_DOSE_UP	0.639639	0.00123153	0.00162239	DAZARD_UV_RESPONSE_CLUSTER_G28	0.787944	0	0.000213
HARRIS_BRAIN_CANCER_PROGENITORS	0.639538	0	0.000202	BORCZUK_MALIGNANT_MESOTHELIOMA_UP	0.481957	0	0.000216
VALK_AML_CLUSTER_9	0.639252	0	0.000452	SMID_BREAST_CANCER_RELAPSE_IN_PLEURA_DN	0.719378	0	0.000217
HINATA_NFKB_TARGETS_FIBROBLAST_UP	0.637769	0	0	KOBAYASHI_EGFR_SIGNALING_6HR_DN	0.792568	0	0.000218
TSENG_ADIPOGENIC_POTENTIAL_DN	0.637753	0	0.00023	GEORGES_CELL_CYCLE_MIR192_TARGETS	0.609931	0	0.000225
STEARMAN_TUMOR_FIELD_EFFECT_UP	0.637574	0	0.000656	GENTILE_UV_LOW_DOSE_UP	0.726121	0	0.000226
GUENTHER_GROWTH_SPHERICAL_VS_ADHERENT_UP	0.637473	0.00266312	0.00604063	TIAN_TNF_SIGNALING_VIA_NFKB	0.710212	0	0.000229
HENDRICKS_SMARCA4_TARGETS_UP	0.637468	0	4.08e-05	AMIT_SERUM_RESPONSE_40_MCF10A	0.677219	0	0.00023
CHIARADONNA_NEOPLASTIC_TRANSFORMATION_KRAS_CDC25_UP	0.635089	0	6.48e-05	DOANE_BREAST_CANCER_ESR1_DN	0.630531	0	0.000234
GUO_HEX_TARGETS_DN	0.634691	0	2.97e-05	THILLAINADESAN_ZNF217_TARGETS_UP	0.630782	0	0.000242
MANALO_HYPOXIA_UP	0.634468	0	0	SMID_BREAST_CANCER_RELAPSE_IN_BONE_DN	0.472133	0	0.000242
RICKMAN_HEAD_AND_NECK_CANCER_B	0.634206	0	0.000212	CHANDRAN_METASTASIS_UP	0.496217	0	0.000243
LA_MEN1_TARGETS	0.63389	0.00388098	0.00558587	AMIT_SERUM_RESPONSE_60_MCF10A	0.600351	0	0.000244
INGRAM_SHH_TARGETS_DN	0.633704	0	7.63e-05	CHEN_ETV5_TARGETS_TESTIS	0.741208	0	0.000268
AMIT_EGF_RESPONSE_240_MCF10A	0.633459	0.00390117	0.00954312	WANG_METASTASIS_OF_BREAST_CANCER_ESR1_UP	0.721582	0	0.000269
SUH_COEXPRESSED_WITH_ID1_AND_ID2_UP	0.632995	0.0078125	0.0131299	SESTO_RESPONSE_TO_UV_C3	0.777552	0	0.000287
PETROVA_PROX1_TARGETS_UP	0.632942	0.00122549	0.00194942	YU_BAP1_TARGETS	0.693384	0	0.000288
WEBER_METHYLATED_ICP_IN_FIBROBLAST	0.632937	0.00622665	0.00626775	KORKOLA_EMBRYONAL_CARCINOMA_UP	0.651125	0	0.000289
BOQUEST_STEM_CELL_CULTURED_VS_FRESH_DN	0.632634	0.00119332	0.00152181	CHIARADONNA_NEOPLASTIC_TRANSFORMATION_KRAS_UP	0.521683	0	0.000291
DELASERNA_MYOD_TARGETS_DN	0.6326	0	5.11e-05	HU_GENOTOXIC_DAMAGE_4HR	0.656147	0	0.00031
AMIT_EGF_RESPONSE_120_HELA	0.631451	0	3e-05	SENESE_HDAC1_AND_HDAC2_TARGETS_UP	0.486548	0	0.000312
HAN_JNK_SINGALING_UP	0.630013	0.00118765	0.000818	DORN_ADENOVIRUS_INFECTION_32HR_DN	0.650456	0	0.000342
BAKER_HEMATOPOIESIS_STAT3_TARGETS	0.629723	0.013587	0.0196204	SIMBULAN_PARP1_TARGETS_DN	0.778945	0	0.000362
YANG_BREAST_CANCER_ESR1_BULK_DN	0.62892	0.00127227	0.00499831	LI_AMPLIFIED_IN_LUNG_CANCER	0.500377	0	0.000366
TIAN_TNF_SIGNALING_VIA_NFKB	0.628727	0	0.00244421	WHITFIELD_CELL_CYCLE_G1_S	0.512406	0	0.000368
AZARE_NEOPLASTIC_TRANSFORMATION_BY_STAT3_UP	0.628472	0	0	DUTTA_APOPTOSIS_VIA_NFKB	0.6607	0	0.000369
PYEON_CANCER_HEAD_AND_NECK_VS_CERVICAL_DN	0.627999	0.00125	0.00337915	ZHOU_TNF_SIGNALING_30MIN	0.588889	0	0.000414
SENESE_HDAC2_TARGETS_DN	0.62797	0	0	ZHU_CMV_24_HR_UP	0.53897	0	0.000423
MUELLER_METHYLATED_IN_GLIOBLASTOMA	0.627843	0	0.000852	LEI_MYB_TARGETS	0.463248	0	0.000435
ALONSO_METASTASIS_EMT_UP	0.627834	0	0.000873	SEMENZA_HIF1_TARGETS	0.660958	0	0.000436
GARGALOVIC_RESPONSE_TO_OXIDIZED_PHOSPHOLIPIDS_RED_UP	0.627222	0.0356201	0.0211394	WU_CELL_MIGRATION	0.490743	0	0.000438
LINDGREN_BLADDER_CANCER_CLUSTER_2B	0.62677	0	0	BOHN_PRIMARY_IMMUNODEFICIENCY_SYNDROM_UP	0.613473	0	0.000454
TONKS_TARGETS_OF_RUNX1_RUNX1T1_FUSION_ERYTHROCYTE_UP	0.626729	0	0	DANG_MYC_TARGETS_UP	0.510575	0	0.000457
PLASARI_TGFB1_SIGNALING_VIA_NFIC_10HR_DN	0.625946	0.00246609	0.00165524	PUJANA_BREAST_CANCER_LIT_INT_NETWORK	0.534348	0	0.000476
NIELSEN_LEIOMYOSARCOMA_UP	0.625872	0.0105263	0.0194472	LE_NEURONAL_DIFFERENTIATION_DN	0.743087	0	0.000485
AMIT_EGF_RESPONSE_60_MCF10A	0.625733	0	0.000665	DAZARD_UV_RESPONSE_CLUSTER_G24	0.698043	0	0.000493
GRADE_COLON_VS_RECTAL_CANCER_UP	0.62573	0	0.0013156	PRAMOONJAGO_SOX4_TARGETS_DN	0.609913	0	0.000523
APPEL_IMATINIB_RESPONSE	0.625526	0	0.00173317	PEART_HDAC_PROLIFERATION_CLUSTER_DN	0.557708	0	0.00059
KUNINGER_IGF1_VS_PDGFB_TARGETS_DN	0.62551	0	0.000381	BOWIE_RESPONSE_TO_EXTRACELLULAR_MATRIX	0.752178	0	0.000592
XU_HGF_SIGNALING_NOT_VIA_AKT1_48HR_UP	0.625389	0.00117786	0.00125708	RICKMAN_TUMOR_DIFFERENTIATED_WELL_VS_POORLY_DN	0.457732	0	0.000598
PASINI_SUZ12_TARGETS_DN	0.624671	0	0	BENPORATH_ES_2	0.636332	0	0.000641
WANG_SMARCE1_TARGETS_UP	0.624306	0	0	POMEROY_MEDULLOBLASTOMA_PROGNOSIS_DN	0.607793	0	0.000643
AZARE_STAT3_TARGETS	0.624184	0.0025641	0.00744161	BOWIE_RESPONSE_TO_TAMOXIFEN	0.744002	0	0.000676
KANG_IMMORTALIZED_BY_TERT_UP	0.624082	0	0	NOJIMA_SFRP2_TARGETS_DN	0.693857	0	0.000713
COLIN_PILOCYTIC_ASTROCYTOMA_VS_GLIOBLASTOMA_UP	0.623862	0	0.000822	XU_HGF_TARGETS_INDUCED_BY_AKT1_6HR	0.765474	0	0.000716
CAIRO_LIVER_DEVELOPMENT_UP	0.62382	0	0	GARGALOVIC_RESPONSE_TO_OXIDIZED_PHOSPHOLIPIDS_RED_UP	0.743743	0	0.000719
LEE_METASTASIS_AND_ALTERNATIVE_SPLICING_UP	0.623315	0	4.11e-05	DASU_IL6_SIGNALING_SCAR_DN	0.763408	0	0.00075
UROSEVIC_RESPONSE_TO_IMIQUIMOD	0.623165	0.00608272	0.00692319	XU_HGF_TARGETS_INDUCED_BY_AKT1_48HR_DN	0.679008	0	0.000762
GENTILE_UV_RESPONSE_CLUSTER_D1	0.622994	0.0159151	0.0168322	RHEIN_ALL_GLUCOCORTICOID_THERAPY_DN	0.449429	0	0.000794
NEWMAN_ERCC6_TARGETS_DN	0.622828	0	0.000701	GHO_ATF5_TARGETS_DN	0.773306	0	0.000815
JIANG_TIP30_TARGETS_DN	0.622717	0.00755667	0.008021	LI_LUNG_CANCER	0.616746	0	0.000885
PLASARI_NFIC_TARGETS_BASAL_DN	0.622589	0.0107239	0.0153258	TURASHVILI_BREAST_DUCTAL_CARCINOMA_VS_DUCTAL_NORMAL_UP	0.615005	0	0.000946
MCDOWELL_ACUTE_LUNG_INJURY_UP	0.622401	0	0.00029	ONDER_CDH1_TARGETS_2_DN	0.440707	0	0.000981
WEBER_METHYLATED_IN_COLON_CANCER	0.622323	0.0117188	0.0186449	AMIT_SERUM_RESPONSE_120_MCF10A	0.567214	0	0.00102099
VANDESLUIS_COMMD1_TARGETS_GROUP_4_UP	0.622323	0.0174966	0.0146251	TURASHVILI_BREAST_LOBULAR_CARCINOMA_VS_DUCTAL_NORMAL_UP	0.545255	0	0.00102223
NIKOLSKY_BREAST_CANCER_12Q24_AMPLICON	0.621581	0.0287958	0.0225375	DACOSTA_UV_RESPONSE_VIA_ERCC3_UP	0.456256	0	0.00103792
GUENTHER_GROWTH_SPHERICAL_VS_ADHERENT_DN	0.621266	0.00125786	0.00363593	CHIANG_LIVER_CANCER_SUBCLASS_UNANNOTATED_DN	0.47762	0	0.00103919
CHIARADONNA_NEOPLASTIC_TRANSFORMATION_KRAS_DN	0.620943	0	0	BURTON_ADIPOGENESIS_PEAK_AT_8HR	0.61581	0	0.00111201
NIKOLSKY_BREAST_CANCER_20Q11_AMPLICON	0.620509	0.00123153	0.00213359	SIMBULAN_UV_RESPONSE_IMMORTALIZED_DN	0.647499	0	0.00115661
VALK_AML_CLUSTER_11	0.62036	0.00120482	0.00123338	SARTIPY_BLUNTED_BY_INSULIN_RESISTANCE_UP	0.757219	0	0.00115746
OLSSON_E2F3_TARGETS_DN	0.620291	0	0.000288	YAMAZAKI_TCEB3_TARGETS_DN	0.470814	0	0.00116052
LIM_MAMMARY_LUMINAL_MATURE_DN	0.620202	0	1.4e-05	KOINUMA_COLON_CANCER_MSI_UP	0.77262	0	0.00116373
RODWELL_AGING_KIDNEY_NO_BLOOD_UP	0.619956	0	0	WEBER_METHYLATED_ICP_IN_FIBROBLAST	0.716024	0	0.00116755
PACHER_TARGETS_OF_IGF1_AND_IGF2_UP	0.619604	0.00120482	0.00120988	KAN_RESPONSE_TO_ARSENIC_TRIOXIDE	0.505085	0	0.00117139
CHO_NR4A1_TARGETS	0.61898	0	0.00190839	KIM_HYPOXIA	0.685604	0	0.00117378
IGLESIAS_E2F_TARGETS_UP	0.618632	0	0	GARGALOVIC_RESPONSE_TO_OXIDIZED_PHOSPHOLIPIDS_BLUE_UP	0.503906	0	0.00117454
HAN_JNK_SINGALING_DN	0.618361	0	0.000751	INGA_TP53_TARGETS	0.746019	0	0.00117526
LAMB_CCND1_TARGETS	0.618187	0.00518135	0.0132438	DUTERTRE_ESTRADIOL_RESPONSE_6HR_UP	0.469876	0	0.00117686
BURTON_ADIPOGENESIS_8	0.617889	0	2.98e-05	KIM_WT1_TARGETS_8HR_UP	0.48011	0	0.0011777
ALTEMEIER_RESPONSE_TO_LPS_WITH_MECHANICAL_VENTILATION	0.617872	0	0	SCHOEN_NFKB_SIGNALING	0.632144	0	0.00121904
FRIDMAN_SENESCENCE_UP	0.617858	0	1.95e-05	DER_IFN_GAMMA_RESPONSE_UP	0.544208	0	0.00128758
AMIT_DELAYED_EARLY_GENES	0.61731	0.0101652	0.0148609	ZHAN_MULTIPLE_MYELOMA_SUBGROUPS	0.659538	0	0.00144718
AMIT_SERUM_RESPONSE_60_MCF10A	0.617078	0	0.000198	SENESE_HDAC2_TARGETS_UP	0.505102	0	0.00148329
CHEN_LVAD_SUPPORT_OF_FAILING_HEART_DN	0.616977	0	0.000712	XU_AKT1_TARGETS_6HR	0.676769	0	0.00151905
YAO_TEMPORAL_RESPONSE_TO_PROGESTERONE_CLUSTER_4	0.616792	0.0373832	0.0279097	ONDER_CDH1_TARGETS_3_DN	0.566413	0	0.00151953
PEDERSEN_METASTASIS_BY_ERBB2_ISOFORM_1	0.616292	0	0.000384	IWANAGA_E2F1_TARGETS_INDUCED_BY_SERUM	0.664461	0.00440529	0.00161191
GARGALOVIC_RESPONSE_TO_OXIDIZED_PHOSPHOLIPIDS_GREY_DN	0.616096	0	7.75e-05	UZONYI_RESPONSE_TO_LEUKOTRIENE_AND_THROMBIN	0.60808	0	0.00162036
BILANGES_SERUM_SENSITIVE_VIA_TSC1	0.61571	0.00382653	0.0122857	PHONG_TNF_RESPONSE_NOT_VIA_P38	0.443627	0	0.00164584
SEKI_INFLAMMATORY_RESPONSE_LPS_UP	0.615668	0	2e-05	BILD_MYC_ONCOGENIC_SIGNATURE	0.47146	0	0.00165107
WATANABE_ULCERATIVE_COLITIS_WITH_CANCER_UP	0.615419	0.00951087	0.0183081	SCHAVOLT_TARGETS_OF_TP53_AND_TP63	0.764858	0.00202429	0.00170253
SUNG_METASTASIS_STROMA_UP	0.61487	0	0	MARKEY_RB1_CHRONIC_LOF_UP	0.503296	0	0.00181109
RAY_TARGETS_OF_P210_BCR_ABL_FUSION_UP	0.614749	0.0244898	0.0311524	HECKER_IFNB1_TARGETS	0.512658	0	0.00184482
DANG_MYC_TARGETS_DN	0.614626	0.00242719	0.00284549	OZANNE_AP1_TARGETS_UP	0.759609	0	0.0018827
LE_NEURONAL_DIFFERENTIATION_UP	0.614538	0.021164	0.0179678	CAIRO_PML_TARGETS_BOUND_BY_MYC_UP	0.685066	0	0.00190267
HOELZEL_NF1_TARGETS_DN	0.614393	0	0	DORSEY_GAB2_TARGETS	0.638454	0.00211864	0.00192744
AMIT_EGF_RESPONSE_480_MCF10A	0.614193	0	0.000723	JAZAERI_BREAST_CANCER_BRCA1_VS_BRCA2_UP	0.590289	0.00218818	0.00201169
LI_CISPLATIN_RESISTANCE_DN	0.61396	0	0.00170509	SATO_SILENCED_BY_DEACETYLATION_IN_PANCREATIC_CANCER	0.596266	0	0.00201352
GAUSSMANN_MLL_AF4_FUSION_TARGETS_D_UP	0.613245	0	0.00124852	SENESE_HDAC3_TARGETS_UP	0.428228	0	0.00201525
MISHRA_CARCINOMA_ASSOCIATED_FIBROBLAST_DN	0.61269	0.00629723	0.00826481	PYEON_CANCER_HEAD_AND_NECK_VS_CERVICAL_UP	0.472772	0	0.00202149
OUELLET_CULTURED_OVARIAN_CANCER_INVASIVE_VS_LMP_DN	0.61252	0.00121359	0.0023908	GENTILE_UV_HIGH_DOSE_DN	0.438511	0	0.00202684
RORIE_TARGETS_OF_EWSR1_FLI1_FUSION_UP	0.612019	0.00124069	0.00317432	AMIT_EGF_RESPONSE_120_HELA	0.557261	0	0.00203335
BURTON_ADIPOGENESIS_9	0.611393	0	2.01e-05	WHITFIELD_CELL_CYCLE_M_G1	0.490977	0	0.002087
NIELSEN_SYNOVIAL_SARCOMA_UP	0.611268	0.0225166	0.0201781	COLINA_TARGETS_OF_4EBP1_AND_4EBP2	0.434039	0	0.0021401
DAZARD_UV_RESPONSE_CLUSTER_G2	0.610597	0.00246002	0.00660299	DEBIASI_APOPTOSIS_BY_REOVIRUS_INFECTION_UP	0.438448	0	0.0021592
NAKAYAMA_SOFT_TISSUE_TUMORS_PCA1_UP	0.610229	0	5.49e-05	DORMOY_ELAVL1_TARGETS	0.743019	0	0.00217782
WINTER_HYPOXIA_METAGENE	0.609992	0	0	ZAMORA_NOS2_TARGETS_UP	0.543049	0	0.00232719
MUELLER_COMMON_TARGETS_OF_AML_FUSIONS_DN	0.609023	0.00120192	0.00401302	ABE_VEGFA_TARGETS_30MIN	0.647587	0	0.00243202
MALONEY_RESPONSE_TO_17AAG_UP	0.608793	0	0.000997	CHIBA_RESPONSE_TO_TSA	0.588538	0	0.00243328
DORN_ADENOVIRUS_INFECTION_24HR_DN	0.60773	0	0.0011217	GRUETZMANN_PANCREATIC_CANCER_UP	0.432631	0	0.00243503
KANG_GIST_WITH_PDGFRA_UP	0.607535	0	0.000333	LENAOUR_DENDRITIC_CELL_MATURATION_DN	0.493636	0	0.00243813
YAO_HOXA10_TARGETS_VIA_PROGESTERONE_DN	0.607414	0.0132979	0.0195338	SERVITJA_LIVER_HNF1A_TARGETS_UP	0.480708	0	0.00259974
HERNANDEZ_MITOTIC_ARREST_BY_DOCETAXEL_1_DN	0.607222	0	0.00151809	ZHANG_RESPONSE_TO_CANTHARIDIN_DN	0.546547	0	0.00262965
KAYO_CALORIE_RESTRICTION_MUSCLE_UP	0.606747	0	3.17e-05	YOKOE_CANCER_TESTIS_ANTIGENS	0.611772	0	0.00267126
TERAMOTO_OPN_TARGETS_CLUSTER_6	0.60485	0	0.00550999	DER_IFN_BETA_RESPONSE_UP	0.503435	0	0.00267164
PHONG_TNF_TARGETS_UP	0.604638	0	0.000159	AMIT_EGF_RESPONSE_40_MCF10A	0.699117	0	0.00270108
MCBRYAN_PUBERTAL_TGFB1_TARGETS_UP	0.60451	0	0	HUMMERICH_SKIN_CANCER_PROGRESSION_UP	0.519934	0	0.00275046
SANA_TNF_SIGNALING_DN	0.604453	0	3.54e-05	SHIN_B_CELL_LYMPHOMA_CLUSTER_8	0.608749	0	0.00277488
WANG_ESOPHAGUS_CANCER_VS_NORMAL_UP	0.604375	0	1.41e-05	MUELLER_COMMON_TARGETS_OF_AML_FUSIONS_DN	0.643647	0	0.00279919
BROWNE_HCMV_INFECTION_2HR_DN	0.604085	0	0.000831	SANSOM_APC_TARGETS_REQUIRE_MYC	0.460927	0	0.00281548
WILLERT_WNT_SIGNALING	0.603689	0.0114796	0.013033	GRAHAM_CML_QUIESCENT_VS_NORMAL_DIVIDING_UP	0.564798	0	0.0028474
ROSS_AML_WITH_PML_RARA_FUSION	0.602508	0	8.63e-05	GROSS_HYPOXIA_VIA_ELK3_ONLY_UP	0.631128	0	0.00294812
JEPSEN_SMRT_TARGETS	0.602385	0.00120627	0.00388549	GU_PDEF_TARGETS_DN	0.601829	0	0.00295184
XU_RESPONSE_TO_TRETINOIN_AND_NSC682994_DN	0.60212	0.0461538	0.0477456	GENTILE_RESPONSE_CLUSTER_D3	0.553332	0	0.00309849
GROSS_ELK3_TARGETS_DN	0.602114	0.00242424	0.00431623	CHIN_BREAST_CANCER_COPY_NUMBER_UP	0.644727	0.00208333	0.00312438
DACOSTA_UV_RESPONSE_VIA_ERCC3_TTD_UP	0.602089	0	0.000287	VETTER_TARGETS_OF_PRKCA_AND_ETS1_DN	0.737857	0.00215054	0.00312534
AMIT_SERUM_RESPONSE_40_MCF10A	0.601897	0.00121065	0.00326722	CREIGHTON_AKT1_SIGNALING_VIA_MTOR_DN	0.66112	0	0.00314364
RIGGI_EWING_SARCOMA_PROGENITOR_DN	0.601661	0	0	ZHOU_INFLAMMATORY_RESPONSE_LIVE_UP	0.422233	0	0.00324895
MANTOVANI_NFKB_TARGETS_UP	0.601508	0.00116414	0.00107896	LEONARD_HYPOXIA	0.572282	0.00437637	0.0032574
LEIN_LOCALIZED_TO_DISTAL_AND_PROXIMAL_DENDRITES	0.601385	0.041779	0.0413524	SHIN_B_CELL_LYMPHOMA_CLUSTER_5	0.743666	0	0.00325866
BURTON_ADIPOGENESIS_2	0.601324	0	8.87e-05	ALCALAY_AML_BY_NPM1_LOCALIZATION_DN	0.463678	0	0.00326784
MEISSNER_BRAIN_HCP_WITH_H3K4ME2_AND_H3K27ME3	0.601078	0	0.00034	NEMETH_INFLAMMATORY_RESPONSE_LPS_UP	0.517284	0	0.00327186
FERRARI_RESPONSE_TO_FENRETINIDE_UP	0.600175	0.011734	0.014159	DOANE_BREAST_CANCER_CLASSES_DN	0.621147	0	0.00328637
HU_GENOTOXIC_DAMAGE_24HR	0.600024	0.00121359	0.00322619	DIRMEIER_LMP1_RESPONSE_LATE_UP	0.560434	0	0.00333996
ISSAEVA_MLL2_TARGETS	0.599209	0	0.000292	ABRAMSON_INTERACT_WITH_AIRE	0.575145	0.00225225	0.00339662
SANSOM_WNT_PATHWAY_REQUIRE_MYC	0.598789	0	0.000371	FERRARI_RESPONSE_TO_FENRETINIDE_UP	0.684588	0.0043573	0.00345757
JIANG_TIP30_TARGETS_UP	0.598625	0	0.00126421	EINAV_INTERFERON_SIGNATURE_IN_CANCER	0.655078	0.00205339	0.00345766
HAMAI_APOPTOSIS_VIA_TRAIL_DN	0.59834	0	0	LEE_LIVER_CANCER_MYC_E2F1_UP	0.55036	0	0.00346718
KIM_WT1_TARGETS_UP	0.598084	0	0	BOYAULT_LIVER_CANCER_SUBCLASS_G123_UP	0.575618	0	0.0035855
PIEPOLI_LGI1_TARGETS_UP	0.597787	0.0461957	0.0430943	LEE_LIVER_CANCER_DENA_UP	0.54194	0	0.00358698
TAKEDA_TARGETS_OF_NUP98_HOXA9_FUSION_6HR_DN	0.597715	0.00116686	0.00282494	COULOUARN_TEMPORAL_TGFB1_SIGNATURE_UP	0.494116	0	0.00363867
LIU_IL13_MEMORY_MODEL_UP	0.59758	0.0416667	0.0328953	OSWALD_HEMATOPOIETIC_STEM_CELL_IN_COLLAGEN_GEL_UP	0.444692	0	0.00366686
GENTILE_UV_HIGH_DOSE_UP	0.596859	0.005	0.0109419	XU_HGF_SIGNALING_NOT_VIA_AKT1_48HR_DN	0.668451	0.00655022	0.00377008
WOTTON_RUNX_TARGETS_UP	0.596767	0.0290038	0.0192977	BAKER_HEMATOPOIESIS_STAT3_TARGETS	0.734681	0.00209644	0.00378264
KOBAYASHI_RESPONSE_TO_ROMIDEPSIN	0.596597	0.0196592	0.0262105	XU_HGF_SIGNALING_NOT_VIA_AKT1_6HR	0.646771	0.00448431	0.00386376
ENGELMANN_CANCER_PROGENITORS_UP	0.596433	0	0.00112675	KIM_RESPONSE_TO_TSA_AND_DECITABINE_UP	0.474356	0	0.003929
XU_HGF_TARGETS_INDUCED_BY_AKT1_6HR	0.596016	0.011984	0.023973	PEDERSEN_METASTASIS_BY_ERBB2_ISOFORM_3	0.689203	0.006	0.00393423
TONKS_TARGETS_OF_RUNX1_RUNX1T1_FUSION_SUSTAINED_IN_GRANULOCYTE_UP	0.595859	0.0393812	0.0484326	VANTVEER_BREAST_CANCER_POOR_PROGNOSIS	0.561752	0	0.00393748
SUZUKI_AMPLIFIED_IN_ORAL_CANCER	0.595589	0.0416107	0.0406491	CHICAS_RB1_TARGETS_GROWING	0.445884	0	0.00402124
SU_KIDNEY	0.595506	0.0492676	0.0483658	WANG_NEOPLASTIC_TRANSFORMATION_BY_CCND1_MYC	0.682518	0	0.00402543
DAVICIONI_MOLECULAR_ARMS_VS_ERMS_DN	0.595322	0	0	VART_KSHV_INFECTION_ANGIOGENIC_MARKERS_UP	0.454251	0	0.00402624
IZADPANAH_STEM_CELL_ADIPOSE_VS_BONE_DN	0.59531	0	3.15e-05	JI_RESPONSE_TO_FSH_DN	0.551048	0.00219298	0.00402963
QI_PLASMACYTOMA_DN	0.594716	0	6.55e-05	TIAN_TNF_SIGNALING_NOT_VIA_NFKB	0.676759	0	0.00403821
DAVICIONI_TARGETS_OF_PAX_FOXO1_FUSIONS_UP	0.594603	0	0	KIM_WT1_TARGETS_DN	0.417934	0	0.00410498
AMIT_EGF_RESPONSE_40_MCF10A	0.594348	0.0235294	0.0248899	KORKOLA_YOLK_SAC_TUMOR_UP	0.700391	0.0020202	0.0041088
CHIN_BREAST_CANCER_COPY_NUMBER_UP	0.59409	0.0074813	0.0102273	MOHANKUMAR_TLX1_TARGETS_UP	0.419885	0	0.00411579
TOMIDA_METASTASIS_DN	0.594067	0.0199468	0.0265538	DEBOSSCHER_NFKB_TARGETS_REPRESSED_BY_GLUCOCORTICOIDS	0.648816	0	0.00414499
QI_HYPOXIA_TARGETS_OF_HIF1A_AND_FOXA2	0.594029	0.00120773	0.00338198	KHETCHOUMIAN_TRIM24_TARGETS_UP	0.562063	0.00220751	0.0041521
WAMUNYOKOLI_OVARIAN_CANCER_LMP_DN	0.593789	0	0	LIN_MELANOMA_COPY_NUMBER_UP	0.521823	0	0.00415641
NOJIMA_SFRP2_TARGETS_UP	0.593772	0.00481928	0.00582777	STEIN_ESR1_TARGETS	0.508763	0	0.00416295
HERNANDEZ_MITOTIC_ARREST_BY_DOCETAXEL_2_DN	0.593763	0.0168394	0.0253146	WANG_ESOPHAGUS_CANCER_VS_NORMAL_UP	0.489023	0	0.00416355
FERRANDO_TAL1_NEIGHBORS	0.5933	0.0197109	0.0215724	DER_IFN_ALPHA_RESPONSE_UP	0.516413	0	0.00418549
SCHLINGEMANN_SKIN_CARCINOGENESIS_TPA_DN	0.593256	0.00864197	0.00874206	PUIFFE_INVASION_INHIBITED_BY_ASCITES_UP	0.50479	0	0.00434447
HOFMANN_MYELODYSPLASTIC_SYNDROM_RISK_UP	0.593228	0.00750939	0.017068	TURASHVILI_BREAST_LOBULAR_CARCINOMA_VS_LOBULAR_NORMAL_DN	0.510853	0	0.00443415
BERTUCCI_MEDULLARY_VS_DUCTAL_BREAST_CANCER_DN	0.593132	0	0	WEINMANN_ADAPTATION_TO_HYPOXIA_DN	0.580523	0.00205339	0.00447254
ELVIDGE_HYPOXIA_UP	0.59312	0	0	TONKS_TARGETS_OF_RUNX1_RUNX1T1_FUSION_ERYTHROCYTE_UP	0.458499	0	0.00448286
ABE_VEGFA_TARGETS_30MIN	0.59299	0.00498753	0.00819316	WIEDERSCHAIN_TARGETS_OF_BMI1_AND_PCGF2	0.545269	0	0.00451774
HUMMERICH_BENIGN_SKIN_TUMOR_DN	0.592563	0.0379581	0.0320424	RASHI_RESPONSE_TO_IONIZING_RADIATION_2	0.47679	0	0.00456094
CHIARETTI_T_ALL_REFRACTORY_TO_THERAPY	0.592031	0.00372208	0.00407621	YANG_BREAST_CANCER_ESR1_BULK_DN	0.672645	0.00430107	0.00457249
AMIT_EGF_RESPONSE_60_HELA	0.591683	0.00116686	0.00217791	LEE_LIVER_CANCER_HEPATOBLAST	0.712959	0.00208333	0.00458064
LIAN_LIPA_TARGETS_3M	0.591547	0	0.000377	LINDVALL_IMMORTALIZED_BY_TERT_DN	0.50738	0	0.00475372
BENPORATH_ES_2	0.591344	0	0.00231067	GESERICK_TERT_TARGETS_DN	0.65446	0.00212766	0.0047804
WANG_IMMORTALIZED_BY_HOXA9_AND_MEIS1_DN	0.590825	0.0115385	0.0167205	AGUIRRE_PANCREATIC_CANCER_COPY_NUMBER_UP	0.432821	0	0.00481089
HAHTOLA_MYCOSIS_FUNGOIDES_CD4_UP	0.590767	0	0.000289	YAO_TEMPORAL_RESPONSE_TO_PROGESTERONE_CLUSTER_14	0.471176	0	0.0048445
ZHAN_VARIABLE_EARLY_DIFFERENTIATION_GENES_UP	0.59065	0.0498652	0.0455464	MENSSEN_MYC_TARGETS	0.563664	0	0.00491991
OSADA_ASCL1_TARGETS_UP	0.589559	0	0.00121723	GENTILE_UV_HIGH_DOSE_UP	0.655846	0.00209205	0.00492494
DORN_ADENOVIRUS_INFECTION_32HR_DN	0.589401	0.0011919	0.00300668	GEISS_RESPONSE_TO_DSRNA_UP	0.589331	0	0.00499202
ZHENG_GLIOBLASTOMA_PLASTICITY_DN	0.589185	0	0.000445	TAVOR_CEBPA_TARGETS_UP	0.549768	0	0.0050071
TURASHVILI_BREAST_DUCTAL_CARCINOMA_VS_LOBULAR_NORMAL_UP	0.588628	0	0.000263	BROWNE_HCMV_INFECTION_14HR_UP	0.4551	0	0.00503935
ZHANG_ANTIVIRAL_RESPONSE_TO_RIBAVIRIN_UP	0.587126	0.00364964	0.00750596	WEIGEL_OXIDATIVE_STRESS_RESPONSE	0.589777	0.00214133	0.00513835
TORCHIA_TARGETS_OF_EWSR1_FLI1_FUSION_TOP20_DN	0.587034	0.0318725	0.0303344	GAURNIER_PSMD4_TARGETS	0.524009	0	0.00515101
STREICHER_LSM1_TARGETS_DN	0.586917	0.0238095	0.0339984	ANASTASSIOU_CANCER_MESENCHYMAL_TRANSITION_SIGNATURE	0.529263	0	0.00517342
NOUSHMEHR_GBM_SILENCED_BY_METHYLATION	0.586248	0	0.00193957	LU_EZH2_TARGETS_UP	0.428426	0	0.00526038
MOREIRA_RESPONSE_TO_TSA_DN	0.586233	0.0289474	0.038964	MEINHOLD_OVARIAN_CANCER_LOW_GRADE_DN	0.669237	0.00438597	0.0056591
KORKOLA_EMBRYONIC_CARCINOMA_VS_SEMINOMA_DN	0.586185	0.00883838	0.0148789	HAHTOLA_SEZARY_SYNDROM_UP	0.488974	0	0.00567905
RHODES_UNDIFFERENTIATED_CANCER	0.586095	0	0.000296	CAFFAREL_RESPONSE_TO_THC_DN	0.617272	0.002079	0.00570926
TSENG_ADIPOGENIC_POTENTIAL_UP	0.586046	0.00632911	0.00970022	TSAI_RESPONSE_TO_RADIATION_THERAPY	0.595993	0	0.0057129
NAKAMURA_ADIPOGENESIS_EARLY_UP	0.58599	0	0.000312	RICKMAN_HEAD_AND_NECK_CANCER_C	0.476025	0	0.00575674
GHANDHI_BYSTANDER_IRRADIATION_UP	0.585562	0	0.000153	MORI_MATURE_B_LYMPHOCYTE_DN	0.516625	0	0.00583736
WU_CELL_MIGRATION	0.585545	0	0	CAFFAREL_RESPONSE_TO_THC_24HR_5_DN	0.531022	0.00220264	0.00588744
KAN_RESPONSE_TO_ARSENIC_TRIOXIDE	0.585477	0	7.56e-05	HUPER_BREAST_BASAL_VS_LUMINAL_DN	0.531684	0.00225225	0.0060237
ELVIDGE_HIF1A_AND_HIF2A_TARGETS_DN	0.585344	0	8.28e-05	QI_HYPOXIA_TARGETS_OF_HIF1A_AND_FOXA2	0.58276	0	0.00613061
DEMAGALHAES_AGING_DN	0.585093	0.0472335	0.0504432	HASLINGER_B_CLL_WITH_6Q21_DELETION	0.687198	0.00407332	0.00620642
GAUSSMANN_MLL_AF4_FUSION_TARGETS_E_UP	0.584958	0	7.52e-05	APPIERTO_RESPONSE_TO_FENRETINIDE_UP	0.572978	0	0.00621157
KIM_WT1_TARGETS_12HR_UP	0.584953	0	2.02e-05	LI_CYTIDINE_ANALOG_PATHWAY	0.699856	0.0113636	0.00623694
SCHAEFFER_SOX9_TARGETS_IN_PROSTATE_DEVELOPMENT_DN	0.584746	0	0.00253232	PETROVA_PROX1_TARGETS_UP	0.620148	0	0.00635505
KYNG_DNA_DAMAGE_BY_4NQO	0.583817	0.00120627	0.00338196	ZHAN_VARIABLE_EARLY_DIFFERENTIATION_GENES_DN	0.627097	0.00201613	0.00641593
SAMOLS_TARGETS_OF_KHSV_MIRNAS_DN	0.583795	0	0.000463	YAGI_AML_RELAPSE_PROGNOSIS	0.585417	0.0021692	0.00646814
OKAWA_NEUROBLASTOMA_1P36_31_DELETION	0.5837	0.0139949	0.0181172	BLUM_RESPONSE_TO_SALIRASIB_UP	0.425746	0	0.00647329
AMUNDSON_GAMMA_RADIATION_RESPONSE	0.583508	0	0.00285715	JIANG_TIP30_TARGETS_UP	0.542925	0.00222717	0.0065615
TAKEDA_TARGETS_OF_NUP98_HOXA9_FUSION_3D_DN	0.582787	0.00609013	0.0100076	MORI_EMU_MYC_LYMPHOMA_BY_ONSET_TIME_UP	0.478003	0	0.00669384
OSADA_ASCL1_TARGETS_DN	0.58234	0.0116129	0.0199461	SCHMIDT_POR_TARGETS_IN_LIMB_BUD_UP	0.641107	0.00419287	0.00680886
TRAYNOR_RETT_SYNDROM_UP	0.582109	0.00119332	0.00280437	BRUINS_UVC_RESPONSE_VIA_TP53_GROUP_B	0.396135	0	0.00698522
SIMBULAN_PARP1_TARGETS_DN	0.582046	0.0268817	0.049752	SESTO_RESPONSE_TO_UV_C7	0.514035	0	0.00708615
LEE_LIVER_CANCER_E2F1_UP	0.581956	0	0.000621	ZHOU_INFLAMMATORY_RESPONSE_LPS_UP	0.406595	0	0.00708639
WINZEN_DEGRADED_VIA_KHSRP	0.581606	0	6.78e-05	LOPEZ_MESOTHELIOMA_SURVIVAL_OVERALL_DN	0.699149	0.00421053	0.00713092
TSUNODA_CISPLATIN_RESISTANCE_DN	0.58157	0	0.00119275	YUAN_ZNF143_PARTNERS	0.659003	0.00842105	0.00714393
GAUSSMANN_MLL_AF4_FUSION_TARGETS_E_DN	0.581368	0.0294872	0.0256122	WIERENGA_STAT5A_TARGETS_GROUP2	0.524507	0	0.00722699
HUANG_DASATINIB_RESISTANCE_UP	0.581165	0	0.000329	MARTINEZ_RESPONSE_TO_TRABECTEDIN_DN	0.419081	0	0.00724364
LINDVALL_IMMORTALIZED_BY_TERT_UP	0.580982	0	0.000383	MURAKAMI_UV_RESPONSE_6HR_UP	0.592929	0.0021978	0.00742355
ZHAN_MULTIPLE_MYELOMA_DN	0.580958	0	0.00405444	WANG_TNF_TARGETS	0.654612	0.00421053	0.00749354
YAMASHITA_METHYLATED_IN_PROSTATE_CANCER	0.580684	0.0011274	0.000819	HESS_TARGETS_OF_HOXA9_AND_MEIS1_DN	0.500183	0	0.00752726
DAWSON_METHYLATED_IN_LYMPHOMA_TCL1	0.580651	0	0.00078	NUNODA_RESPONSE_TO_DASATINIB_IMATINIB_UP	0.612622	0.00447427	0.00761765
SIMBULAN_UV_RESPONSE_IMMORTALIZED_DN	0.58064	0.00363636	0.00883139	ROY_WOUND_BLOOD_VESSEL_UP	0.533635	0	0.00762861
CHEBOTAEV_GR_TARGETS_DN	0.580079	0	6.82e-05	ZHANG_BREAST_CANCER_PROGENITORS_UP	0.406143	0	0.00763524
WANG_ADIPOGENIC_GENES_REPRESSED_BY_SIRT1	0.580013	0.00508259	0.0158293	JECHLINGER_EPITHELIAL_TO_MESENCHYMAL_TRANSITION_UP	0.500238	0	0.00769156
CAIRO_PML_TARGETS_BOUND_BY_MYC_UP	0.579723	0.0200753	0.0242195	RICKMAN_METASTASIS_DN	0.420966	0	0.00773081
DELPUECH_FOXO3_TARGETS_DN	0.579232	0	0.00429347	SHEPARD_CRUSH_AND_BURN_MUTANT_UP	0.441072	0	0.00786502
OHM_METHYLATED_IN_ADULT_CANCERS	0.578832	0.00628141	0.0138339	BURTON_ADIPOGENESIS_2	0.500522	0.00226757	0.0078821
GAJATE_RESPONSE_TO_TRABECTEDIN_UP	0.578808	0	0.000697	SESTO_RESPONSE_TO_UV_C0	0.470287	0	0.00788335
ABBUD_LIF_SIGNALING_1_UP	0.578648	0.00119048	0.00233937	SHAFFER_IRF4_TARGETS_IN_ACTIVATED_B_LYMPHOCYTE	0.511234	0	0.00818077
STARK_HYPPOCAMPUS_22Q11_DELETION_DN	0.578588	0.0234681	0.0302269	TERAMOTO_OPN_TARGETS_CLUSTER_7	0.667802	0.0041841	0.00820347
HERNANDEZ_MITOTIC_ARREST_BY_DOCETAXEL_1_UP	0.577711	0.00123609	0.00657934	MAHADEVAN_RESPONSE_TO_MP470_DN	0.665048	0.0144628	0.00825077
KIM_WT1_TARGETS_8HR_UP	0.577453	0	3.13e-05	ZUCCHI_METASTASIS_UP	0.560651	0.00626305	0.00830152
MIDORIKAWA_AMPLIFIED_IN_LIVER_CANCER	0.577419	0.00116009	0.00125571	ZEMBUTSU_SENSITIVITY_TO_VINCRISTINE	0.657958	0.00421053	0.00831049
CROONQUIST_IL6_DEPRIVATION_UP	0.576939	0.0409731	0.0357309	STREICHER_LSM1_TARGETS_DN	0.683358	0.00632911	0.00831727
ELVIDGE_HIF1A_TARGETS_DN	0.576889	0	0.000167	SASAKI_ADULT_T_CELL_LEUKEMIA	0.439071	0	0.00835742
SENESE_HDAC1_TARGETS_DN	0.576715	0	0	PYEON_HPV_POSITIVE_TUMORS_UP	0.47314	0	0.00836968
VALK_AML_CLUSTER_5	0.57658	0.00121212	0.00801182	WESTON_VEGFA_TARGETS	0.470663	0	0.00838192
SATO_SILENCED_EPIGENETICALLY_IN_PANCREATIC_CANCER	0.57619	0	0.00243372	BASSO_B_LYMPHOCYTE_NETWORK	0.452645	0	0.0084065
SUZUKI_RESPONSE_TO_TSA_AND_DECITABINE_1A	0.575731	0.0139949	0.0229792	SCHUHMACHER_MYC_TARGETS_UP	0.499294	0	0.00850168
AMIT_EGF_RESPONSE_120_MCF10A	0.575689	0.00118203	0.00345974	HAMAI_APOPTOSIS_VIA_TRAIL_DN	0.432595	0	0.00878858
PARK_APL_PATHOGENESIS_DN	0.575633	0	0.00295312	ZHU_SKIL_TARGETS_UP	0.649065	0.00419287	0.00883621
PANGAS_TUMOR_SUPPRESSION_BY_SMAD1_AND_SMAD5_UP	0.575421	0	6.52e-05	DACOSTA_UV_RESPONSE_VIA_ERCC3_TTD_UP	0.510492	0	0.008911
BERENJENO_ROCK_SIGNALING_NOT_VIA_RHOA_DN	0.575295	0	0.00323342	MOREIRA_RESPONSE_TO_TSA_UP	0.598939	0.00208333	0.00904184
WILSON_PROTEASES_AT_TUMOR_BONE_INTERFACE_UP	0.575275	0.0205656	0.0257474	PETROVA_ENDOTHELIUM_LYMPHATIC_VS_BLOOD_UP	0.443667	0	0.00904333
SHETH_LIVER_CANCER_VS_TXNIP_LOSS_PAM3	0.574503	0	0.000629	PODAR_RESPONSE_TO_ADAPHOSTIN_UP	0.449132	0	0.00909756
KORKOLA_YOLK_SAC_TUMOR_UP	0.57417	0.0266836	0.0289871	ZHANG_INTERFERON_RESPONSE	0.632673	0.002	0.00924148
TAVOR_CEBPA_TARGETS_DN	0.57412	0.00603136	0.0148334	SWEET_KRAS_TARGETS_UP	0.479461	0	0.00942915
YAMAZAKI_TCEB3_TARGETS_UP	0.573774	0	3.09e-05	CHEN_HOXA5_TARGETS_9HR_UP	0.428326	0	0.00972066
BERTUCCI_INVASIVE_CARCINOMA_DUCTAL_VS_LOBULAR_DN	0.573742	0	0.00327407	AMIT_EGF_RESPONSE_60_MCF10A	0.571829	0.00215054	0.00977455
MAHAJAN_RESPONSE_TO_IL1A_UP	0.573487	0	0.000418	SU_PLACENTA	0.595357	0.00441501	0.00984959
KAPOSI_LIVER_CANCER_MET_UP	0.573477	0.0497312	0.0505589	WESTON_VEGFA_TARGETS_3HR	0.496532	0	0.00986459
TONKS_TARGETS_OF_RUNX1_RUNX1T1_FUSION_MONOCYTE_UP	0.573274	0	1.98e-05	MCLACHLAN_DENTAL_CARIES_UP	0.413633	0	0.0099301
WHITE_NEUROBLASTOMA_WITH_1P36.3_DELETION	0.57309	0.0258065	0.0251368	LI_WILMS_TUMOR_VS_FETAL_KIDNEY_2_UP	0.589524	0.00438597	0.00999777
HOQUE_METHYLATED_IN_CANCER	0.572958	0	0.0015017	FOSTER_TOLERANT_MACROPHAGE_DN	0.39408	0	0.0100071
MIKKELSEN_MEF_LCP_WITH_H3K4ME3	0.572544	0	7.71e-05	KARAKAS_TGFB1_SIGNALING	0.65453	0.00635593	0.0100481
ROYLANCE_BREAST_CANCER_16Q_COPY_NUMBER_DN	0.57249	0.0125313	0.0176095	BENPORATH_MYC_TARGETS_WITH_EBOX	0.423076	0	0.0100892
BACOLOD_RESISTANCE_TO_ALKYLATING_AGENTS_UP	0.572308	0.0111386	0.016944	PAL_PRMT5_TARGETS_UP	0.422395	0	0.0101123
ZHAN_MULTIPLE_MYELOMA_MS_UP	0.571853	0	0.00248241	GARY_CD5_TARGETS_UP	0.394588	0	0.0101385
SANA_TNF_SIGNALING_UP	0.571782	0	0.000293	KOKKINAKIS_METHIONINE_DEPRIVATION_48HR_UP	0.451802	0	0.0102173
VERHAAK_GLIOBLASTOMA_MESENCHYMAL	0.571592	0	3.19e-05	SATO_SILENCED_BY_METHYLATION_IN_PANCREATIC_CANCER_2	0.541119	0	0.0103921
DELYS_THYROID_CANCER_UP	0.571423	0	0	BROWNE_HCMV_INFECTION_10HR_UP	0.468799	0	0.0107418
WU_ALZHEIMER_DISEASE_DN	0.571345	0.0251656	0.0302948	ICHIBA_GRAFT_VERSUS_HOST_DISEASE_D7_UP	0.463692	0	0.0107833
LOPEZ_TRANSLATION_VIA_FN1_SIGNALING	0.571221	0.00236686	0.00803848	MAHADEVAN_GIST_MORPHOLOGICAL_SWITCH	0.682165	0.0180723	0.0109534
ELVIDGE_HYPOXIA_BY_DMOG_UP	0.570661	0	7.9e-05	COLLER_MYC_TARGETS_UP	0.616086	0.0132159	0.011085
LY_AGING_PREMATURE_DN	0.570226	0.00893997	0.0101633	HESS_TARGETS_OF_HOXA9_AND_MEIS1_UP	0.503622	0.0021692	0.0111172
GROSS_HYPOXIA_VIA_ELK3_ONLY_DN	0.569917	0.00117647	0.0038692	DAZARD_UV_RESPONSE_CLUSTER_G6	0.437887	0	0.0113112
GARGALOVIC_RESPONSE_TO_OXIDIZED_PHOSPHOLIPIDS_MAGENTA_UP	0.56952	0.0113208	0.0186918	NIELSEN_GIST_VS_SYNOVIAL_SARCOMA_UP	0.66847	0.00817996	0.0114696
JOHANSSON_GLIOMAGENESIS_BY_PDGFB_UP	0.568014	0	0.00126877	SASSON_RESPONSE_TO_FORSKOLIN_UP	0.477459	0	0.0115955
ZHAN_MULTIPLE_MYELOMA_MF_UP	0.567656	0	0.00396361	SEITZ_NEOPLASTIC_TRANSFORMATION_BY_8P_DELETION_DN	0.572276	0.00852879	0.011601
DELACROIX_RAR_TARGETS_UP	0.567324	0	0.00280162	SESTO_RESPONSE_TO_UV_C1	0.495591	0.00417537	0.0116065
SABATES_COLORECTAL_ADENOMA_SIZE_UP	0.5672	0.025974	0.0330421	EPPERT_PROGENITOR	0.442376	0	0.0116086
VALK_AML_WITH_EVI1	0.5666	0.0250991	0.0313804	DEBIASI_APOPTOSIS_BY_REOVIRUS_INFECTION_DN	0.399815	0	0.0116103
LEE_NEURAL_CREST_STEM_CELL_UP	0.566377	0	8.36e-05	HERNANDEZ_MITOTIC_ARREST_BY_DOCETAXEL_1_DN	0.559004	0	0.0116544
PLASARI_TGFB1_SIGNALING_VIA_NFIC_1HR_UP	0.56605	0.00124533	0.00785429	YANG_BCL3_TARGETS_UP	0.397054	0	0.0116903
BURTON_ADIPOGENESIS_4	0.565814	0	0.00381649	GENTILE_UV_RESPONSE_CLUSTER_D2	0.554437	0.00211416	0.0117203
YAO_TEMPORAL_RESPONSE_TO_PROGESTERONE_CLUSTER_5	0.565591	0.0114213	0.015252	BERTUCCI_MEDULLARY_VS_DUCTAL_BREAST_CANCER_UP	0.420814	0	0.0117554
MATZUK_SPERMATOGONIA	0.564907	0.0214646	0.0263661	BOYAULT_LIVER_CANCER_SUBCLASS_G12_UP	0.545106	0.00851064	0.0118426
LE_NEURONAL_DIFFERENTIATION_DN	0.564767	0.0417755	0.04547	SHETH_LIVER_CANCER_VS_TXNIP_LOSS_PAM1	0.410194	0	0.0122083
GENTILE_UV_RESPONSE_CLUSTER_D5	0.564581	0.0059952	0.00839547	JEON_SMAD6_TARGETS_UP	0.614556	0.0104822	0.0123058
VALK_AML_CLUSTER_12	0.56457	0.00611247	0.0125157	SCHLOSSER_MYC_TARGETS_AND_SERUM_RESPONSE_DN	0.53553	0.00212314	0.0123603
BROWNE_HCMV_INFECTION_16HR_DN	0.56426	0	0.000361	RUTELLA_RESPONSE_TO_HGF_UP	0.391916	0	0.0123776
FOURNIER_ACINAR_DEVELOPMENT_LATE_DN	0.56407	0.0338983	0.0379897	ZHENG_RESPONSE_TO_ARSENITE_DN	0.665054	0.00656455	0.0124231
NELSON_RESPONSE_TO_ANDROGEN_DN	0.56329	0.0499343	0.0521655	LEE_LIVER_CANCER_E2F1_UP	0.501647	0.00722892	0.0124932
BERENJENO_ROCK_SIGNALING_NOT_VIA_RHOA_UP	0.563237	0.0182704	0.0188178	XU_HGF_SIGNALING_NOT_VIA_AKT1_48HR_UP	0.560691	0.00650759	0.0126297
PARK_TRETINOIN_RESPONSE_AND_RARA_PLZF_FUSION	0.562795	0.0272374	0.0290792	SANA_RESPONSE_TO_IFNG_DN	0.488091	0	0.0126324
HOLLEMAN_VINCRISTINE_RESISTANCE_ALL_UP	0.562789	0.0171149	0.0187133	SMITH_TERT_TARGETS_UP	0.433679	0	0.0126409
LABBE_TGFB1_TARGETS_UP	0.562407	0	0.000375	ADDYA_ERYTHROID_DIFFERENTIATION_BY_HEMIN	0.492446	0.00223214	0.0126437
RADMACHER_AML_PROGNOSIS	0.56233	0	0.000782	RUTELLA_RESPONSE_TO_HGF_VS_CSF2RB_AND_IL4_UP	0.389903	0	0.0126494
LEE_LIVER_CANCER_DENA_UP	0.562306	0	0.00129429	HONMA_DOCETAXEL_RESISTANCE	0.564325	0.00649351	0.0126577
TSENG_IRS1_TARGETS_UP	0.562291	0	0.000212	KOKKINAKIS_METHIONINE_DEPRIVATION_48HR_DN	0.494667	0	0.0130553
COLDREN_GEFITINIB_RESISTANCE_UP	0.561918	0	0.000572	KANG_FLUOROURACIL_RESISTANCE_DN	0.675829	0.0123203	0.0133218
TENEDINI_MEGAKARYOCYTE_MARKERS	0.561809	0	0.00146011	ZHANG_BREAST_CANCER_PROGENITORS_DN	0.43628	0.00228833	0.0134854
GENTILE_UV_RESPONSE_CLUSTER_D2	0.561644	0.00239521	0.00603531	GARY_CD5_TARGETS_DN	0.385755	0	0.0135195
OXFORD_RALA_OR_RALB_TARGETS_UP	0.561584	0	0.00374264	SASSON_RESPONSE_TO_GONADOTROPHINS_UP	0.464163	0	0.013681
FARMER_BREAST_CANCER_CLUSTER_2	0.560945	0.00724638	0.0144673	LASTOWSKA_NEUROBLASTOMA_COPY_NUMBER_UP	0.428189	0	0.0136993
TORCHIA_TARGETS_OF_EWSR1_FLI1_FUSION_TOP20_UP	0.560893	0.0465718	0.050875	PEART_HDAC_PROLIFERATION_CLUSTER_UP	0.50768	0.00431035	0.0137153
NIKOLSKY_BREAST_CANCER_7P22_AMPLICON	0.560722	0.00122249	0.00782664	KIM_WT1_TARGETS_12HR_DN	0.410642	0	0.0137229
GERY_CEBP_TARGETS	0.560648	0	0.000108	HU_GENOTOXIC_DAMAGE_24HR	0.57559	0	0.0138725
GUO_HEX_TARGETS_UP	0.560615	0	0.000894	DAZARD_UV_RESPONSE_CLUSTER_G4	0.63471	0.0176211	0.0139535
THEILGAARD_NEUTROPHIL_AT_SKIN_WOUND_UP	0.560355	0	0.000769	DELLA_RESPONSE_TO_TSA_AND_BUTYRATE	0.64436	0.0124224	0.0139725
MIKKELSEN_MCV6_ICP_WITH_H3K4ME3_AND_H3K27ME3	0.560329	0	0.0120379	MOREAUX_B_LYMPHOCYTE_MATURATION_BY_TACI_DN	0.488176	0.00234192	0.0144688
SCHAEFFER_PROSTATE_DEVELOPMENT_48HR_DN	0.56019	0	2.09e-05	CHIARADONNA_NEOPLASTIC_TRANSFORMATION_KRAS_CDC25_UP	0.506764	0.00646552	0.0145514
SENESE_HDAC1_AND_HDAC2_TARGETS_UP	0.56018	0	3.02e-05	FERRANDO_TAL1_NEIGHBORS	0.641166	0.0123967	0.0146388
ROZANOV_MMP14_TARGETS_UP	0.559894	0	3.07e-05	WHITE_NEUROBLASTOMA_WITH_1P36.3_DELETION	0.610238	0.00414079	0.0148362
BASSO_HAIRY_CELL_LEUKEMIA_DN	0.55984	0	0.00110329	LUI_TARGETS_OF_PAX8_PPARG_FUSION	0.565609	0.00423729	0.0150576
CUI_TCF21_TARGETS_2_UP	0.559688	0	2.08e-05	GARGALOVIC_RESPONSE_TO_OXIDIZED_PHOSPHOLIPIDS_GREEN_DN	0.604054	0.00428265	0.0155299
AMIT_EGF_RESPONSE_480_HELA	0.55962	0	8.2e-05	LOCKWOOD_AMPLIFIED_IN_LUNG_CANCER	0.408581	0	0.0155538
SCHLINGEMANN_SKIN_CARCINOGENESIS_TPA_UP	0.559336	0.00120048	0.00620408	KARLSSON_TGFB1_TARGETS_UP	0.443746	0.0022779	0.0155776
ZHAN_MULTIPLE_MYELOMA_PR_UP	0.559228	0.0011655	0.00517793	ICHIBA_GRAFT_VERSUS_HOST_DISEASE_35D_UP	0.436828	0	0.0156036
HOSHIDA_LIVER_CANCER_SURVIVAL_UP	0.559159	0	0.000952	SMIRNOV_RESPONSE_TO_IR_6HR_UP	0.42464	0	0.0156297
SMID_BREAST_CANCER_RELAPSE_IN_BRAIN_UP	0.558928	0.00121212	0.00767431	DEN_INTERACT_WITH_LCA5	0.599098	0.0134228	0.0159286
WINTER_HYPOXIA_UP	0.558805	0	0.000533	BURTON_ADIPOGENESIS_4	0.516219	0.00440529	0.0159807
BOYAULT_LIVER_CANCER_SUBCLASS_G5_DN	0.558782	0.0111524	0.0242341	LI_PROSTATE_CANCER_EPIGENETIC	0.56734	0.00653595	0.0160824
HALMOS_CEBPA_TARGETS_DN	0.557872	0.00114811	0.00420858	SANSOM_APC_MYC_TARGETS	0.406253	0	0.0161518
NGUYEN_NOTCH1_TARGETS_UP	0.55775	0.00870647	0.0170623	ENGELMANN_CANCER_PROGENITORS_UP	0.514527	0.00659341	0.0162947
HESS_TARGETS_OF_HOXA9_AND_MEIS1_DN	0.557544	0	0.000937	MATTHEWS_AP1_TARGETS	0.671824	0.00638298	0.0165701
BUCKANOVICH_T_LYMPHOCYTE_HOMING_ON_TUMOR_DN	0.557492	0.0228137	0.0330803	TSAI_RESPONSE_TO_IONIZING_RADIATION	0.420054	0	0.0165733
KRASNOSELSKAYA_ILF3_TARGETS_DN	0.557239	0.00228311	0.00537274	ACOSTA_PROLIFERATION_INDEPENDENT_MYC_TARGETS_UP	0.468973	0.00462963	0.0166141
CROONQUIST_NRAS_SIGNALING_DN	0.556877	0	0.00119225	SMITH_LIVER_CANCER	0.526736	0.00446429	0.0166268
LIAN_LIPA_TARGETS_6M	0.556833	0	0.00136558	GU_PDEF_TARGETS_UP	0.474951	0.00215517	0.0167345
LABBE_TARGETS_OF_TGFB1_AND_WNT3A_UP	0.555986	0	0.000341	YANG_BREAST_CANCER_ESR1_LASER_DN	0.522794	0.0087146	0.0167606
ZUCCHI_METASTASIS_DN	0.555898	0	0.00609319	AZARE_NEOPLASTIC_TRANSFORMATION_BY_STAT3_UP	0.446399	0	0.016958
KANG_IMMORTALIZED_BY_TERT_DN	0.555518	0	0.000373	KUROZUMI_RESPONSE_TO_ONCOCYTIC_VIRUS_AND_CYCLIC_RGD	0.615638	0.00214592	0.0171388
SENESE_HDAC1_AND_HDAC2_TARGETS_DN	0.555195	0	7.79e-05	GROSS_HYPOXIA_VIA_ELK3_AND_HIF1A_DN	0.44856	0.00446429	0.0171634
MARZEC_IL2_SIGNALING_UP	0.554474	0	0.000294	LIU_IL13_MEMORY_MODEL_UP	0.653087	0.00826446	0.0173276
LI_CISPLATIN_RESISTANCE_UP	0.554036	0.0217114	0.0265015	CUI_TCF21_TARGETS_2_UP	0.377859	0	0.0176003
BRIDEAU_IMPRINTED_GENES	0.553464	0	0.00337426	NIELSEN_LIPOSARCOMA_DN	0.623714	0.0104384	0.0178426
DURAND_STROMA_S_UP	0.553263	0	5.16e-05	AMIT_EGF_RESPONSE_240_HELA	0.483494	0.0023753	0.0179335
KRASNOSELSKAYA_ILF3_TARGETS_UP	0.552943	0.00361882	0.00850891	GRADE_METASTASIS_DN	0.5305	0.00421941	0.0184677
HOSHIDA_LIVER_CANCER_SUBCLASS_S1	0.55289	0	6.35e-05	PARK_HSC_VS_MULTIPOTENT_PROGENITORS_DN	0.646738	0.0214133	0.0185003
LIU_TARGETS_OF_VMYB_VS_CMYB_DN	0.552707	0.00240096	0.00801215	WANG_SMARCE1_TARGETS_DN	0.382797	0	0.0185888
WANG_MLL_TARGETS	0.552556	0	5.52e-05	LANDEMAINE_LUNG_METASTASIS	0.619931	0.01766	0.0187024
KAAB_HEART_ATRIUM_VS_VENTRICLE_UP	0.552432	0	7.67e-05	CAFFAREL_RESPONSE_TO_THC_24HR_5_UP	0.55947	0.00643777	0.0188602
CHEN_ETV5_TARGETS_TESTIS	0.552401	0.0360825	0.0420852	GINESTIER_BREAST_CANCER_ZNF217_AMPLIFIED_DN	0.386932	0	0.0188867
NEMETH_INFLAMMATORY_RESPONSE_LPS_UP	0.551974	0	0.001	FLECHNER_BIOPSY_KIDNEY_TRANSPLANT_OK_VS_DONOR_DN	0.583397	0.00787402	0.0189117
SASSON_RESPONSE_TO_FORSKOLIN_DN	0.551859	0	0.000709	PROVENZANI_METASTASIS_DN	0.42797	0	0.0196221
KANNAN_TP53_TARGETS_DN	0.551725	0.0438247	0.0494002	HORTON_SREBF_TARGETS	0.58856	0.0123457	0.0196856
STEARMAN_LUNG_CANCER_EARLY_VS_LATE_DN	0.551616	0	0.00323863	HONRADO_BREAST_CANCER_BRCA1_VS_BRCA2	0.624198	0.0215517	0.0198234
WOTTON_RUNX_TARGETS_DN	0.551342	0.0133495	0.0223222	HELLER_HDAC_TARGETS_SILENCED_BY_METHYLATION_UP	0.374005	0	0.0198238
HU_ANGIOGENESIS_UP	0.551273	0.0440986	0.0537847	SYED_ESTRADIOL_RESPONSE	0.632604	0.0123203	0.0199608
VERHAAK_AML_WITH_NPM1_MUTATED_UP	0.551115	0	8.79e-05	TOMIDA_METASTASIS_UP	0.57889	0.0144033	0.0199838
ZHANG_PROLIFERATING_VS_QUIESCENT	0.551083	0	0.00435824	LI_DCP2_BOUND_MRNA	0.457823	0.00226244	0.020199
HUMMERICH_SKIN_CANCER_PROGRESSION_UP	0.550993	0	0.000914	DACOSTA_UV_RESPONSE_VIA_ERCC3_COMMON_UP	0.469533	0.00681818	0.0202839
RHODES_CANCER_META_SIGNATURE	0.55059	0	0.00319353	ZHOU_INFLAMMATORY_RESPONSE_FIMA_UP	0.368781	0	0.0203003
CEBALLOS_TARGETS_OF_TP53_AND_MYC_UP	0.550513	0.0307487	0.0484365	MARKEY_RB1_ACUTE_LOF_DN	0.401435	0	0.0203173
KINSEY_TARGETS_OF_EWSR1_FLII_FUSION_DN	0.55007	0	6.32e-05	LINSLEY_MIR16_TARGETS	0.408873	0	0.0203285
CERVERA_SDHB_TARGETS_2	0.54982	0	0.000437	WORSCHECH_TUMOR_REJECTION_UP	0.495808	0.00659341	0.0204854
BURTON_ADIPOGENESIS_PEAK_AT_24HR	0.549002	0.00355872	0.0101128	MACLACHLAN_BRCA1_TARGETS_UP	0.612082	0.00652174	0.0204963
DAZARD_UV_RESPONSE_CLUSTER_G4	0.548582	0.0455729	0.0464638	LIAN_LIPA_TARGETS_3M	0.494495	0.00438597	0.0207835
LI_WILMS_TUMOR_VS_FETAL_KIDNEY_1_DN	0.548099	0	0.00014	SHETH_LIVER_CANCER_VS_TXNIP_LOSS_PAM6	0.508002	0.00439561	0.0207914
BILANGES_SERUM_SENSITIVE_VIA_TSC2	0.547904	0.0105882	0.0159461	DAIRKEE_TERT_TARGETS_UP	0.383287	0	0.0209978
NIKOLSKY_BREAST_CANCER_20Q12_Q13_AMPLICON	0.547879	0	0.000215	GROSS_HYPOXIA_VIA_ELK3_UP	0.39983	0	0.0213606
BYSTRYKH_HEMATOPOIESIS_STEM_CELL_SCP2_QTL_TRANS	0.547868	0.0369458	0.0464723	HELLER_SILENCED_BY_METHYLATION_UP	0.390922	0	0.0214244
CORRE_MULTIPLE_MYELOMA_UP	0.547574	0	0.00206782	MURATA_VIRULENCE_OF_H_PILORI	0.585731	0.0125786	0.0218487
BANDRES_RESPONSE_TO_CARMUSTIN_WITHOUT_MGMT_48HR_DN	0.547307	0.0147601	0.023036	BOYLAN_MULTIPLE_MYELOMA_C_CLUSTER_UP	0.520663	0.00206612	0.0220529
SHIPP_DLBCL_VS_FOLLICULAR_LYMPHOMA_UP	0.547276	0.00235571	0.0060824	RAMASWAMY_METASTASIS_UP	0.473269	0.00221239	0.022095
CHIANG_LIVER_CANCER_SUBCLASS_INTERFERON_DN	0.547255	0.00116414	0.00775656	MATTIOLI_MGUS_VS_PCL	0.441226	0.00235294	0.0222254
HOWLIN_PUBERTAL_MAMMARY_GLAND	0.546386	0	0.00306581	TSUNODA_CISPLATIN_RESISTANCE_UP	0.652244	0.0147679	0.0222458
WHITEFORD_PEDIATRIC_CANCER_MARKERS	0.546252	0	0.000657	MATZUK_SPERMATOCYTE	0.468518	0	0.0222743
XU_HGF_SIGNALING_NOT_VIA_AKT1_6HR	0.546201	0.0203304	0.0251347	XU_RESPONSE_TO_TRETINOIN_AND_NSC682994_DN	0.64383	0.0252101	0.022282
PHONG_TNF_RESPONSE_VIA_P38_PARTIAL	0.546177	0	0.000214	HUNSBERGER_EXERCISE_REGULATED_GENES	0.556533	0.0087146	0.0227825
BOQUEST_STEM_CELL_DN	0.545728	0	0.000112	YAMASHITA_METHYLATED_IN_PROSTATE_CANCER	0.486233	0.00865801	0.0228057
SAKAI_TUMOR_INFILTRATING_MONOCYTES_UP	0.545322	0.0277778	0.0292001	DAZARD_RESPONSE_TO_UV_NHEK_DN	0.382391	0	0.0228678
SANA_RESPONSE_TO_IFNG_DN	0.54512	0	0.00121352	WILSON_PROTEASES_AT_TUMOR_BONE_INTERFACE_UP	0.592139	0.0326087	0.0229319
HUMMEL_BURKITTS_LYMPHOMA_UP	0.544372	0.00361446	0.011535	SCHLOSSER_SERUM_RESPONSE_AUGMENTED_BY_MYC	0.438778	0	0.0231018
MARKEY_RB1_CHRONIC_LOF_DN	0.544073	0	0.00045	NIELSEN_LEIOMYOSARCOMA_UP	0.632211	0.0160321	0.0234632
KEEN_RESPONSE_TO_ROSIGLITAZONE_DN	0.544032	0	0.000885	SATO_SILENCED_BY_METHYLATION_IN_PANCREATIC_CANCER_1	0.372176	0	0.0238698
JOSEPH_RESPONSE_TO_SODIUM_BUTYRATE_DN	0.543943	0	0.00370953	CHUNG_BLISTER_CYTOTOXICITY_UP	0.422497	0	0.024078
MCLACHLAN_DENTAL_CARIES_UP	0.54391	0	0.000129	CONCANNON_APOPTOSIS_BY_EPOXOMICIN_DN	0.408157	0	0.024481
GAUSSMANN_MLL_AF4_FUSION_TARGETS_F_UP	0.543766	0	0.000163	FARMER_BREAST_CANCER_CLUSTER_5	0.606138	0.0266393	0.0244842
OKAMOTO_LIVER_CANCER_MULTICENTRIC_OCCURRENCE_UP	0.54322	0.0176768	0.0360584	DEURIG_T_CELL_PROLYMPHOCYTIC_LEUKEMIA_UP	0.371241	0	0.024504
LEE_LIVER_CANCER_MYC_E2F1_UP	0.543136	0	0.00438421	DIRMEIER_LMP1_RESPONSE_EARLY	0.464515	0.00429185	0.0245788
NAKAMURA_ADIPOGENESIS_LATE_UP	0.543111	0	0.000873	AZARE_STAT3_TARGETS	0.594971	0.0171306	0.0246068
TONKS_TARGETS_OF_RUNX1_RUNX1T1_FUSION_GRANULOCYTE_UP	0.542726	0.0034642	0.00589397	CHARAFE_BREAST_CANCER_BASAL_VS_MESENCHYMAL_UP	0.425305	0.00221239	0.0246154
KORKOLA_YOLK_SAC_TUMOR	0.542342	0	0.00323614	WANG_RECURRENT_LIVER_CANCER_UP	0.606624	0.0161616	0.0252837
NAGASHIMA_NRG1_SIGNALING_UP	0.542228	0	0.000237	OKAWA_NEUROBLASTOMA_1P36_31_DELETION	0.604375	0.0103734	0.0252908
KATSANOU_ELAVL1_TARGETS_UP	0.541924	0	0.000236	ZEMBUTSU_SENSITIVITY_TO_NIMUSTINE	0.628027	0.0337302	0.0253117
ADDYA_ERYTHROID_DIFFERENTIATION_BY_HEMIN	0.54166	0.00108814	0.00246153	WINZEN_DEGRADED_VIA_KHSRP	0.436367	0.00222717	0.0253168
SOTIRIOU_BREAST_CANCER_GRADE_1_VS_3_UP	0.541592	0	0.000261	WU_HBX_TARGETS_2_DN	0.630049	0.0273684	0.0253417
LEIN_MIDBRAIN_MARKERS	0.541538	0	0.00180228	HELLER_HDAC_TARGETS_UP	0.383001	0	0.0255586
JAZAG_TGFB1_SIGNALING_VIA_SMAD4_DN	0.541525	0	0.00264279	SANSOM_APC_TARGETS	0.397641	0	0.0257026
TSENG_IRS1_TARGETS_DN	0.541417	0	0.000381	MAHAJAN_RESPONSE_TO_IL1A_UP	0.448347	0.00228311	0.0257245
CORRE_MULTIPLE_MYELOMA_DN	0.541217	0.00113507	0.00438095	SASSON_RESPONSE_TO_GONADOTROPHINS_DN	0.441562	0.00457666	0.0257397
VALK_AML_WITH_FLT3_ITD	0.540994	0.0105758	0.0141691	FAELT_B_CLL_WITH_VH3_21_UP	0.514357	0.00883002	0.025753
WIERENGA_STAT5A_TARGETS_GROUP1	0.539965	0	0.000439	JIANG_VHL_TARGETS	0.419966	0.0025	0.0257801
CHIANG_LIVER_CANCER_SUBCLASS_CTNNB1_DN	0.539915	0	0.000289	GROSS_HYPOXIA_VIA_HIF1A_DN	0.431517	0.0046083	0.0259967
EINAV_INTERFERON_SIGNATURE_IN_CANCER	0.539763	0.0307125	0.0384639	ONO_FOXP3_TARGETS_DN	0.498494	0.0186722	0.0260226
WIERENGA_STAT5A_TARGETS_GROUP2	0.539624	0	0.00364324	WONG_PROTEASOME_GENE_MODULE	0.489693	0.00649351	0.0260276
MCCLUNG_DELTA_FOSB_TARGETS_2WK	0.539602	0.00234742	0.00819296	FARDIN_HYPOXIA_11	0.543262	0.013986	0.0260397
WATTEL_AUTONOMOUS_THYROID_ADENOMA_DN	0.539448	0.00229095	0.00636884	LOPEZ_TRANSLATION_VIA_FN1_SIGNALING	0.537091	0.0145228	0.0261298
CHIARADONNA_NEOPLASTIC_TRANSFORMATION_KRAS_UP	0.538429	0	0.000805	WESTON_VEGFA_TARGETS_12HR	0.528074	0.00884956	0.0263446
GAUSSMANN_MLL_AF4_FUSION_TARGETS_F_DN	0.537765	0.00853659	0.0199999	SLEBOS_HEAD_AND_NECK_CANCER_WITH_HPV_UP	0.448002	0.00665188	0.0272189
POOLA_INVASIVE_BREAST_CANCER_UP	0.537666	0	0.000129	ALFANO_MYC_TARGETS	0.389732	0	0.0275968
BROWNE_HCMV_INFECTION_18HR_DN	0.537124	0	0.000328	SWEET_LUNG_CANCER_KRAS_UP	0.357501	0	0.0279179
GROSS_HYPOXIA_VIA_ELK3_DN	0.537033	0	0.000588	TOOKER_GEMCITABINE_RESISTANCE_DN	0.423493	0	0.0279635
LEE_AGING_MUSCLE_DN	0.536568	0.00114286	0.00960781	PASINI_SUZ12_TARGETS_DN	0.376685	0	0.028008
VANDESLUIS_NORMAL_EMBRYOS_DN	0.536517	0.0373711	0.0530899	NIELSEN_MALIGNAT_FIBROUS_HISTIOCYTOMA_UP	0.604709	0.029661	0.0280468
GHANDHI_DIRECT_IRRADIATION_UP	0.535967	0	0.00116138	BOYAULT_LIVER_CANCER_SUBCLASS_G2	0.549512	0.0236559	0.0280879
CHEN_NEUROBLASTOMA_COPY_NUMBER_GAINS	0.535874	0.0023068	0.0082207	SASSON_RESPONSE_TO_FORSKOLIN_DN	0.437459	0	0.0281541
KYNG_RESPONSE_TO_H2O2	0.535763	0	0.00387989	MOSERLE_IFNA_RESPONSE	0.544879	0.0211416	0.0283062
SWEET_LUNG_CANCER_KRAS_DN	0.535745	0	8.95e-05	KANG_AR_TARGETS_UP	0.614862	0.0215983	0.0283497
WANG_LSD1_TARGETS_DN	0.535521	0.00708383	0.0179191	FERRANDO_T_ALL_WITH_MLL_ENL_FUSION_DN	0.441551	0.00689655	0.02904
TONKS_TARGETS_OF_RUNX1_RUNX1T1_FUSION_HSC_UP	0.535288	0	0.000314	BRUECKNER_TARGETS_OF_MIRLET7A3_DN	0.459151	0.018648	0.0291068
SHIN_B_CELL_LYMPHOMA_CLUSTER_8	0.535082	0.00239234	0.0162777	DASU_IL6_SIGNALING_SCAR_UP	0.552321	0.0172786	0.0291513
GRAHAM_CML_QUIESCENT_VS_NORMAL_DIVIDING_UP	0.534951	0	0.00465219	PETROVA_ENDOTHELIUM_LYMPHATIC_VS_BLOOD_DN	0.406087	0	0.0291555
VANTVEER_BREAST_CANCER_BRCA1_DN	0.534234	0.00597372	0.017614	BROWN_MYELOID_CELL_DEVELOPMENT_UP	0.406035	0.00733496	0.0291797
CHIANG_LIVER_CANCER_SUBCLASS_INTERFERON_UP	0.534225	0.0369898	0.0443296	SPIELMAN_LYMPHOBLAST_EUROPEAN_VS_ASIAN_UP	0.356892	0	0.0292488
INGRAM_SHH_TARGETS_UP	0.534156	0	0.000853	BONOME_OVARIAN_CANCER_POOR_SURVIVAL_DN	0.59654	0.036961	0.0292688
HOFFMANN_PRE_BI_TO_LARGE_PRE_BII_LYMPHOCYTE_DN	0.534103	0	0.00343555	TONKS_TARGETS_OF_RUNX1_RUNX1T1_FUSION_SUSTAINDED_IN_ERYTHROCYTE_UP	0.492486	0.0175055	0.029748
LEE_LIVER_CANCER_MYC_DN	0.533728	0	0.0063595	HAN_SATB1_TARGETS_UP	0.363846	0	0.0300426
BASAKI_YBX1_TARGETS_UP	0.533466	0	0.000152	HALMOS_CEBPA_TARGETS_UP	0.48881	0.00694444	0.0300493
DANG_REGULATED_BY_MYC_DN	0.533382	0	0.000235	MMS_MOUSE_LYMPH_HIGH_4HRS_UP	0.521828	0.0132743	0.0300859
JACKSON_DNMT1_TARGETS_UP	0.533272	0	0.00378426	HUPER_BREAST_BASAL_VS_LUMINAL_UP	0.487316	0.0043573	0.0301818
CHIARADONNA_NEOPLASTIC_TRANSFORMATION_CDC25_DN	0.533107	0	0.00051	BILANGES_SERUM_SENSITIVE_VIA_TSC2	0.513499	0.020979	0.0315626
ROSS_AML_OF_FAB_M7_TYPE	0.532713	0	0.00359425	RASHI_RESPONSE_TO_IONIZING_RADIATION_1	0.501945	0.0123711	0.0315992
YU_MYC_TARGETS_UP	0.53236	0.007109	0.0153076	HAN_JNK_SINGALING_UP	0.525407	0.0198676	0.0317179
AMIT_EGF_RESPONSE_40_HELA	0.532254	0.00829384	0.0139614	VANHARANTA_UTERINE_FIBROID_UP	0.499633	0.0132159	0.0318673
NAKAYAMA_SOFT_TISSUE_TUMORS_PCA1_DN	0.531873	0	0.00322874	DALESSIO_TSA_RESPONSE	0.592963	0.01875	0.031904
HERNANDEZ_MITOTIC_ARREST_BY_DOCETAXEL_2_UP	0.531565	0	0.00516843	ZEMBUTSU_SENSITIVITY_TO_FLUOROURACIL	0.625231	0.0235294	0.0322414
HU_GENOTOXIC_DAMAGE_4HR	0.531535	0.00965018	0.0260689	MARIADASON_RESPONSE_TO_CURCUMIN_SULINDAC_5	0.572654	0.0191898	0.0322461
CHEMNITZ_RESPONSE_TO_PROSTAGLANDIN_E2_UP	0.5311	0	0.000636	ABBUD_LIF_SIGNALING_1_UP	0.500666	0.0131291	0.0322566
YAO_HOXA10_TARGETS_VIA_PROGESTERONE_UP	0.530565	0	0.00245601	MENSE_HYPOXIA_UP	0.427335	0.00702576	0.0322896
RUIZ_TNC_TARGETS_UP	0.5305	0	0.00074	CHEN_HOXA5_TARGETS_9HR_DN	0.505703	0.0217391	0.0323205
GEISS_RESPONSE_TO_DSRNA_UP	0.530496	0.00945627	0.0194367	MCCLUNG_COCAIN_REWARD_4WK	0.449272	0.0021978	0.0326905
KOKKINAKIS_METHIONINE_DEPRIVATION_96HR_UP	0.530344	0	0.00146736	NIKOLSKY_BREAST_CANCER_1Q21_AMPLICON	0.514405	0.0183908	0.0326913
ALONSO_METASTASIS_DN	0.529638	0.0380835	0.0371086	ROZANOV_MMP14_TARGETS_SUBSET	0.526625	0.0253411	0.0329242
LABBE_WNT3A_TARGETS_UP	0.528879	0	0.00151556	FALVELLA_SMOKERS_WITH_LUNG_CANCER	0.451534	0.00230947	0.0334572
MISSIAGLIA_REGULATED_BY_METHYLATION_UP	0.528874	0	0.000946	AMUNDSON_RESPONSE_TO_ARSENITE	0.383092	0	0.0336141
SATO_SILENCED_BY_METHYLATION_IN_PANCREATIC_CANCER_1	0.528808	0	0.000151	TAKEDA_TARGETS_OF_NUP98_HOXA9_FUSION_6HR_DN	0.502053	0.0224949	0.0338677
NAKAMURA_TUMOR_ZONE_PERIPHERAL_VS_CENTRAL_UP	0.528086	0	0.000295	ELVIDGE_HYPOXIA_DN	0.401976	0	0.0339452
ZHU_CMV_8_HR_UP	0.528036	0.00345622	0.00879905	ZHANG_RESPONSE_TO_CANTHARIDIN_UP	0.59054	0.031185	0.0339603
MARKEY_RB1_CHRONIC_LOF_UP	0.527887	0	0.00129611	SANSOM_APC_TARGETS_UP	0.415525	0.00767263	0.0340563
KANNAN_TP53_TARGETS_UP	0.527813	0.00110619	0.00608593	CREIGHTON_AKT1_SIGNALING_VIA_MTOR_UP	0.523631	0.0241228	0.0341262
ROZANOV_MMP14_TARGETS_DN	0.527752	0.0199005	0.0267424	LIAN_LIPA_TARGETS_6M	0.440445	0.00446429	0.0345772
LIANG_HEMATOPOIESIS_STEM_CELL_NUMBER_LARGE_VS_TINY_UP	0.527304	0.00811124	0.0148091	BORLAK_LIVER_CANCER_EGF_UP	0.471782	0.0112613	0.0353078
WIERENGA_STAT5A_TARGETS_UP	0.526912	0	0.000498	KIM_LRRC3B_TARGETS	0.540321	0.0208768	0.0353191
LIU_VAV3_PROSTATE_CARCINOGENESIS_UP	0.526872	0.00108225	0.00227693	NADLER_HYPERGLYCEMIA_AT_OBESITY	0.469426	0.0131291	0.0354254
LEIN_CHOROID_PLEXUS_MARKERS	0.526024	0	0.00172933	NIKOLSKY_BREAST_CANCER_17Q21_Q25_AMPLICON	0.368363	0	0.0354759
SASSON_RESPONSE_TO_GONADOTROPHINS_DN	0.525619	0	0.00251758	GOTZMANN_EPITHELIAL_TO_MESENCHYMAL_TRANSITION_UP	0.449096	0.00681818	0.0361731
KORKOLA_TERATOMA	0.525603	0.0180505	0.0198478	GRAESSMANN_RESPONSE_TO_MC_AND_SERUM_DEPRIVATION_DN	0.440888	0.0111857	0.0362111
JAZAERI_BREAST_CANCER_BRCA1_VS_BRCA2_DN	0.525509	0.00823529	0.0139445	VERRECCHIA_EARLY_RESPONSE_TO_TGFB1	0.455182	0.0110619	0.0362166
KOHOUTEK_CCNT2_TARGETS	0.525336	0.00230415	0.00857376	CHANG_IMMORTALIZED_BY_HPV31_DN	0.460352	0.00921659	0.0362275
YE_METASTATIC_LIVER_CANCER	0.524981	0.0451694	0.0574818	VERHAAK_GLIOBLASTOMA_MESENCHYMAL	0.382287	0	0.0364823
VALK_AML_CLUSTER_10	0.524517	0.0243605	0.0336082	LIANG_SILENCED_BY_METHYLATION_UP	0.527923	0.0254042	0.0365311
AMUNDSON_POOR_SURVIVAL_AFTER_GAMMA_RADIATION_8G	0.524146	0	0.00319969	KUROZUMI_RESPONSE_TO_ONCOCYTIC_VIRUS	0.489878	0.0131579	0.0366964
MURATA_VIRULENCE_OF_H_PILORI	0.52343	0.0468354	0.064874	LI_CISPLATIN_RESISTANCE_UP	0.545734	0.0423729	0.037328
YOKOE_CANCER_TESTIS_ANTIGENS	0.523107	0.0171569	0.0267653	KANNAN_TP53_TARGETS_DN	0.578553	0.0410678	0.0375687
PATTERSON_DOCETAXEL_RESISTANCE	0.522851	0.0331288	0.0465215	WU_HBX_TARGETS_2_UP	0.572307	0.0298507	0.0376766
ZUCCHI_METASTASIS_UP	0.521985	0.00476758	0.0220877	SCHLOSSER_MYC_AND_SERUM_RESPONSE_SYNERGY	0.531176	0.0254042	0.0377205
DOANE_BREAST_CANCER_ESR1_DN	0.521872	0.00694444	0.0115837	ROESSLER_LIVER_CANCER_METASTASIS_UP	0.420641	0.00477327	0.0377816
KASLER_HDAC7_TARGETS_2_DN	0.521792	0.0300481	0.0465217	PEDERSEN_METASTASIS_BY_ERBB2_ISOFORM_7	0.358162	0	0.0378484
CROONQUIST_IL6_DEPRIVATION_DN	0.521339	0	0.00295067	JAIN_NFKB_SIGNALING	0.437461	0.00873363	0.037978
HOFFMANN_IMMATURE_TO_MATURE_B_LYMPHOCYTE_DN	0.521287	0.00228833	0.0116383	VANDESLUIS_COMMD1_TARGETS_GROUP_4_UP	0.58275	0.033264	0.0381147
PETROVA_ENDOTHELIUM_LYMPHATIC_VS_BLOOD_UP	0.520696	0	0.00126555	ACOSTA_PROLIFERATION_INDEPENDENT_MYC_TARGETS_DN	0.414093	0.00477327	0.0386603
BROWNE_HCMV_INFECTION_30MIN_UP	0.520688	0.00111607	0.010036	GINESTIER_BREAST_CANCER_20Q13_AMPLIFICATION_DN	0.393313	0	0.0390645
BAELDE_DIABETIC_NEPHROPATHY_UP	0.520457	0	0.003811	MATSUDA_NATURAL_KILLER_DIFFERENTIATION	0.351623	0	0.0395758
RODWELL_AGING_KIDNEY_UP	0.520253	0	0.000221	NIELSEN_GIST_AND_SYNOVIAL_SARCOMA_DN	0.570516	0.027897	0.0396052
WHITFIELD_CELL_CYCLE_LITERATURE	0.520241	0.00232019	0.0146328	PROVENZANI_METASTASIS_UP	0.380445	0	0.0397809
NAKAJIMA_EOSINOPHIL	0.519798	0.0314861	0.0441205	WELCH_GATA1_TARGETS	0.564081	0.0327198	0.0402308
KOBAYASHI_EGFR_SIGNALING_24HR_DN	0.519382	0	0.000583	XU_CREBBP_TARGETS_UP	0.557695	0.0220751	0.0404936
DAVICIONI_PAX_FOXO1_SIGNATURE_IN_ARMS_UP	0.519223	0	0.00879478	QI_HYPOXIA	0.402263	0.00478469	0.0412718
KRIEG_HYPOXIA_VIA_KDM3A	0.518717	0.00116009	0.00908708	BOSCO_TH1_CYTOTOXIC_MODULE	0.415297	0.00712589	0.0414887
HUMMERICH_SKIN_CANCER_PROGRESSION_DN	0.518619	0.00105708	0.00299782	ABRAHAM_ALPC_VS_MULTIPLE_MYELOMA_DN	0.591108	0.0395833	0.0416135
KYNG_ENVIRONMENTAL_STRESS_RESPONSE_UP	0.518218	0.00347625	0.01377	NIKOLSKY_BREAST_CANCER_16P13_AMPLICON	0.403915	0.00705882	0.0419055
ZHU_CMV_8_HR_DN	0.518042	0.00926999	0.0163174	CHARAFE_BREAST_CANCER_LUMINAL_VS_MESENCHYMAL_DN	0.350649	0	0.0419365
DELASERNA_MYOD_TARGETS_UP	0.517554	0	0.00359724	FRIDMAN_SENESCENCE_UP	0.440504	0.00427351	0.0419896
KOHOUTEK_CCNT1_TARGETS	0.517518	0.00347222	0.0158454	MAGRANGEAS_MULTIPLE_MYELOMA_IGG_VS_IGA_UP	0.563766	0.0471311	0.042277
ZHOU_TNF_SIGNALING_30MIN	0.517318	0.00344828	0.0145566	BERENJENO_TRANSFORMED_BY_RHOA_FOREVER_DN	0.519843	0.0226337	0.0423394
LANDIS_ERBB2_BREAST_TUMORS_65_DN	0.517246	0.0154028	0.0280851	CHARAFE_BREAST_CANCER_LUMINAL_VS_BASAL_DN	0.348047	0	0.0426808
FURUKAWA_DUSP6_TARGETS_PCI35_DN	0.517085	0.00111607	0.00592349	SENESE_HDAC3_TARGETS_DN	0.345291	0	0.0432647
SARRIO_EPITHELIAL_MESENCHYMAL_TRANSITION_UP	0.516944	0	0.00105198	SATO_SILENCED_EPIGENETICALLY_IN_PANCREATIC_CANCER	0.486232	0.0250569	0.0432814
LY_AGING_OLD_DN	0.515672	0.00345224	0.0120176	KENNY_CTNNB1_TARGETS_UP	0.476631	0.0107991	0.0432958
WATANABE_RECTAL_CANCER_RADIOTHERAPY_RESPONSIVE_DN	0.515532	0	0.00337013	JOHNSTONE_PARVB_TARGETS_2_UP	0.394322	0	0.0434601
ABE_INNER_EAR	0.515395	0.00698487	0.0167008	SCHLOSSER_MYC_TARGETS_REPRESSED_BY_SERUM	0.388445	0	0.0436716
RUIZ_TNC_TARGETS_DN	0.515343	0	0.00151439	GROSS_HYPOXIA_VIA_HIF1A_UP	0.436109	0.00469484	0.0437105
APPIERTO_RESPONSE_TO_FENRETINIDE_UP	0.515286	0.0167264	0.0295633	CEBALLOS_TARGETS_OF_TP53_AND_MYC_UP	0.561825	0.0414079	0.044896
BHATTACHARYA_EMBRYONIC_STEM_CELL	0.51528	0.00107875	0.00337499	JISON_SICKLE_CELL_DISEASE_UP	0.380578	0.00488998	0.0453984
BERNARD_PPAPDC1B_TARGETS_DN	0.515243	0.00113122	0.0127489	TAKEDA_TARGETS_OF_NUP98_HOXA9_FUSION_3D_DN	0.529682	0.0292276	0.0455861
MANTOVANI_VIRAL_GPCR_SIGNALING_DN	0.515237	0.00351288	0.0148822	FARMER_BREAST_CANCER_CLUSTER_3	0.597549	0.0497836	0.0459101
BOQUEST_STEM_CELL_CULTURED_VS_FRESH_UP	0.515228	0	0.000327	KRASNOSELSKAYA_ILF3_TARGETS_UP	0.487583	0.0217391	0.0459536
LIN_NPAS4_TARGETS_DN	0.515088	0.00110619	0.00709197	GALLUZZI_PERMEABILIZE_MITOCHONDRIA	0.481521	0.0244989	0.0460633
ZHAN_MULTIPLE_MYELOMA_CD1_VS_CD2_UP	0.514779	0.00225225	0.0092566	BILD_E2F3_ONCOGENIC_SIGNATURE	0.369524	0	0.046583
WU_APOPTOSIS_BY_CDKN1A_VIA_TP53	0.514286	0.00116009	0.0113437	WIERENGA_STAT5A_TARGETS_UP	0.37353	0	0.0469464
LIU_PROSTATE_CANCER_DN	0.514252	0	0.000293	AMIT_SERUM_RESPONSE_240_MCF10A	0.447335	0.00677201	0.0472366
GROSS_HYPOXIA_VIA_ELK3_AND_HIF1A_UP	0.514242	0	0.0017609	DORN_ADENOVIRUS_INFECTION_12HR_UP	0.531852	0.0426439	0.0472475
AMIT_EGF_RESPONSE_240_HELA	0.514172	0.00229885	0.0129725	YAGI_AML_SURVIVAL	0.394772	0.00697674	0.047507
SMID_BREAST_CANCER_RELAPSE_IN_BONE_DN	0.514152	0	0.000608	MAINA_VHL_TARGETS_DN	0.588122	0.0477178	0.0475783
BURTON_ADIPOGENESIS_PEAK_AT_8HR	0.513859	0.0211516	0.0325382	MODY_HIPPOCAMPUS_PRENATAL	0.483097	0.0254777	0.0484226
MANTOVANI_VIRAL_GPCR_SIGNALING_UP	0.513741	0	0.00621638	PODAR_RESPONSE_TO_ADAPHOSTIN_DN	0.573108	0.0367965	0.0486566
VECCHI_GASTRIC_CANCER_EARLY_UP	0.512685	0	0.000378	LIU_CMYB_TARGETS_UP	0.38058	0.00239808	0.0489097
FRASOR_RESPONSE_TO_ESTRADIOL_DN	0.512634	0	0.00654128	ABE_VEGFA_TARGETS	0.581219	0.0393375	0.0493497
HUANG_GATA2_TARGETS_DN	0.512454	0.00222222	0.00635017	KATSANOU_ELAVL1_TARGETS_DN	0.38723	0.00487805	0.0493672
HUPER_BREAST_BASAL_VS_LUMINAL_DN	0.511791	0.0011534	0.0127527	GROSS_ELK3_TARGETS_DN	0.520887	0.0265306	0.0493777
ABE_VEGFA_TARGETS_2HR	0.511357	0.0175659	0.0361636	UDAYAKUMAR_MED1_TARGETS_UP	0.395013	0.00472813	0.0494068
CHEN_LVAD_SUPPORT_OF_FAILING_HEART_UP	0.511231	0.00106044	0.00295577	LABBE_WNT3A_TARGETS_UP	0.403689	0.0043384	0.0494742
CROMER_METASTASIS_UP	0.510799	0	0.00715059	YEGNASUBRAMANIAN_PROSTATE_CANCER	0.397666	0.00444444	0.0496884
BOYAULT_LIVER_CANCER_SUBCLASS_G3_DN	0.510795	0.00825472	0.0221095	YAMASHITA_LIVER_CANCER_STEM_CELL_UP	0.468463	0.0348837	0.0500793
MORI_PRE_BI_LYMPHOCYTE_UP	0.510595	0	0.00553886	GRAHAM_CML_QUIESCENT_VS_CML_DIVIDING_UP	0.552293	0.0409836	0.0500906
HOLLEMAN_VINCRISTINE_RESISTANCE_B_ALL_UP	0.510443	0.0145103	0.0282593	DURCHDEWALD_SKIN_CARCINOGENESIS_DN	0.360249	0	0.0504294
RASHI_RESPONSE_TO_IONIZING_RADIATION_1	0.510037	0.00475059	0.0193442	WIELAND_UP_BY_HBV_INFECTION	0.411558	0.0133929	0.050481
MEISSNER_NPC_HCP_WITH_H3K4ME2	0.510001	0	0.000518	JOHNSTONE_PARVB_TARGETS_3_UP	0.342555	0	0.0505494
BROWNE_HCMV_INFECTION_8HR_DN	0.509756	0.00692841	0.0193738	MARSHALL_VIRAL_INFECTION_RESPONSE_DN	0.513353	0.043956	0.050865
GRUETZMANN_PANCREATIC_CANCER_UP	0.508611	0	0.000623	DARWICHE_PAPILLOMA_RISK_HIGH_UP	0.385115	0.00473934	0.0512249
ZHOU_CELL_CYCLE_GENES_IN_IR_RESPONSE_24HR	0.508342	0	0.00295332	LUI_THYROID_CANCER_PAX8_PPARG_UP	0.465513	0.0298507	0.0514588
AMIT_SERUM_RESPONSE_240_MCF10A	0.508339	0.00674916	0.0113329	ZHONG_RESPONSE_TO_AZACITIDINE_AND_TSA_UP	0.376107	0	0.0514732
MCMURRAY_TP53_HRAS_COOPERATION_RESPONSE_DN	0.507767	0.00110497	0.00839019	SNIJDERS_AMPLIFIED_IN_HEAD_AND_NECK_TUMORS	0.478755	0.0326797	0.051503
JIANG_AGING_HYPOTHALAMUS_DN	0.507346	0.0152582	0.0273483	NIKOLSKY_BREAST_CANCER_20Q12_Q13_AMPLICON	0.391614	0.002331	0.0527014
JI_RESPONSE_TO_FSH_DN	0.507246	0.00229621	0.0165846	ACEVEDO_LIVER_CANCER_WITH_H3K9ME3_DN	0.40785	0.00915332	0.0527793
ZHAN_MULTIPLE_MYELOMA_CD1_UP	0.507103	0.00580046	0.0186637	PARK_APL_PATHOGENESIS_DN	0.465028	0.0235294	0.0529462
MEISSNER_BRAIN_HCP_WITH_H3K27ME3	0.50704	0	0.000663	WOO_LIVER_CANCER_RECURRENCE_UP	0.407661	0.0196078	0.0533447
SENGUPTA_NASOPHARYNGEAL_CARCINOMA_UP	0.506656	0	0.000674	GAJATE_RESPONSE_TO_TRABECTEDIN_DN	0.580414	0.0407332	0.0535392
SESTO_RESPONSE_TO_UV_C6	0.506403	0.0177515	0.0351975	ZHAN_MULTIPLE_MYELOMA_UP	0.438119	0.0142518	0.0542234
POS_HISTAMINE_RESPONSE_NETWORK	0.504805	0.0413016	0.0509154	TIEN_INTESTINE_PROBIOTICS_2HR_DN	0.414373	0.00454545	0.0543769
ZHONG_RESPONSE_TO_AZACITIDINE_AND_TSA_UP	0.504341	0	0.00183157	RUTELLA_RESPONSE_TO_CSF2RB_AND_IL4_UP	0.348471	0	0.0544945
STAEGE_EWING_FAMILY_TUMOR	0.504325	0.0342298	0.0470126	RAY_TUMORIGENESIS_BY_ERBB2_CDC25A_UP	0.404878	0.00236407	0.0545297
CHICAS_RB1_TARGETS_GROWING	0.504246	0	0.00129245	CHIARADONNA_NEOPLASTIC_TRANSFORMATION_CDC25_DN	0.387695	0.002331	0.0557552
HERNANDEZ_ABERRANT_MITOSIS_BY_DOCETACEL_2NM_UP	0.504245	0.00110254	0.00735446	ZWANG_CLASS_1_TRANSIENTLY_INDUCED_BY_EGF	0.3361	0	0.0557781
ODONNELL_METASTASIS_UP	0.504143	0	0.0093676	BOYLAN_MULTIPLE_MYELOMA_C_D_UP	0.385706	0.0022779	0.0558621
SHIPP_DLBCL_CURED_VS_FATAL_UP	0.504051	0.0219245	0.0361896	RASHI_NFKB1_TARGETS	0.56242	0.0463158	0.0558749
AMIT_SERUM_RESPONSE_480_MCF10A	0.503934	0.0177305	0.0352258	RIGGI_EWING_SARCOMA_PROGENITOR_DN	0.372406	0.00238663	0.0567316
SCHLESINGER_METHYLATED_DE_NOVO_IN_CANCER	0.503641	0	0.00827073	ONO_AML1_TARGETS_DN	0.482624	0.0364807	0.0568669
MADAN_DPPA4_TARGETS	0.503132	0.0139211	0.0312249	ZHAN_MULTIPLE_MYELOMA_CD1_VS_CD2_UP	0.43398	0.0200445	0.0577149
ODONNELL_TARGETS_OF_MYC_AND_TFRC_DN	0.502997	0.0130641	0.0229378	CEBALLOS_TARGETS_OF_TP53_AND_MYC_DN	0.480645	0.0272537	0.0577453
STEIN_ESRRA_TARGETS_RESPONSIVE_TO_ESTROGEN_DN	0.50292	0.0175439	0.0335648	LIU_SOX4_TARGETS_DN	0.35046	0	0.057861
HOSHIDA_LIVER_CANCER_LATE_RECURRENCE_UP	0.5027	0.00333333	0.0157504	HATADA_METHYLATED_IN_LUNG_CANCER_DN	0.48909	0.0407332	0.0579839
AIYAR_COBRA1_TARGETS_UP	0.502676	0.0205562	0.0351964	DAZARD_UV_RESPONSE_CLUSTER_G1	0.427935	0.0176991	0.0580222
NIKOLSKY_BREAST_CANCER_16Q24_AMPLICON	0.502578	0.00229621	0.0180201	QI_PLASMACYTOMA_DN	0.396564	0.0141509	0.0583683
ROSS_AML_WITH_CBFB_MYH11_FUSION	0.502339	0.00579374	0.0207524	DITTMER_PTHLH_TARGETS_UP	0.396724	0	0.058556
WATTEL_AUTONOMOUS_THYROID_ADENOMA_UP	0.50207	0.00221239	0.00925203	YAO_TEMPORAL_RESPONSE_TO_PROGESTERONE_CLUSTER_7	0.425941	0.0171674	0.0585741
GENTILE_UV_LOW_DOSE_DN	0.502069	0.00110988	0.0131473	SHETH_LIVER_CANCER_VS_TXNIP_LOSS_PAM3	0.432082	0.0197802	0.0586759
HIRSCH_CELLULAR_TRANSFORMATION_SIGNATURE_UP	0.501892	0	0.00111931	SCIAN_INVERSED_TARGETS_OF_TP53_AND_TP73_DN	0.498032	0.0431035	0.0593684
MATZUK_CENTRAL_FOR_FEMALE_FERTILITY	0.501717	0.0420792	0.0574912	WILCOX_RESPONSE_TO_PROGESTERONE_DN	0.429842	0.0162037	0.0599663
FARDIN_HYPOXIA_11	0.501147	0.0308642	0.0470231	SEIDEN_ONCOGENESIS_BY_MET	0.413662	0.0145278	0.0604295
ZHANG_TLX_TARGETS_60HR_UP	0.501041	0	0.000997	RODRIGUES_NTN1_TARGETS_DN	0.377233	0.00440529	0.0613645
IZADPANAH_STEM_CELL_ADIPOSE_VS_BONE_UP	0.501033	0	0.00406435	GERY_CEBP_TARGETS	0.388268	0.00954654	0.0613863
BERENJENO_TRANSFORMED_BY_RHOA_DN	0.500409	0	0.00104661	KIM_PTEN_TARGETS_UP	0.580198	0.0474227	0.0617458
TANG_SENESCENCE_TP53_TARGETS_DN	0.500085	0.00567537	0.0163161	MONNIER_POSTRADIATION_TUMOR_ESCAPE_UP	0.340801	0	0.0619706
CERVERA_SDHB_TARGETS_1_UP	0.500017	0	0.00458126	MIYAGAWA_TARGETS_OF_EWSR1_ETS_FUSIONS_DN	0.357384	0	0.062009
FRASOR_RESPONSE_TO_ESTRADIOL_UP	0.499983	0.0235294	0.0466686	SAKAI_TUMOR_INFILTRATING_MONOCYTES_DN	0.410869	0.00660793	0.0621827
LEI_MYB_TARGETS	0.499748	0	0.00121667	CHICAS_RB1_TARGETS_LOW_SERUM	0.40364	0.0110619	0.0622053
TING_SILENCED_BY_DICER	0.498767	0.0495049	0.0686857	MOREAUX_MULTIPLE_MYELOMA_BY_TACI_DN	0.370385	0.00769231	0.0622344
EBAUER_MYOGENIC_TARGETS_OF_PAX3_FOXO1_FUSION	0.49837	0.0113766	0.0178847	RODRIGUES_THYROID_CARCINOMA_DN	0.411511	0.0143541	0.063398
PURBEY_TARGETS_OF_CTBP1_AND_SATB1_UP	0.498042	0.00107991	0.0104707	COULOUARN_TEMPORAL_TGFB1_SIGNATURE_DN	0.379733	0.00466201	0.0642888
ZHONG_SECRETOME_OF_LUNG_CANCER_AND_ENDOTHELIUM	0.49724	0.00222469	0.0141533	DELASERNA_MYOD_TARGETS_DN	0.435685	0.0341686	0.0645569
ASTON_MAJOR_DEPRESSIVE_DISORDER_UP	0.497176	0.00947867	0.0340195	CREIGHTON_ENDOCRINE_THERAPY_RESISTANCE_1	0.330827	0	0.0649264
NAKAMURA_METASTASIS_MODEL_UP	0.49705	0.0128655	0.0326784	DAZARD_RESPONSE_TO_UV_SCC_DN	0.393796	0.0120773	0.0653372
SAFFORD_T_LYMPHOCYTE_ANERGY	0.496942	0	0.00838941	BROWNE_HCMV_INFECTION_24HR_UP	0.374728	0.0113636	0.0654233
LINDGREN_BLADDER_CANCER_CLUSTER_1_DN	0.496895	0	0.00105461	MOROSETTI_FACIOSCAPULOHUMERAL_MUSCULAR_DISTROPHY_UP	0.564709	0.0334728	0.065637
CERVERA_SDHB_TARGETS_1_DN	0.496801	0.03125	0.0440325	MARTINEZ_RESPONSE_TO_TRABECTEDIN_UP	0.42529	0.0324074	0.0674459
BOYAULT_LIVER_CANCER_SUBCLASS_G6_UP	0.496478	0.00110132	0.013235	TENEDINI_MEGAKARYOCYTE_MARKERS	0.421713	0.0230947	0.0675627
BORLAK_LIVER_CANCER_EGF_UP	0.496281	0.00337458	0.0228831	VART_KSHV_INFECTION_ANGIOGENIC_MARKERS_DN	0.378321	0.00454545	0.0677116
LE_EGR2_TARGETS_UP	0.496253	0	0.00661528	KAAB_FAILED_HEART_VENTRICLE_DN	0.470769	0.0338983	0.0677426
PHONG_TNF_RESPONSE_NOT_VIA_P38	0.496198	0	0.00120772	BOSCO_INTERFERON_INDUCED_ANTIVIRAL_MODULE	0.407191	0.02	0.0682012
CERIBELLI_PROMOTERS_INACTIVE_AND_BOUND_BY_NFY	0.496182	0.0374849	0.0492621	GROSS_HYPOXIA_VIA_ELK3_ONLY_DN	0.455602	0.0334029	0.0686035
MIKKELSEN_MCV6_HCP_WITH_H3K27ME3	0.49559	0	0.00100262	LIN_SILENCED_BY_TUMOR_MICROENVIRONMENT	0.396529	0.00936768	0.0687447
SABATES_COLORECTAL_ADENOMA_UP	0.495159	0	0.0036926	FLECHNER_PBL_KIDNEY_TRANSPLANT_REJECTED_VS_OK_UP	0.429572	0.0194805	0.0701116
MCCLUNG_CREB1_TARGETS_UP	0.495128	0	0.00692636	STAMBOLSKY_TARGETS_OF_MUTATED_TP53_DN	0.449737	0.0437637	0.0709165
DER_IFN_GAMMA_RESPONSE_UP	0.494984	0	0.0132263	HAN_SATB1_TARGETS_DN	0.330607	0	0.070941
NIKOLSKY_BREAST_CANCER_8Q23_Q24_AMPLICON	0.494528	0	0.00349118	MCBRYAN_PUBERTAL_BREAST_4_5WK_UP	0.346458	0	0.070984
SUNG_METASTASIS_STROMA_DN	0.493981	0.0103926	0.0204553	YAO_TEMPORAL_RESPONSE_TO_PROGESTERONE_CLUSTER_11	0.39766	0.0217918	0.0710187
CHIANG_LIVER_CANCER_SUBCLASS_PROLIFERATION_UP	0.493841	0	0.00265271	WOOD_EBV_EBNA1_TARGETS_UP	0.393381	0.00945627	0.0710768
MIYAGAWA_TARGETS_OF_EWSR1_ETS_FUSIONS_UP	0.493813	0	0.00174105	BRUINS_UVC_RESPONSE_MIDDLE	0.401231	0.02407	0.0717558
GROSS_HYPOXIA_VIA_HIF1A_DN	0.493346	0.0010582	0.00550656	DANG_MYC_TARGETS_DN	0.491236	0.0423163	0.0719347
WOOD_EBV_EBNA1_TARGETS_DN	0.493198	0.0139211	0.0297102	SANSOM_WNT_PATHWAY_REQUIRE_MYC	0.432396	0.0199115	0.0719832
TAKEDA_TARGETS_OF_NUP98_HOXA9_FUSION_10D_DN	0.493191	0	0.00442763	YAO_TEMPORAL_RESPONSE_TO_PROGESTERONE_CLUSTER_5	0.508722	0.0479167	0.0724159
BEGUM_TARGETS_OF_PAX3_FOXO1_FUSION_UP	0.493093	0.00553097	0.0209263	MCCLUNG_COCAINE_REWARD_5D	0.404074	0.0190931	0.0724842
SIMBULAN_UV_RESPONSE_NORMAL_DN	0.493051	0.0369928	0.0560816	CUI_GLUCOSE_DEPRIVATION	0.420228	0.0264423	0.072572
LENAOUR_DENDRITIC_CELL_MATURATION_DN	0.492908	0	0.00548553	SANA_RESPONSE_TO_IFNG_UP	0.414975	0.0246085	0.0737077
LIAO_HAVE_SOX4_BINDING_SITES	0.492788	0.0210773	0.0312584	NIKOLSKY_BREAST_CANCER_12Q13_Q21_AMPLICON	0.453812	0.0466102	0.0737524
GAURNIER_PSMD4_TARGETS	0.492785	0.00225989	0.0153993	RIZKI_TUMOR_INVASIVENESS_3D_DN	0.344644	0.00253165	0.0747677
BROWNE_HCMV_INFECTION_2HR_UP	0.492343	0.0331754	0.0488809	MARTORIATI_MDM4_TARGETS_NEUROEPITHELIUM_UP	0.364772	0.00726392	0.0749295
DANG_REGULATED_BY_MYC_UP	0.492256	0.00224467	0.0179762	WAKASUGI_HAVE_ZNF143_BINDING_SITES	0.429952	0.04	0.0750106
RICKMAN_HEAD_AND_NECK_CANCER_A	0.492147	0	0.00819769	BRUECKNER_TARGETS_OF_MIRLET7A3_UP	0.387538	0.016129	0.0753493
GERHOLD_ADIPOGENESIS_UP	0.491656	0.0150115	0.0251924	RICKMAN_HEAD_AND_NECK_CANCER_B	0.448391	0.0432802	0.0753755
LEE_AGING_CEREBELLUM_UP	0.491592	0	0.0100296	GOTZMANN_EPITHELIAL_TO_MESENCHYMAL_TRANSITION_DN	0.352219	0.00761421	0.0754045
GYORFFY_DOXORUBICIN_RESISTANCE	0.49121	0.0145577	0.0289763	KORKOLA_CORRELATED_WITH_POU5F1	0.480092	0.0472279	0.0754528
WINNEPENNINCKX_MELANOMA_METASTASIS_UP	0.490899	0	0.00420524	FARMER_BREAST_CANCER_BASAL_VS_LULMINAL	0.334403	0	0.0754952
MASSARWEH_RESPONSE_TO_ESTRADIOL	0.490608	0.00111607	0.0170481	BAE_BRCA1_TARGETS_UP	0.411418	0.0262009	0.0755181
KORKOLA_CORRELATED_WITH_POU5F1	0.490234	0.049697	0.0645606	KORKOLA_SEMINOMA_UP	0.451015	0.0494624	0.0759031
COATES_MACROPHAGE_M1_VS_M2_DN	0.489294	0.00329308	0.0169242	DACOSTA_UV_RESPONSE_VIA_ERCC3_COMMON_DN	0.322107	0	0.0768574
SMIRNOV_RESPONSE_TO_IR_2HR_UP	0.488961	0.0126292	0.0328256	AMIT_SERUM_RESPONSE_480_MCF10A	0.478065	0.0487805	0.078475
BECKER_TAMOXIFEN_RESISTANCE_DN	0.488755	0.00912201	0.0271811	FERNANDEZ_BOUND_BY_MYC	0.359375	0.00505051	0.0786954
VANTVEER_BREAST_CANCER_POOR_PROGNOSIS	0.488694	0.0173611	0.0281268	HEDENFALK_BREAST_CANCER_BRCA1_VS_BRCA2	0.359228	0.00721154	0.0790834
ROSTY_CERVICAL_CANCER_PROLIFERATION_CLUSTER	0.487707	0	0.0044727	JAZAG_TGFB1_SIGNALING_VIA_SMAD4_DN	0.425314	0.0316027	0.0791689
MILI_PSEUDOPODIA_CHEMOTAXIS_DN	0.487528	0	0.00146373	SENGUPTA_NASOPHARYNGEAL_CARCINOMA_WITH_LMP1_UP	0.326122	0	0.0791795
RICKMAN_HEAD_AND_NECK_CANCER_F	0.487086	0.00799087	0.0287895	ELVIDGE_HYPOXIA_BY_DMOG_UP	0.370746	0.0143541	0.0794219
LEE_LIVER_CANCER_ACOX1_UP	0.486558	0.00333704	0.0203252	SESTO_RESPONSE_TO_UV_C8	0.406197	0.02407	0.0794307
LEE_LIVER_CANCER_ACOX1_DN	0.4863	0.00454545	0.0198457	KERLEY_RESPONSE_TO_CISPLATIN_UP	0.456937	0.0424628	0.0796462
ROSS_ACUTE_MYELOID_LEUKEMIA_CBF	0.486108	0.00218818	0.0152785	SWEET_KRAS_ONCOGENIC_SIGNATURE	0.401461	0.0293454	0.0796725
SHEPARD_BMYB_TARGETS	0.485671	0.00109649	0.0191692	MORI_SMALL_PRE_BII_LYMPHOCYTE_DN	0.411337	0.0322581	0.0797132
BENPORATH_PROLIFERATION	0.484775	0	0.00660742	GROSS_HYPOXIA_VIA_ELK3_AND_HIF1A_UP	0.37064	0.00490196	0.0801017
MCBRYAN_PUBERTAL_BREAST_4_5WK_UP	0.484681	0	0.00228103	DAZARD_RESPONSE_TO_UV_SCC_UP	0.379584	0.0139535	0.0806004
SHETH_LIVER_CANCER_VS_TXNIP_LOSS_PAM1	0.484579	0	0.00335363	NAKAMURA_METASTASIS_MODEL_UP	0.439742	0.0364465	0.0832571
ZHAN_MULTIPLE_MYELOMA_HP_DN	0.483969	0.0225118	0.0426124	PEDERSEN_TARGETS_OF_611CTF_ISOFORM_OF_ERBB2	0.403347	0.0325581	0.085014
KONDO_EZH2_TARGETS	0.483615	0	0.00258769	LAU_APOPTOSIS_CDKN2A_UP	0.429856	0.0400943	0.0852253
PEREZ_TP63_TARGETS	0.483333	0	0.00194926	TOOKER_GEMCITABINE_RESISTANCE_UP	0.400185	0.0280172	0.0864112
MARTORIATI_MDM4_TARGETS_NEUROEPITHELIUM_UP	0.483277	0	0.00438996	GENTILE_UV_RESPONSE_CLUSTER_D4	0.421104	0.0444915	0.0867823
ZHOU_CELL_CYCLE_GENES_IN_IR_RESPONSE_6HR	0.483104	0.00438597	0.0167001	ENK_UV_RESPONSE_EPIDERMIS_DN	0.317732	0	0.086809
ZHANG_TARGETS_OF_EWSR1_FLI1_FUSION	0.482613	0	0.012589	JECHLINGER_EPITHELIAL_TO_MESENCHYMAL_TRANSITION_DN	0.411951	0.0457666	0.0868571
LANDIS_ERBB2_BREAST_TUMORS_324_DN	0.482464	0	0.00465705	MARTORIATI_MDM4_TARGETS_FETAL_LIVER_UP	0.342622	0.00526316	0.0869594
WEIGEL_OXIDATIVE_STRESS_BY_HNE_AND_H2O2	0.481886	0.039489	0.0558291	GERHOLD_ADIPOGENESIS_DN	0.41107	0.0308789	0.0874308
MCBRYAN_PUBERTAL_BREAST_3_4WK_UP	0.481783	0	0.00377878	WANG_TUMOR_INVASIVENESS_UP	0.32808	0	0.0889852
CHIBA_RESPONSE_TO_TSA	0.48166	0.0229095	0.0434457	BHAT_ESR1_TARGETS_VIA_AKT1_UP	0.337115	0.00546448	0.0892675
CASORELLI_APL_SECONDARY_VS_DE_NOVO_UP	0.481654	0.046988	0.0615947	MEISSNER_NPC_HCP_WITH_H3K4ME3_AND_H3K27ME3	0.360353	0.0190024	0.0897965
ALFANO_MYC_TARGETS	0.481542	0	0.0031202	HEDENFALK_BREAST_CANCER_HEREDITARY_VS_SPORADIC	0.435458	0.0456432	0.0905617
DAVICIONI_TARGETS_OF_PAX_FOXO1_FUSIONS_DN	0.481246	0.00558036	0.0193481	LANDIS_ERBB2_BREAST_TUMORS_324_UP	0.361002	0.0124378	0.092405
KENNY_CTNNB1_TARGETS_UP	0.48018	0.0226501	0.0429484	LABBE_TARGETS_OF_TGFB1_AND_WNT3A_DN	0.378452	0.0246637	0.093194
NAKAMURA_CANCER_MICROENVIRONMENT_DN	0.480032	0.0200236	0.0346918	MARKEY_RB1_CHRONIC_LOF_DN	0.369366	0.0292683	0.093349
MULLIGHAN_MLL_SIGNATURE_1_DN	0.479561	0	0.00367763	CAIRO_HEPATOBLASTOMA_UP	0.343252	0.004914	0.0936557
GAL_LEUKEMIC_STEM_CELL_DN	0.479516	0	0.00381148	MCBRYAN_PUBERTAL_BREAST_6_7WK_DN	0.394686	0.0479167	0.0945133
KOKKINAKIS_METHIONINE_DEPRIVATION_48HR_UP	0.479234	0	0.00805522	ELVIDGE_HYPOXIA_UP	0.348777	0.0179487	0.0958955
HADDAD_T_LYMPHOCYTE_AND_NK_PROGENITOR_DN	0.478974	0.00554324	0.0274201	YAO_TEMPORAL_RESPONSE_TO_PROGESTERONE_CLUSTER_17	0.345083	0.0148148	0.0976978
RIGGINS_TAMOXIFEN_RESISTANCE_UP	0.478942	0.00448934	0.025257	FULCHER_INFLAMMATORY_RESPONSE_LECTIN_VS_LPS_DN	0.311686	0.00291545	0.0994907
GENTILE_UV_RESPONSE_CLUSTER_D8	0.478845	0.0423529	0.068282	TAKAO_RESPONSE_TO_UVB_RADIATION_DN	0.376377	0.027957	0.100882
KIM_WT1_TARGETS_8HR_DN	0.478752	0	0.00886517	DAUER_STAT3_TARGETS_DN	0.420247	0.0449438	0.100886
CHARAFE_BREAST_CANCER_LUMINAL_VS_BASAL_DN	0.478738	0	0.00237546	LIN_NPAS4_TARGETS_DN	0.408745	0.0421546	0.101246
VANTVEER_BREAST_CANCER_ESR1_DN	0.478521	0	0.00348583	DARWICHE_PAPILLOMA_RISK_LOW_UP	0.35259	0.0145278	0.101257
GRAHAM_NORMAL_QUIESCENT_VS_NORMAL_DIVIDING_DN	0.478518	0	0.0191013	MEISSNER_BRAIN_HCP_WITH_H3K27ME3	0.329179	0.00497512	0.101337
MEISSNER_NPC_HCP_WITH_H3K4ME3_AND_H3K27ME3	0.478496	0	0.00765476	UEDA_PERIFERAL_CLOCK	0.346564	0.0132275	0.102439
LI_LUNG_CANCER	0.478427	0.0449309	0.0615795	REN_ALVEOLAR_RHABDOMYOSARCOMA_DN	0.312242	0	0.107607
SMID_BREAST_CANCER_LUMINAL_A_UP	0.478402	0.00543478	0.0180402	PECE_MAMMARY_STEM_CELL_UP	0.35335	0.0183908	0.10932
MORI_MATURE_B_LYMPHOCYTE_DN	0.478295	0.00222222	0.022101	TIEN_INTESTINE_PROBIOTICS_24HR_DN	0.337081	0.0192308	0.109556
HATADA_METHYLATED_IN_LUNG_CANCER_UP	0.478289	0	0.00295376	TSENG_IRS1_TARGETS_UP	0.369512	0.0343137	0.109587
ZHENG_IL22_SIGNALING_UP	0.478222	0.0177187	0.0336223	PICCALUGA_ANGIOIMMUNOBLASTIC_LYMPHOMA_DN	0.35517	0.027088	0.110273
COULOUARN_TEMPORAL_TGFB1_SIGNATURE_UP	0.478043	0	0.00802289	CONCANNON_APOPTOSIS_BY_EPOXOMICIN_UP	0.330471	0.0163488	0.110317
LEE_AGING_CEREBELLUM_DN	0.477542	0.00323625	0.0179226	OUELLET_OVARIAN_CANCER_INVASIVE_VS_LMP_UP	0.358233	0.0240385	0.111194
BROWNE_HCMV_INFECTION_20HR_DN	0.477356	0	0.0104696	MCBRYAN_PUBERTAL_TGFB1_TARGETS_UP	0.345162	0.0170732	0.111438
RASHI_RESPONSE_TO_IONIZING_RADIATION_2	0.477346	0	0.00818975	NGUYEN_NOTCH1_TARGETS_DN	0.379259	0.0254042	0.111508
GRADE_COLON_AND_RECTAL_CANCER_UP	0.477204	0	0.00392786	DARWICHE_SKIN_TUMOR_PROMOTER_UP	0.356754	0.03386	0.111938
JECHLINGER_EPITHELIAL_TO_MESENCHYMAL_TRANSITION_DN	0.477142	0.00674157	0.0223322	HOOI_ST7_TARGETS_DN	0.360036	0.0315789	0.112813
GAUSSMANN_MLL_AF4_FUSION_TARGETS_G_DN	0.47712	0.0498783	0.0766094	JIANG_HYPOXIA_NORMAL	0.31966	0.00505051	0.112841
MIKKELSEN_IPS_ICP_WITH_H3K4ME3_AND_H327ME3	0.476647	0	0.00826931	FONTAINE_PAPILLARY_THYROID_CARCINOMA_UP	0.399614	0.0322581	0.114306
NAKAYAMA_SOFT_TISSUE_TUMORS_PCA2_DN	0.476581	0.00218579	0.0169066	TAKEDA_TARGETS_OF_NUP98_HOXA9_FUSION_10D_DN	0.349925	0.0272727	0.115317
PROVENZANI_METASTASIS_DN	0.476373	0	0.00871736	IVANOVA_HEMATOPOIESIS_LATE_PROGENITOR	0.303272	0	0.115647
LENAOUR_DENDRITIC_CELL_MATURATION_UP	0.476239	0.00105485	0.0120263	FOSTER_TOLERANT_MACROPHAGE_UP	0.345209	0.0174129	0.116015
DIRMEIER_LMP1_RESPONSE_EARLY	0.475867	0.00778643	0.0286301	DELACROIX_RAR_BOUND_ES	0.306064	0	0.116497
LEE_LIVER_CANCER_MYC_E2F1_DN	0.475776	0.00560538	0.0286264	LIN_APC_TARGETS	0.380797	0.0477223	0.116615
LEIN_LOCALIZED_TO_PROXIMAL_DENDRITES	0.475634	0.0473301	0.0698349	WANG_CLIM2_TARGETS_DN	0.340666	0.0177215	0.116648
CHANG_IMMORTALIZED_BY_HPV31_UP	0.475274	0.00219539	0.0204579	PENG_GLUCOSE_DEPRIVATION_DN	0.341649	0.0187793	0.117969
MIKKELSEN_MEF_ICP_WITH_H3K4ME3_AND_H3K27ME3	0.475139	0.0371703	0.0636163	DARWICHE_SQUAMOUS_CELL_CARCINOMA_UP	0.348787	0.0389294	0.120865
RAGHAVACHARI_PLATELET_SPECIFIC_GENES	0.47513	0.00671141	0.0229531	MILI_PSEUDOPODIA_CHEMOTAXIS_DN	0.305547	0.00314465	0.122586
LEE_TARGETS_OF_PTCH1_AND_SUFU_UP	0.475056	0.013905	0.0458556	FOSTER_KDM1A_TARGETS_DN	0.332218	0.0162413	0.122606
KATSANOU_ELAVL1_TARGETS_DN	0.474327	0	0.00838336	YAO_TEMPORAL_RESPONSE_TO_PROGESTERONE_CLUSTER_13	0.34119	0.0190024	0.1228
PRAMOONJAGO_SOX4_TARGETS_DN	0.473278	0.016092	0.0497029	YAGI_AML_WITH_INV_16_TRANSLOCATION	0.307123	0	0.122952
LEIN_ASTROCYTE_MARKERS	0.472947	0.0399061	0.0623191	DANG_REGULATED_BY_MYC_DN	0.32216	0.0148883	0.125744
GRAHAM_NORMAL_QUIESCENT_VS_NORMAL_DIVIDING_UP	0.472947	0.00552486	0.0265553	LU_EZH2_TARGETS_DN	0.309847	0.0030581	0.128673
MA_MYELOID_DIFFERENTIATION_DN	0.47257	0.0319905	0.0575469	NIKOLSKY_BREAST_CANCER_8Q23_Q24_AMPLICON	0.343448	0.039261	0.12877
SHETH_LIVER_CANCER_VS_TXNIP_LOSS_PAM2	0.472318	0	0.00819611	SHETH_LIVER_CANCER_VS_TXNIP_LOSS_PAM2	0.340678	0.0308057	0.129808
AFFAR_YY1_TARGETS_DN	0.472289	0	0.00559049	HOSHIDA_LIVER_CANCER_SUBCLASS_S2	0.352718	0.0464602	0.130092
MIKKELSEN_ES_ICP_WITH_H3K27ME3	0.471803	0.0289017	0.0575272	RIGGINS_TAMOXIFEN_RESISTANCE_DN	0.320012	0.017199	0.131002
RAMALHO_STEMNESS_DN	0.471596	0.00217628	0.0222948	NIKOLSKY_BREAST_CANCER_17Q11_Q21_AMPLICON	0.35109	0.0340633	0.131058
GUILLAUMOND_KLF10_TARGETS_UP	0.471545	0.0138728	0.045521	PEDRIOLI_MIR31_TARGETS_UP	0.326331	0.0142857	0.131378
CARD_MIR302A_TARGETS	0.471193	0.00329308	0.0225323	VANOEVELEN_MYOGENESIS_SIN3A_TARGETS	0.321926	0.0188679	0.13163
AMUNDSON_GENOTOXIC_SIGNATURE	0.471184	0	0.0137669	ZHONG_SECRETOME_OF_LUNG_CANCER_AND_FIBROBLAST	0.347373	0.02746	0.131933
ZHANG_TLX_TARGETS_UP	0.471156	0	0.0140439	TAKEDA_TARGETS_OF_NUP98_HOXA9_FUSION_8D_DN	0.328438	0.0179487	0.138022
MIKKELSEN_NPC_HCP_WITH_H3K4ME3_AND_H3K27ME3	0.470916	0	0.00706233	LI_INDUCED_T_TO_NATURAL_KILLER_UP	0.313253	0.016	0.138925
NADERI_BREAST_CANCER_PROGNOSIS_UP	0.470803	0.0263459	0.0394745	LABBE_TARGETS_OF_TGFB1_AND_WNT3A_UP	0.353735	0.040724	0.141176
BROWNE_HCMV_INFECTION_12HR_DN	0.470625	0	0.014405	ROVERSI_GLIOMA_COPY_NUMBER_UP	0.355068	0.0472813	0.145585
TAKEDA_TARGETS_OF_NUP98_HOXA9_FUSION_8D_DN	0.470383	0	0.00602057	RUTELLA_RESPONSE_TO_CSF2RB_AND_IL4_DN	0.30579	0.0284238	0.151323
TAVOR_CEBPA_TARGETS_UP	0.470375	0.0245614	0.0506081	KIM_WT1_TARGETS_12HR_UP	0.331339	0.0344828	0.152822
KIM_WT1_TARGETS_12HR_DN	0.469844	0	0.00635862	XU_GH1_AUTOCRINE_TARGETS_DN	0.33619	0.0394089	0.153149
ASGHARZADEH_NEUROBLASTOMA_POOR_SURVIVAL_DN	0.469755	0.0364706	0.06287	BENPORATH_NOS_TARGETS	0.326729	0.0305164	0.154852
BROWNE_HCMV_INFECTION_24HR_DN	0.469716	0	0.00833334	UDAYAKUMAR_MED1_TARGETS_DN	0.311892	0.0458937	0.156711
RIZ_ERYTHROID_DIFFERENTIATION_6HR	0.46952	0.0404624	0.0715866	PURBEY_TARGETS_OF_CTBP1_NOT_SATB1_UP	0.300297	0.00576369	0.157438
PEDERSEN_TARGETS_OF_611CTF_ISOFORM_OF_ERBB2	0.46865	0.0010989	0.0268168	MIKKELSEN_NPC_HCP_WITH_H3K4ME3_AND_H3K27ME3	0.317668	0.025974	0.158974
NAKAJIMA_MAST_CELL	0.468411	0.046875	0.0636649	DELACROIX_RARG_BOUND_MEF	0.299119	0.0262467	0.161556
LEE_LIVER_CANCER_MYC_TGFA_DN	0.468371	0.0225989	0.0413631	IVANOVA_HEMATOPOIESIS_EARLY_PROGENITOR	0.286466	0.00560224	0.16454
LEIN_NEURON_MARKERS	0.468331	0.00550055	0.0297549	BURTON_ADIPOGENESIS_5	0.339216	0.0409639	0.168602
OSWALD_HEMATOPOIETIC_STEM_CELL_IN_COLLAGEN_GEL_UP	0.468233	0	0.00616131	MCBRYAN_PUBERTAL_BREAST_3_4WK_UP	0.312661	0.0367647	0.168706
CADWELL_ATG16L1_TARGETS_UP	0.468113	0.00107411	0.0180221	PHONG_TNF_RESPONSE_VIA_P38_COMPLETE	0.311449	0.0319149	0.169966
DARWICHE_SKIN_TUMOR_PROMOTER_UP	0.467496	0	0.00966074	SHEPARD_BMYB_MORPHOLINO_UP	0.312407	0.0371287	0.170074
LINDSTEDT_DENDRITIC_CELL_MATURATION_D	0.467017	0.00894855	0.0328062	ACEVEDO_NORMAL_TISSUE_ADJACENT_TO_LIVER_TUMOR_DN	0.295802	0.02267	0.177859
CASTELLANO_NRAS_TARGETS_UP	0.466861	0.00767544	0.0264144	BROWNE_HCMV_INFECTION_14HR_DN	0.299919	0.0294118	0.178762
LUI_THYROID_CANCER_PAX8_PPARG_UP	0.466848	0.0449704	0.059101	MANALO_HYPOXIA_UP	0.30953	0.0439276	0.179457
YAGI_AML_FAB_MARKERS	0.466747	0	0.00800985	WANG_CISPLATIN_RESPONSE_AND_XPC_DN	0.306826	0.0429293	0.180883
YAMASHITA_LIVER_CANCER_STEM_CELL_UP	0.466532	0.0244186	0.0499564	RAO_BOUND_BY_SALL4_ISOFORM_B	0.283486	0.0105263	0.188672
WOOD_EBV_EBNA1_TARGETS_UP	0.466461	0	0.0148196	HOSHIDA_LIVER_CANCER_SUBCLASS_S1	0.302321	0.0458937	0.188936
RUTELLA_RESPONSE_TO_HGF_VS_CSF2RB_AND_IL4_UP	0.466323	0	0.00422578	CREIGHTON_ENDOCRINE_THERAPY_RESISTANCE_4	0.29777	0.0204082	0.189221
ELVIDGE_HIF1A_AND_HIF2A_TARGETS_UP	0.466266	0.0466507	0.068283	SMID_BREAST_CANCER_ERBB2_UP	0.317615	0.0471204	0.191083
WELCSH_BRCA1_TARGETS_DN	0.466206	0	0.0101831	ACEVEDO_LIVER_CANCER_DN	0.281435	0.0112994	0.192064
LABBE_TGFB1_TARGETS_DN	0.465655	0.0010627	0.0199049	SCHAEFFER_PROSTATE_DEVELOPMENT_6HR_DN	0.280451	0.0163043	0.193351
WANG_CISPLATIN_RESPONSE_AND_XPC_DN	0.465461	0	0.00736002	MOOTHA_PGC	0.286862	0.0267062	0.199118
MIKKELSEN_NPC_LCP_WITH_H3K4ME3	0.465215	0.0102506	0.0352175	YOSHIMURA_MAPK8_TARGETS_DN	0.28681	0.027248	0.199709
YAO_TEMPORAL_RESPONSE_TO_PROGESTERONE_CLUSTER_8	0.465075	0.0205714	0.0505819	BHAT_ESR1_TARGETS_NOT_VIA_AKT1_UP	0.299657	0.0481013	0.201305
ZHENG_GLIOBLASTOMA_PLASTICITY_UP	0.464452	0	0.00725571	PURBEY_TARGETS_OF_CTBP1_NOT_SATB1_DN	0.280066	0.0176991	0.204032
WANG_CISPLATIN_RESPONSE_AND_XPC_UP	0.464435	0	0.00800901	FORTSCHEGGER_PHF8_TARGETS_UP	0.291703	0.0398936	0.206047
APRELIKOVA_BRCA1_TARGETS	0.463712	0.0271493	0.0589135	CHARAFE_BREAST_CANCER_LUMINAL_VS_MESENCHYMAL_UP	0.281696	0.0180723	0.206704
HUANG_FOXA2_TARGETS_UP	0.463429	0.04947	0.0621102	MARTINEZ_RB1_TARGETS_DN	0.269653	0.0167598	0.229893
LAIHO_COLORECTAL_CANCER_SERRATED_UP	0.462831	0.00104602	0.0168802	ENK_UV_RESPONSE_KERATINOCYTE_DN	0.271819	0.04	0.23546
GARGALOVIC_RESPONSE_TO_OXIDIZED_PHOSPHOLIPIDS_BLUE_UP	0.462418	0	0.0137792
LIN_APC_TARGETS	0.462158	0.0122494	0.0280536
DELACROIX_RARG_BOUND_MEF	0.462059	0	0.0059238
GRAHAM_CML_DIVIDING_VS_NORMAL_QUIESCENT_UP	0.462048	0	0.00850997
KARLSSON_TGFB1_TARGETS_UP	0.462007	0	0.0148297
HELLER_SILENCED_BY_METHYLATION_DN	0.46176	0.00106724	0.019312
POMEROY_MEDULLOBLASTOMA_PROGNOSIS_DN	0.461743	0.0368171	0.0588984
HAN_SATB1_TARGETS_DN	0.461673	0	0.00551106
HALMOS_CEBPA_TARGETS_UP	0.461425	0.0262857	0.0570403
SHEPARD_CRUSH_AND_BURN_MUTANT_UP	0.461409	0	0.00890205
ZHOU_INFLAMMATORY_RESPONSE_LIVE_UP	0.461283	0	0.00476854
BOYLAN_MULTIPLE_MYELOMA_C_UP	0.460916	0.0359212	0.0659337
JOHANSSON_BRAIN_CANCER_EARLY_VS_LATE_DN	0.460884	0.0366864	0.0665256
GAVIN_FOXP3_TARGETS_CLUSTER_P6	0.46044	0.00426894	0.0265715
DUNNE_TARGETS_OF_AML1_MTG8_FUSION_UP	0.459158	0.048	0.0697425
LEE_AGING_NEOCORTEX_UP	0.459045	0.00762527	0.0267385
MARKEY_RB1_ACUTE_LOF_DN	0.458279	0	0.00825148
NING_CHRONIC_OBSTRUCTIVE_PULMONARY_DISEASE_DN	0.457741	0.0010661	0.0169287
AFFAR_YY1_TARGETS_UP	0.457192	0	0.00924125
ZWANG_CLASS_3_TRANSIENTLY_INDUCED_BY_EGF	0.457105	0	0.00915964
RICKMAN_TUMOR_DIFFERENTIATED_WELL_VS_MODERATELY_DN	0.457003	0	0.0176117
MEISSNER_NPC_HCP_WITH_H3K4ME2_AND_H3K27ME3	0.456979	0	0.00707981
VERHAAK_AML_WITH_NPM1_MUTATED_DN	0.456744	0	0.00819492
KIM_BIPOLAR_DISORDER_OLIGODENDROCYTE_DENSITY_CORR_DN	0.456661	0.00756757	0.0299534
TARTE_PLASMA_CELL_VS_PLASMABLAST_UP	0.456553	0	0.00658897
KERLEY_RESPONSE_TO_CISPLATIN_UP	0.456261	0.0476758	0.0868086
DUAN_PRDM5_TARGETS	0.456059	0.0119435	0.030289
BROCKE_APOPTOSIS_REVERSED_BY_IL6	0.455831	0	0.0148615
BILD_MYC_ONCOGENIC_SIGNATURE	0.45534	0	0.00988083
MCCLUNG_COCAINE_REWARD_5D	0.455245	0.00646552	0.0274929
BHAT_ESR1_TARGETS_VIA_AKT1_UP	0.455145	0	0.00799851
MORI_LARGE_PRE_BII_LYMPHOCYTE_UP	0.455048	0.00542299	0.0292492
CHANG_CYCLING_GENES	0.453778	0	0.016852
PEDRIOLI_MIR31_TARGETS_DN	0.453585	0	0.00727791
LU_EZH2_TARGETS_UP	0.453435	0	0.00802305
BILD_HRAS_ONCOGENIC_SIGNATURE	0.453393	0	0.0107827
WU_SILENCED_BY_METHYLATION_IN_BLADDER_CANCER	0.453229	0.0385488	0.0623695
BROWNE_HCMV_INFECTION_48HR_DN	0.452984	0	0.00651903
MORI_IMMATURE_B_LYMPHOCYTE_DN	0.452976	0.00756757	0.0287922
BOYAULT_LIVER_CANCER_SUBCLASS_G123_UP	0.452541	0.0403226	0.0769888
SENESE_HDAC2_TARGETS_UP	0.452397	0.00212314	0.022322
NGUYEN_NOTCH1_TARGETS_DN	0.452016	0.00547645	0.0295824
VANTVEER_BREAST_CANCER_METASTASIS_DN	0.451371	0.0010395	0.0238981
DAZARD_RESPONSE_TO_UV_NHEK_UP	0.451026	0	0.0106797
MENSE_HYPOXIA_UP	0.450943	0.00542888	0.0295888
SESTO_RESPONSE_TO_UV_C8	0.450869	0.0122222	0.0424214
MCBRYAN_PUBERTAL_TGFB1_TARGETS_DN	0.450831	0.0133929	0.0500977
SHEPARD_BMYB_MORPHOLINO_DN	0.45015	0	0.0151148
CAIRO_HEPATOBLASTOMA_UP	0.449772	0	0.016082
HECKER_IFNB1_TARGETS	0.44958	0.00214823	0.0295507
HORIUCHI_WTAP_TARGETS_UP	0.449183	0	0.0106698
HELLER_HDAC_TARGETS_SILENCED_BY_METHYLATION_UP	0.448464	0	0.00883884
LEE_LIVER_CANCER_MYC_TGFA_UP	0.448184	0.0320088	0.0598259
DEBIASI_APOPTOSIS_BY_REOVIRUS_INFECTION_DN	0.447718	0	0.0114517
JISON_SICKLE_CELL_DISEASE_UP	0.447577	0.00102354	0.01597
GRADE_COLON_VS_RECTAL_CANCER_DN	0.447225	0.0367816	0.0680479
HOOI_ST7_TARGETS_DN	0.447003	0.00209424	0.0264826
RUTELLA_RESPONSE_TO_HGF_UP	0.446921	0	0.00910604
NIKOLSKY_BREAST_CANCER_8Q12_Q22_AMPLICON	0.446536	0.00104275	0.0248409
HAN_SATB1_TARGETS_UP	0.446219	0	0.0110421
DARWICHE_SQUAMOUS_CELL_CARCINOMA_UP	0.445958	0	0.0237091
MCBRYAN_PUBERTAL_BREAST_6_7WK_DN	0.445625	0.00777778	0.0421422
BURTON_ADIPOGENESIS_3	0.445547	0.00320513	0.0360461
BRUNO_HEMATOPOIESIS	0.445516	0.0135593	0.0467888
PAPASPYRIDONOS_UNSTABLE_ATEROSCLEROTIC_PLAQUE_UP	0.445507	0.0495392	0.0875771
DACOSTA_UV_RESPONSE_VIA_ERCC3_UP	0.445195	0	0.00967399
PILON_KLF1_TARGETS_UP	0.44492	0	0.00910297
SWEET_KRAS_TARGETS_DN	0.444689	0.0264901	0.0549081
WANG_SMARCE1_TARGETS_DN	0.444283	0	0.0113937
BROWNE_HCMV_INFECTION_1HR_UP	0.444165	0.0257848	0.0598935
TOOKER_GEMCITABINE_RESISTANCE_DN	0.444154	0	0.0252846
GAUSSMANN_MLL_AF4_FUSION_TARGETS_A_DN	0.443805	0.00650759	0.0375706
VILIMAS_NOTCH1_TARGETS_UP	0.443665	0.0437284	0.0894935
YAO_TEMPORAL_RESPONSE_TO_PROGESTERONE_CLUSTER_14	0.443594	0.00104493	0.0210559
ZHANG_ANTIVIRAL_RESPONSE_TO_RIBAVIRIN_DN	0.443412	0.0442375	0.0843057
FONTAINE_PAPILLARY_THYROID_CARCINOMA_DN	0.442964	0.014333	0.0484161
MIKKELSEN_IPS_HCP_WITH_H3_UNMETHYLATED	0.442089	0.0232558	0.056064
HADDAD_T_LYMPHOCYTE_AND_NK_PROGENITOR_UP	0.4419	0.00979325	0.0477386
CHAUHAN_RESPONSE_TO_METHOXYESTRADIOL_UP	0.441593	0.0433295	0.0797261
RODRIGUES_THYROID_CARCINOMA_DN	0.440831	0.0154015	0.0506515
YAO_TEMPORAL_RESPONSE_TO_PROGESTERONE_CLUSTER_1	0.440517	0.0331492	0.0620898
QI_HYPOXIA	0.440496	0.00105042	0.0240539
YAO_TEMPORAL_RESPONSE_TO_PROGESTERONE_CLUSTER_6	0.440443	0.0184783	0.0567305
YAO_TEMPORAL_RESPONSE_TO_PROGESTERONE_CLUSTER_7	0.440325	0.018319	0.0508286
HOELZEL_NF1_TARGETS_UP	0.440211	0	0.025189
LEIN_PONS_MARKERS	0.440114	0.00765027	0.0417551
YAO_TEMPORAL_RESPONSE_TO_PROGESTERONE_CLUSTER_0	0.439616	0.013289	0.0554277
RIGGI_EWING_SARCOMA_PROGENITOR_UP	0.439495	0	0.0126208
ZHU_CMV_ALL_UP	0.43945	0.00105374	0.0295634
ACOSTA_PROLIFERATION_INDEPENDENT_MYC_TARGETS_DN	0.439432	0.00421941	0.0303123
MARKEY_RB1_ACUTE_LOF_UP	0.439019	0	0.0183055
CONCANNON_APOPTOSIS_BY_EPOXOMICIN_UP	0.438984	0	0.0147775
ZHANG_RESPONSE_TO_IKK_INHIBITOR_AND_TNF_UP	0.43884	0	0.0188666
NADLER_HYPERGLYCEMIA_AT_OBESITY	0.438512	0.0348706	0.0661136
KOYAMA_SEMA3B_TARGETS_DN	0.438317	0	0.0121437
BROWNE_HCMV_INFECTION_10HR_UP	0.438165	0.00736842	0.0394821
MUNSHI_MULTIPLE_MYELOMA_UP	0.43752	0.010917	0.0515343
VERHAAK_GLIOBLASTOMA_CLASSICAL	0.437494	0	0.0238793
PODAR_RESPONSE_TO_ADAPHOSTIN_UP	0.437408	0	0.0262132
GROSS_HYPOXIA_VIA_ELK3_UP	0.437216	0	0.0195913
MAHAJAN_RESPONSE_TO_IL1A_DN	0.437186	0.0177187	0.0571373
YORDY_RECIPROCAL_REGULATION_BY_ETS1_AND_SP100_DN	0.43717	0.0161638	0.051788
HOOI_ST7_TARGETS_UP	0.437028	0.00650054	0.047545
TIEN_INTESTINE_PROBIOTICS_2HR_DN	0.436819	0.0152339	0.0466677
MULLIGHAN_MLL_SIGNATURE_2_DN	0.436762	0	0.0175317
CONCANNON_APOPTOSIS_BY_EPOXOMICIN_DN	0.436271	0.00101937	0.0249453
PASINI_SUZ12_TARGETS_UP	0.436197	0.00626959	0.0365235
SERVITJA_LIVER_HNF1A_TARGETS_UP	0.436184	0.00314465	0.0326634
PEREZ_TP53_AND_TP63_TARGETS	0.436138	0	0.0198292
SHEDDEN_LUNG_CANCER_POOR_SURVIVAL_A6	0.435838	0	0.0144476
ICHIBA_GRAFT_VERSUS_HOST_DISEASE_35D_UP	0.435653	0.0031348	0.0325603
LI_INDUCED_T_TO_NATURAL_KILLER_DN	0.435527	0.00524659	0.0330666
ALCALAY_AML_BY_NPM1_LOCALIZATION_UP	0.434244	0.00207684	0.0323948
COLINA_TARGETS_OF_4EBP1_AND_4EBP2	0.434101	0	0.0165979
LEE_EARLY_T_LYMPHOCYTE_UP	0.434099	0.00636943	0.0348911
ZHANG_TLX_TARGETS_36HR_UP	0.433866	0	0.0202021
VANDESLUIS_COMMD1_TARGETS_GROUP_3_UP	0.433812	0.0184182	0.0578432
KONG_E2F3_TARGETS	0.43299	0.00215054	0.0428082
GRAHAM_CML_DIVIDING_VS_NORMAL_QUIESCENT_DN	0.432924	0.00538213	0.0505648
DARWICHE_PAPILLOMA_RISK_HIGH_UP	0.432651	0	0.0265003
KYNG_DNA_DAMAGE_DN	0.432644	0	0.0226739
WALLACE_PROSTATE_CANCER_RACE_UP	0.432599	0	0.0187348
GRAESSMANN_RESPONSE_TO_MC_AND_SERUM_DEPRIVATION_DN	0.432438	0.0264901	0.0582222
WANG_RESPONSE_TO_GSK3_INHIBITOR_SB216763_DN	0.431593	0	0.017577
TAKEDA_TARGETS_OF_NUP98_HOXA9_FUSION_8D_UP	0.431466	0	0.0307856
MARIADASON_REGULATED_BY_HISTONE_ACETYLATION_UP	0.431406	0.0262582	0.0598726
MCBRYAN_PUBERTAL_BREAST_4_5WK_DN	0.431037	0	0.0251629
LI_AMPLIFIED_IN_LUNG_CANCER	0.4309	0.00102459	0.0256148
FERRANDO_T_ALL_WITH_MLL_ENL_FUSION_UP	0.430485	0.0175246	0.0564452
LU_AGING_BRAIN_UP	0.428866	0	0.0238579
LEE_LIVER_CANCER_CIPROFIBRATE_UP	0.428863	0.0474041	0.094084
MARTINEZ_RESPONSE_TO_TRABECTEDIN_UP	0.428854	0.0299003	0.084398
REN_BOUND_BY_E2F	0.428484	0.0365714	0.0848304
MIKKELSEN_IPS_LCP_WITH_H3K4ME3	0.428058	0	0.0297748
FOURNIER_ACINAR_DEVELOPMENT_LATE_2	0.427948	0	0.0210538
NING_CHRONIC_OBSTRUCTIVE_PULMONARY_DISEASE_UP	0.427625	0.00204082	0.0289762
BENPORATH_NOS_TARGETS	0.427535	0	0.0279518
IWANAGA_CARCINOGENESIS_BY_KRAS_PTEN_DN	0.426913	0	0.0198272
BROWN_MYELOID_CELL_DEVELOPMENT_UP	0.426391	0.00205339	0.0338293
STEIN_ESRRA_TARGETS_DN	0.42613	0.00635593	0.0545223
LINDSTEDT_DENDRITIC_CELL_MATURATION_C	0.42568	0.03386	0.0853237
SCHAEFFER_PROSTATE_DEVELOPMENT_12HR_UP	0.42566	0.00949367	0.0499885
ROSS_AML_WITH_AML1_ETO_FUSION	0.425451	0.0284153	0.0710646
BASSO_CD40_SIGNALING_UP	0.425425	0.0150054	0.0575396
PHONG_TNF_RESPONSE_VIA_P38_COMPLETE	0.424923	0	0.0248881
GENTILE_UV_HIGH_DOSE_DN	0.42492	0	0.0194698
MARTORIATI_MDM4_TARGETS_FETAL_LIVER_UP	0.424439	0	0.0269985
HELLER_SILENCED_BY_METHYLATION_UP	0.42436	0	0.0267347
ZHONG_SECRETOME_OF_LUNG_CANCER_AND_MACROPHAGE	0.424334	0.0390456	0.0843702
BHAT_ESR1_TARGETS_NOT_VIA_AKT1_UP	0.423722	0.00101215	0.0268009
WONG_EMBRYONIC_STEM_CELL_CORE	0.423706	0	0.0223271
BONCI_TARGETS_OF_MIR15A_AND_MIR16_1	0.423673	0.0184382	0.05982
SMITH_TERT_TARGETS_DN	0.423365	0.0152672	0.0711741
MANALO_HYPOXIA_DN	0.423157	0	0.0242119
URS_ADIPOCYTE_DIFFERENTIATION_UP	0.422706	0.0315904	0.0802403
SHEPARD_CRUSH_AND_BURN_MUTANT_DN	0.422701	0	0.034157
JOHNSTONE_PARVB_TARGETS_2_UP	0.422541	0.00104275	0.0440973
SHEN_SMARCA2_TARGETS_DN	0.422247	0	0.0228457
YAO_TEMPORAL_RESPONSE_TO_PROGESTERONE_CLUSTER_12	0.422159	0.0315904	0.080185
MCCLUNG_COCAIN_REWARD_4WK	0.421612	0.0423634	0.0894476
RUTELLA_RESPONSE_TO_CSF2RB_AND_IL4_UP	0.421607	0	0.0208173
WANG_HCP_PROSTATE_CANCER	0.421538	0.00632245	0.0522089
DUTERTRE_ESTRADIOL_RESPONSE_6HR_DN	0.421149	0.0196078	0.0667126
JAATINEN_HEMATOPOIETIC_STEM_CELL_UP	0.420779	0	0.0263506
ZHOU_INFLAMMATORY_RESPONSE_LPS_UP	0.420477	0	0.0222974
KAAB_FAILED_HEART_ATRIUM_DN	0.420225	0.002079	0.0430804
PAL_PRMT5_TARGETS_UP	0.420007	0	0.0293449
GROSS_HYPOXIA_VIA_ELK3_AND_HIF1A_DN	0.419912	0.0117899	0.0603547
BENPORATH_ES_CORE_NINE_CORRELATED	0.419606	0.0138889	0.0645518
ZAMORA_NOS2_TARGETS_DN	0.419532	0.022508	0.0644596
REN_ALVEOLAR_RHABDOMYOSARCOMA_UP	0.418748	0.0128205	0.0646248
HOFFMANN_LARGE_TO_SMALL_PRE_BII_LYMPHOCYTE_UP	0.41856	0.00205973	0.0411003
SANSOM_APC_TARGETS_REQUIRE_MYC	0.418547	0	0.0311164
KYNG_DNA_DAMAGE_BY_GAMMA_AND_UV_RADIATION	0.417493	0.0204741	0.0656531
HILLION_HMGA1B_TARGETS	0.416806	0.0366775	0.0843101
GOZGIT_ESR1_TARGETS_UP	0.415955	0	0.0484007
KOYAMA_SEMA3B_TARGETS_UP	0.415722	0	0.0315506
WIERENGA_STAT5A_TARGETS_DN	0.415451	0.00203252	0.0350755
OKUMURA_INFLAMMATORY_RESPONSE_LPS	0.415353	0.0030581	0.0454723
BAELDE_DIABETIC_NEPHROPATHY_DN	0.414984	0	0.024688
BLUM_RESPONSE_TO_SALIRASIB_DN	0.414605	0	0.0293006
PLASARI_TGFB1_TARGETS_10HR_DN	0.414426	0	0.0297946
ZHU_CMV_24_HR_UP	0.414013	0.0161812	0.0713531
SWEET_KRAS_ONCOGENIC_SIGNATURE	0.413629	0.0249729	0.0809503
HIRSCH_CELLULAR_TRANSFORMATION_SIGNATURE_DN	0.413339	0.0190678	0.068077
SEITZ_NEOPLASTIC_TRANSFORMATION_BY_8P_DELETION_UP	0.412852	0.0494506	0.104897
TAKEDA_TARGETS_OF_NUP98_HOXA9_FUSION_16D_DN	0.412836	0.00731452	0.0557107
SENESE_HDAC3_TARGETS_UP	0.412733	0	0.0264026
MIKKELSEN_ES_ICP_WITH_H3K4ME3_AND_H3K27ME3	0.412647	0.00313152	0.0512154
GAVIN_FOXP3_TARGETS_CLUSTER_P2	0.412299	0.0442968	0.092151
MASSARWEH_TAMOXIFEN_RESISTANCE_DN	0.412031	0.00100908	0.0395772
PECE_MAMMARY_STEM_CELL_DN	0.411847	0.00721649	0.0593977
KAYO_AGING_MUSCLE_UP	0.411474	0	0.0376077
LINDGREN_BLADDER_CANCER_CLUSTER_2A_DN	0.410847	0.00310881	0.05742
BHATI_G2M_ARREST_BY_2METHOXYESTRADIOL_UP	0.410807	0.0136268	0.0623231
VANASSE_BCL2_TARGETS_DN	0.410159	0.0475162	0.108388
RICKMAN_TUMOR_DIFFERENTIATED_MODERATELY_VS_POORLY_UP	0.410029	0.00835073	0.0650055
WARTERS_RESPONSE_TO_IR_SKIN	0.409689	0.0450644	0.0978391
FOSTER_TOLERANT_MACROPHAGE_UP	0.408824	0.00307692	0.0574269
THUM_SYSTOLIC_HEART_FAILURE_UP	0.408702	0	0.0325414
MIKKELSEN_ES_LCP_WITH_H3K4ME3	0.408681	0.0104275	0.059247
MIKKELSEN_IPS_WITH_HCP_H3K27ME3	0.408532	0.0116525	0.0723701
JOHNSTONE_PARVB_TARGETS_3_UP	0.408447	0	0.032672
XU_GH1_AUTOCRINE_TARGETS_DN	0.407826	0.0145682	0.0623745
VERHAAK_GLIOBLASTOMA_PRONEURAL	0.407745	0.00101937	0.0502456
MULLIGHAN_NPM1_SIGNATURE_3_DN	0.407573	0.00514403	0.0574205
FIGUEROA_AML_METHYLATION_CLUSTER_1_UP	0.407085	0.0129032	0.0714746
NIKOLSKY_MUTATED_AND_AMPLIFIED_IN_BREAST_CANCER	0.406794	0.0340788	0.0934172
UEDA_CENTRAL_CLOCK	0.406728	0.039657	0.107801
EBAUER_TARGETS_OF_PAX3_FOXO1_FUSION_UP	0.406595	0	0.049902
BOYLAN_MULTIPLE_MYELOMA_D_UP	0.406422	0.0362637	0.0884274
FLECHNER_BIOPSY_KIDNEY_TRANSPLANT_REJECTED_VS_OK_UP	0.406264	0.0395722	0.0930466
LI_INDUCED_T_TO_NATURAL_KILLER_UP	0.405956	0.00100604	0.0390556
BANDRES_RESPONSE_TO_CARMUSTIN_MGMT_48HR_DN	0.405199	0.00411523	0.0584248
DACOSTA_UV_RESPONSE_VIA_ERCC3_COMMON_UP	0.405152	0.0488346	0.114126
COATES_MACROPHAGE_M1_VS_M2_UP	0.405137	0.0443951	0.0979168
ACEVEDO_FGFR1_TARGETS_IN_PROSTATE_CANCER_MODEL_DN	0.404877	0	0.0426332
AMUNDSON_POOR_SURVIVAL_AFTER_GAMMA_RADIATION_2G	0.404089	0.00413651	0.0601532
MIKKELSEN_NPC_HCP_WITH_H3K27ME3	0.404066	0	0.0394727
GRAESSMANN_RESPONSE_TO_MC_AND_SERUM_DEPRIVATION_UP	0.403198	0	0.0557435
SWEET_LUNG_CANCER_KRAS_UP	0.4031	0	0.0343531
CHANG_CORE_SERUM_RESPONSE_UP	0.402418	0.00101523	0.0530228
DELACROIX_RAR_BOUND_ES	0.402415	0	0.0394982
MCLACHLAN_DENTAL_CARIES_DN	0.402331	0.0491803	0.106717
KIM_MYC_AMPLIFICATION_TARGETS_UP	0.401325	0.00102564	0.0516053
RUTELLA_RESPONSE_TO_CSF2RB_AND_IL4_DN	0.401315	0	0.0443527
BENPORATH_OCT4_TARGETS	0.400538	0	0.0449579
FOSTER_TOLERANT_MACROPHAGE_DN	0.400186	0	0.044288
CHENG_IMPRINTED_BY_ESTRADIOL	0.400085	0.0349576	0.0984076
SCHAEFFER_PROSTATE_DEVELOPMENT_6HR_UP	0.400071	0.00409417	0.0656197
DOANE_RESPONSE_TO_ANDROGEN_DN	0.399992	0.00101937	0.0499658
LIU_SOX4_TARGETS_UP	0.399911	0.012513	0.0725907
ICHIBA_GRAFT_VERSUS_HOST_DISEASE_D7_UP	0.399238	0.0286017	0.0964628
WHITFIELD_CELL_CYCLE_G2_M	0.397568	0.0030303	0.0602344
DURAND_STROMA_NS_UP	0.39717	0.00828157	0.0670714
TAKEDA_TARGETS_OF_NUP98_HOXA9_FUSION_10D_UP	0.396444	0.00306122	0.0620201
SMIRNOV_RESPONSE_TO_IR_6HR_DN	0.396255	0.0231823	0.090922
LEE_NEURAL_CREST_STEM_CELL_DN	0.395991	0.0221519	0.0964411
PROVENZANI_METASTASIS_UP	0.395558	0.00707786	0.0712199
LI_WILMS_TUMOR_VS_FETAL_KIDNEY_1_UP	0.395538	0.004111	0.0687324
IVANOVA_HEMATOPOIESIS_STEM_CELL	0.394936	0.00100807	0.0563068
JIANG_HYPOXIA_NORMAL	0.394919	0.00100705	0.0509468
CHANDRAN_METASTASIS_DN	0.394478	0	0.0506722
DEURIG_T_CELL_PROLYMPHOCYTIC_LEUKEMIA_UP	0.394009	0	0.0554613
DANG_MYC_TARGETS_UP	0.393475	0.015528	0.0877184
JAZAG_TGFB1_SIGNALING_UP	0.392146	0.0222694	0.113443
DELYS_THYROID_CANCER_DN	0.391624	0.00302115	0.0741465
DIAZ_CHRONIC_MEYLOGENOUS_LEUKEMIA_DN	0.390041	0.028632	0.111315
SMITH_TERT_TARGETS_UP	0.389646	0.0217842	0.101904
PENG_LEUCINE_DEPRIVATION_DN	0.389455	0.00615385	0.0737738
HELLER_HDAC_TARGETS_UP	0.389407	0	0.0599159
MULLIGHAN_NPM1_MUTATED_SIGNATURE_1_DN	0.389285	0.0302083	0.103385
HORIUCHI_WTAP_TARGETS_DN	0.388979	0.00100503	0.0654262
YANG_BCL3_TARGETS_UP	0.388903	0	0.056232
FERREIRA_EWINGS_SARCOMA_UNSTABLE_VS_STABLE_UP	0.388826	0.00716479	0.0937874
KIM_RESPONSE_TO_TSA_AND_DECITABINE_UP	0.387609	0.0300207	0.101977
BENPORATH_ES_1	0.387523	0	0.0598371
GRAESSMANN_APOPTOSIS_BY_SERUM_DEPRIVATION_DN	0.387292	0.00202634	0.0712547
GAUSSMANN_MLL_AF4_FUSION_TARGETS_C_UP	0.384545	0.0134436	0.100109
YAMAZAKI_TCEB3_TARGETS_DN	0.383909	0.00510725	0.0793322
IVANOVA_HEMATOPOIESIS_STEM_CELL_LONG_TERM	0.383809	0.00100301	0.06985
TSAI_RESPONSE_TO_IONIZING_RADIATION	0.383066	0.0175439	0.107468
CREIGHTON_ENDOCRINE_THERAPY_RESISTANCE_4	0.382718	0	0.0716299
SANSOM_APC_TARGETS_UP	0.382046	0.0416667	0.111447
FERNANDEZ_BOUND_BY_MYC	0.381514	0.00920245	0.0986424
FUJII_YBX1_TARGETS_DN	0.38133	0.00305188	0.0910147
HSIAO_LIVER_SPECIFIC_GENES	0.380935	0.0030303	0.0882509
BRUINS_UVC_RESPONSE_VIA_TP53_GROUP_D	0.380818	0.00201816	0.0746874
DARWICHE_PAPILLOMA_RISK_LOW_DN	0.380476	0.0134855	0.117544
ZHONG_SECRETOME_OF_LUNG_CANCER_AND_FIBROBLAST	0.379204	0.037422	0.118627
SANSOM_APC_TARGETS	0.378872	0.00606673	0.0938414
MUELLER_PLURINET	0.37871	0.00503018	0.0814336
TONKS_TARGETS_OF_RUNX1_RUNX1T1_FUSION_HSC_DN	0.376781	0.0183299	0.109073
AMUNDSON_RESPONSE_TO_ARSENITE	0.376699	0.0153061	0.106335
KARLSSON_TGFB1_TARGETS_DN	0.376188	0.0102145	0.103414
BONOME_OVARIAN_CANCER_SURVIVAL_SUBOPTIMAL_DEBULKING	0.375586	0	0.0734107
CHANG_CORE_SERUM_RESPONSE_DN	0.374095	0.0132924	0.0998679
DUTERTRE_ESTRADIOL_RESPONSE_6HR_UP	0.373875	0.00607288	0.0984092
BROWNE_HCMV_INFECTION_14HR_DN	0.373745	0.00201613	0.0888977
BLUM_RESPONSE_TO_SALIRASIB_UP	0.371492	0.00708502	0.102829
DARWICHE_PAPILLOMA_RISK_LOW_UP	0.371024	0.0337769	0.136364
MATSUDA_NATURAL_KILLER_DIFFERENTIATION	0.370973	0	0.0893065
BILD_E2F3_ONCOGENIC_SIGNATURE	0.370777	0.00807265	0.106711
PENG_RAPAMYCIN_RESPONSE_DN	0.37051	0.016129	0.118546
BENPORATH_MYC_TARGETS_WITH_EBOX	0.369551	0.0131579	0.11337
HUTTMANN_B_CLL_POOR_SURVIVAL_UP	0.369423	0.00504541	0.0991737
MIKKELSEN_NPC_ICP_WITH_H3K4ME3	0.368101	0	0.0948875
YAGI_AML_WITH_T_8_21_TRANSLOCATION	0.367606	0.001001	0.102223
SENESE_HDAC1_TARGETS_UP	0.367586	0	0.0930563
YAGI_AML_WITH_INV_16_TRANSLOCATION	0.366956	0.002002	0.0979262
CHYLA_CBFA2T3_TARGETS_UP	0.366816	0	0.102791
RIZKI_TUMOR_INVASIVENESS_3D_DN	0.366701	0.00503018	0.119323
ALONSO_METASTASIS_UP	0.366112	0.0303644	0.122186
BOYLAN_MULTIPLE_MYELOMA_C_D_UP	0.365969	0.045929	0.153387
LEE_LIVER_CANCER_SURVIVAL_DN	0.365957	0.0350515	0.134336
PENG_GLUTAMINE_DEPRIVATION_DN	0.3657	0.00300903	0.106807
GARCIA_TARGETS_OF_FLI1_AND_DAX1_DN	0.365219	0.0317949	0.140973
JAATINEN_HEMATOPOIETIC_STEM_CELL_DN	0.363594	0.020284	0.12889
ZWANG_CLASS_1_TRANSIENTLY_INDUCED_BY_EGF	0.363168	0.001	0.10026
DUTERTRE_ESTRADIOL_RESPONSE_24HR_DN	0.362134	0	0.110972
TURASHVILI_BREAST_DUCTAL_CARCINOMA_VS_DUCTAL_NORMAL_DN	0.361997	0.0303951	0.130643
BAKKER_FOXO3_TARGETS_DN	0.361863	0.0329557	0.143614
ACEVEDO_LIVER_CANCER_WITH_H3K27ME3_DN	0.361085	0.0316004	0.144064
SHEPARD_BMYB_MORPHOLINO_UP	0.360956	0.022541	0.131915
ZHANG_TLX_TARGETS_60HR_DN	0.360513	0.00907258	0.122203
MOREAUX_MULTIPLE_MYELOMA_BY_TACI_UP	0.359026	0.001001	0.117557
SMID_BREAST_CANCER_NORMAL_LIKE_UP	0.35876	0.002	0.116161
PEDERSEN_METASTASIS_BY_ERBB2_ISOFORM_7	0.358669	0.001002	0.112312
DUTERTRE_ESTRADIOL_RESPONSE_24HR_UP	0.358549	0.00901804	0.127288
HAHTOLA_MYCOSIS_FUNGOIDES_SKIN_UP	0.357859	0.0436992	0.160506
DAIRKEE_TERT_TARGETS_UP	0.357658	0.004	0.121515
WEST_ADRENOCORTICAL_TUMOR_UP	0.357566	0.012024	0.135501
GAUSSMANN_MLL_AF4_FUSION_TARGETS_A_UP	0.357443	0.0408998	0.155044
ROME_INSULIN_TARGETS_IN_MUSCLE_DN	0.356299	0.0306435	0.158194
PASQUALUCCI_LYMPHOMA_BY_GC_STAGE_UP	0.355915	0.0150754	0.139779
TIEN_INTESTINE_PROBIOTICS_6HR_DN	0.355469	0.0472765	0.170682
TAKEDA_TARGETS_OF_NUP98_HOXA9_FUSION_3D_UP	0.355429	0.0456389	0.166999
GAUSSMANN_MLL_AF4_FUSION_TARGETS_G_UP	0.355089	0.0295015	0.158938
CAIRO_LIVER_DEVELOPMENT_DN	0.354719	0.0335707	0.152048
UDAYAKUMAR_MED1_TARGETS_DN	0.354555	0.0212551	0.155096
GOLDRATH_ANTIGEN_RESPONSE	0.354164	0.0100301	0.137961
MCBRYAN_PUBERTAL_BREAST_6_7WK_UP	0.353623	0.0400411	0.159262
RUTELLA_RESPONSE_TO_HGF_DN	0.352396	0.0332326	0.159842
LINDGREN_BLADDER_CANCER_CLUSTER_3_UP	0.351777	0.00700701	0.155569
MONNIER_POSTRADIATION_TUMOR_ESCAPE_UP	0.3501	0.00901804	0.140778
PURBEY_TARGETS_OF_CTBP1_NOT_SATB1_UP	0.348424	0.0160643	0.158313
TORCHIA_TARGETS_OF_EWSR1_FLI1_FUSION_DN	0.347621	0.0200803	0.170294
HELLER_HDAC_TARGETS_SILENCED_BY_METHYLATION_DN	0.346977	0.0160321	0.168135
MARTENS_BOUND_BY_PML_RARA_FUSION	0.346946	0.003	0.145936
FOSTER_KDM1A_TARGETS_UP	0.346315	0.0293225	0.180502
AGUIRRE_PANCREATIC_CANCER_COPY_NUMBER_UP	0.345496	0.0190955	0.173181
CHYLA_CBFA2T3_TARGETS_DN	0.34339	0.0424242	0.185995
GINESTIER_BREAST_CANCER_ZNF217_AMPLIFIED_DN	0.342677	0.0290873	0.181194
ACEVEDO_LIVER_TUMOR_VS_NORMAL_ADJACENT_TISSUE_DN	0.33925	0.0452716	0.200726
FORTSCHEGGER_PHF8_TARGETS_UP	0.337864	0.0472837	0.208983
ENK_UV_RESPONSE_EPIDERMIS_DN	0.337447	0.009	0.177483
LU_EZH2_TARGETS_DN	0.336404	0.0281407	0.196683
RICKMAN_METASTASIS_UP	0.332653	0.0290581	0.212781
HELLER_HDAC_TARGETS_DN	0.332389	0.0381143	0.221569
BLALOCK_ALZHEIMERS_DISEASE_INCIPIENT_UP	0.328123	0.0270812	0.222601
RICKMAN_TUMOR_DIFFERENTIATED_WELL_VS_POORLY_DN	0.326236	0.0440882	0.227851
FULCHER_INFLAMMATORY_RESPONSE_LECTIN_VS_LPS_DN	0.325196	0.0341023	0.238529
MOHANKUMAR_TLX1_TARGETS_UP	0.322149	0.042042	0.242604
