# Supplementary material for: ZYX promotes invasion and metastasis of gastric cancer cells via WNK1/SNAI1axis
Source: Genes Dis. 2023 Apr 13;11(2):564–7. doi: 10.1016/j.gendis.2023.03.018 (PMC10491912; doi:10.1016/j.gendis.2023.03.018)
Supplement: Multimedia component 10 [file mmc10.xlsx]

## Sheet: Table S9
Table S9. Genes associated with ZYX and SNAI1.
Gene symbol	ZYXHigh	ZYXLow	SNAI1High	SNAI1Low
A2M	7.47205	6.53524	7.16663	6.84213
A4GALT	2.93744	2.36046	2.91619	2.38181
A4GNT	0.989776	1.47117	0.903422	1.55794
AAAS	4.35595	4.47459	4.49633	4.33353
AADAC	1.82842	2.31052	1.87905	2.25965
AAED1	3.28534	2.98652	3.30608	2.96568
AARS2	2.52549	2.7477	2.70805	2.56427
AASDH	1.33608	1.40602	1.3288	1.41333
AB074160	0.0270435	0.0521163	0.0245789	0.0545928
AB231703	0.0327598	0.0664736	0.0637641	0.0353202
AB231710	1.08043	0.400852	0.872288	0.609991
AB231723	0.169456	0.257558	0.175683	0.2513
AB488780	2.02042	1.92255	2.04408	1.89878
ABAT	1.83082	2.11581	1.82139	2.12529
ABCA12	0.507917	0.674587	0.510226	0.672266
ABCA5	1.16002	1.45792	1.23281	1.38478
ABCA7	2.01858	2.25476	2.06519	2.20792
ABCB6	3.69953	3.93116	3.87858	3.75125
ABCB9	1.20252	1.30052	1.31678	1.18571
ABCC13	0.0997129	0.152575	0.0965278	0.155775
ABCC2	0.662554	0.989872	0.924949	0.726216
ABCC5	2.02649	2.23218	2.03206	2.22658
ABCC9	1.64858	0.77842	1.35179	1.07664
ABCD2	0.3915	0.276708	0.293282	0.375399
ABCD3	3.42007	3.80933	3.47222	3.75692
ABCF1	4.77244	4.93902	4.94924	4.76137
ABCF2	4.0964	3.96306	4.08189	3.97764
ABHD1	0.402872	0.534733	0.535365	0.401604
ABHD12	4.91847	5.22439	5.1538	4.98793
ABHD16A	4.11265	4.24755	4.23597	4.12363
ABHD16B	2.12156	2.40451	2.39262	2.13214
ABHD8	2.75451	2.5469	2.74404	2.55741
ABL1	4.76008	4.30622	4.61861	4.44836
ABL2	2.09154	1.97868	2.15599	1.91392
ABLIM1	4.2914	4.52889	4.21027	4.61041
ABR	4.48327	4.30173	4.3291	4.45664
ABT1	3.71068	3.88925	3.846	3.75328
ACAA1	4.47611	4.69349	4.52942	4.63992
ACACB	2.11778	1.77975	1.86092	2.03784
ACAD8	2.0881	2.24853	2.09511	2.24149
ACADM	3.60343	3.80637	3.57487	3.83507
ACADSB	2.35986	2.52455	2.25853	2.62637
ACADVL	5.60832	5.74413	5.61745	5.73495
ACAN	1.06732	0.92776	1.30656	0.687371
ACAP1	2.07596	1.88946	1.89452	2.07178
ACBD4	2.17009	2.05439	2.04453	2.18055
ACBD5	3.63011	3.79515	3.60138	3.82403
ACCS	1.38402	1.5436	1.3923	1.53529
ACD	3.11862	3.00794	3.15129	2.97512
ACER1	0.110405	0.26482	0.0877775	0.287556
ACER2	1.89376	2.21093	1.73064	2.37483
ACER3	2.8837	3.03565	2.90159	3.01769
ACLY	5.12623	5.26653	5.27384	5.11821
ACOT11	2.50477	2.70403	2.51781	2.69092
ACOT4	1.56377	1.92779	1.82119	1.66914
ACOT8	3.15621	3.35139	3.30318	3.20372
ACOT9	3.88938	3.61774	3.81884	3.68861
ACOX1	3.62652	3.82242	3.55509	3.8942
ACOXL	0.190204	0.302859	0.283011	0.209605
ACPL2	2.55942	2.39309	2.60858	2.3437
ACPP	1.29547	1.63942	1.27402	1.66097
ACSM1	0.349449	0.447459	0.322614	0.474423
ACSM3	2.76548	3.02165	2.67095	3.11664
ACSS3	0.909292	0.711084	1.00387	0.61605
ACTA1	0.332294	0.183946	0.313092	0.20324
ACTA2	7.55491	5.94684	7.03129	6.47298
ACTC1	1.40604	0.797233	1.2558	0.948205
ACTL8	0.444913	0.788528	0.850444	0.381048
ACTN1	6.16685	5.16301	5.87352	5.45776
ACTN4	8.26846	8.14933	8.27114	8.14664
ACTR5	2.48817	2.67748	2.67369	2.49107
ACVR1	3.81827	3.4988	3.72176	3.59578
ACVR2B	1.04253	1.22056	1.19987	1.06247
ACVRL1	2.89934	2.53026	2.94003	2.48937
ADAM12	1.59135	0.919313	1.6717	0.838579
ADAM19	2.93445	2.26594	2.77673	2.42442
ADAM22	0.708526	0.541493	0.675492	0.574685
ADAMTS1	3.71506	3.0022	3.61569	3.10206
ADAMTS10	1.51607	0.965675	1.41858	1.06363
ADAMTS12	1.96697	1.16513	1.9322	1.20008
ADAMTS15	1.07916	0.864565	1.05808	0.885743
ADAMTS16	0.526406	0.205102	0.507037	0.224564
ADAMTS19	0.056322	0.117496	0.122211	0.0512904
ADAMTS2	3.56428	2.4427	3.56827	2.43869
ADAMTS3	0.355721	0.228161	0.370216	0.213595
ADAMTS4	3.10939	2.60896	3.35734	2.35981
ADAMTS5	1.37207	1.04431	1.4264	0.989715
ADAMTS6	0.62208	0.51378	0.635835	0.49996
ADAMTS7	1.82049	1.47648	1.96495	1.33132
ADAMTS8	1.45459	0.700059	1.18093	0.975039
ADAMTS9	1.94996	1.69427	2.10864	1.53483
ADAMTSL4	2.73648	2.20166	2.59851	2.3403
ADAP2	2.64163	2.21095	2.54107	2.312
ADARB1	1.93786	1.49017	1.80889	1.61976
ADC	0.550167	0.380884	0.518989	0.412212
ADCY3	3.75056	3.54443	3.74276	3.55227
ADCY4	1.82185	1.49119	1.77048	1.5428
ADD2	0.332949	0.231308	0.34815	0.216034
ADD3	4.54907	4.72502	4.55261	4.72146
ADH1B	2.39747	1.60875	1.83591	2.17301
ADH7	0.217108	0.682108	0.1654	0.734063
ADHFE1	0.884562	0.639558	0.654578	0.870648
ADIPOQ	0.514487	0.184161	0.467873	0.230998
ADM2	1.89333	2.10279	2.10414	1.89097
ADORA1	0.796432	0.585087	0.79471	0.586817
ADPRH	1.97597	1.68522	1.94885	1.71248
ADRA1D	0.843404	0.578442	0.82772	0.594201
ADRM1	5.67408	5.80785	5.88362	5.5973
AEBP1	6.42654	5.05916	6.26853	5.21793
AF007131	1.48981	1.66929	1.47448	1.6847
AF085995	0.907837	1.09381	0.953315	1.04812
AF086258	0.427903	0.165356	0.435422	0.157801
AF090102	0.646869	0.888088	0.690222	0.844526
AF161442	0.322043	0.229829	0.329159	0.222678
AF198444	0.690186	0.545234	0.658848	0.576723
AF268386	3.2619	2.13009	2.87128	2.52259
AF279775	0.214881	0.302974	0.290121	0.227372
AF279780	0.330775	0.630029	0.601248	0.358255
AF420437	0.186568	0.224016	0.184066	0.22653
AFAP1	3.75585	3.09621	3.56504	3.28794
AFAP1L1	1.7166	1.45668	1.81038	1.36244
AFF1	3.39419	3.14391	3.16784	3.37135
AFF3	0.768672	0.549073	0.575855	0.742817
AFF4	3.73806	3.62947	3.62556	3.74251
AFP	0.147876	0.339187	0.345175	0.14094
AFTPH	4.03625	4.3227	4.08098	4.27776
AGAP3	3.06976	2.83249	3.0241	2.87837
AGFG2	2.90898	3.11088	2.87664	3.14338
AGPAT2	6.21689	6.46318	6.4467	6.23226
AGPAT4	1.02343	0.79965	0.986189	0.837071
AGR2	8.25629	8.72222	8.18218	8.79668
AGXT2L1	0.113351	0.274579	0.110855	0.277087
AHCY	5.76977	6.13382	6.03325	5.86908
AHNAK	5.86302	5.18596	5.34003	5.71147
AHSG	0.108569	0.269701	0.282061	0.0953755
AIF1	3.63543	3.11293	3.471	3.27815
AIMP2	4.85139	5.03996	5.01101	4.87957
AJAP1	0.34915	0.2733	0.377125	0.245191
AK000953	1.60367	1.50694	1.49472	1.61642
AK001875	0.819744	0.695788	0.91402	0.601058
AK022915	3.18827	3.43156	3.42339	3.19531
AK023033	0.195373	0.410051	0.358989	0.245649
AK024242	0.0888737	0.216833	0.202742	0.102417
AK024736	1.00297	1.26179	1.30308	0.96023
AK024936	0.139508	0.187759	0.139077	0.188193
AK054845	0.259347	0.497723	0.460609	0.295493
AK054880	0.234405	0.371499	0.3418	0.263587
AK054921	0.58083	0.28911	0.537175	0.332975
AK054990	0.180162	0.26521	0.258423	0.186573
AK055260	0.0376737	0.0662462	0.0685876	0.0351837
AK055370	1.03543	0.70412	0.97936	0.760458
AK055408	0.865806	0.669757	0.82279	0.71298
AK055458	1.78421	1.60446	1.64045	1.74891
AK055459	0.573281	1.15554	0.588274	1.14048
AK055712	0.373788	0.31892	0.376022	0.316675
AK055854	0.0588589	0.0404596	0.0587435	0.0405755
AK055974	0.115423	0.0623563	0.110048	0.0677577
AK055981	2.32784	2.02292	2.0593	2.29275
AK056098	1.21178	0.96809	1.32083	0.858512
AK056432	0.20708	0.308609	0.301711	0.213523
AK056490	0.821207	0.507915	0.60137	0.728809
AK056686	0.634528	0.798659	0.626118	0.80711
AK057187	0.0489904	0.0299005	0.046366	0.0325375
AK057332	0.517385	0.784865	0.456313	0.846231
AK057471	0.172563	0.368882	0.364656	0.175865
AK057473	0.214713	0.3801	0.411289	0.182578
AK057519	0.101638	0.135052	0.140537	0.0959659
AK057657	3.14097	3.03405	3.02907	3.14649
AK057719	2.40841	2.05152	2.43573	2.02406
AK057887	2.57365	2.4501	2.44138	2.58301
AK090593	1.26809	1.39869	1.41974	1.24631
AK091265	1.52935	1.91065	1.54201	1.89793
AK092451	0.0914823	0.114928	0.0930555	0.113347
AK093107	0.160441	0.342749	0.311512	0.190951
AK093299	2.74964	2.24343	2.59216	2.40166
AK093362	0.0408569	0.132419	0.128572	0.0442827
AK093416	0.477688	0.706931	0.547011	0.637275
AK093940	0.109785	0.0785793	0.126387	0.0618971
AK094343	0.124614	0.169652	0.170054	0.123994
AK094462	0.0302986	0.0151788	0.0332273	0.0122361
AK094562	0.0923364	0.0468019	0.0882909	0.0508668
AK094621	2.52898	2.74754	2.53478	2.74172
AK094859	1.01655	1.23611	1.05306	1.19942
AK095366	0.451598	0.558385	0.473006	0.536874
AK096023	0.0606215	0.0471663	0.0659751	0.041787
AK096219	1.14245	1.41758	1.14205	1.41798
AK096279	4.67611	4.50991	4.52976	4.65697
AK096329	0.20109	0.103023	0.208409	0.0956692
AK096335	0.141593	0.0958707	0.147228	0.0902091
AK096549	0.952545	1.15615	0.938044	1.17072
AK096622	0.181095	0.267007	0.293087	0.154477
AK096792	1.2443	0.933964	1.20642	0.972026
AK096834	0.345592	0.43682	0.356236	0.426125
AK097283	2.90328	2.71179	2.96036	2.65442
AK097288	2.85817	2.11429	2.59647	2.37724
AK097428	0.0730498	0.0576433	0.0819766	0.0486736
AK097472	5.54732	5.69539	5.69723	5.54476
AK098570	0.0342096	0.0848293	0.0751263	0.0437159
AK123543	0.231757	0.131515	0.206676	0.156718
AK123675	3.53369	2.90449	3.32331	3.11588
AK123878	0.192464	0.0874111	0.171687	0.108288
AK123934	0.213315	0.129296	0.198868	0.143812
AK123947	2.066	1.01859	1.68588	1.40054
AK124056	0.179591	0.10385	0.180834	0.102601
AK124226	0.0412866	0.0881663	0.0941722	0.0350264
AK124950	0.243378	0.113389	0.205803	0.151144
AK125516	0.614454	0.417172	0.453919	0.578479
AK125871	0.641168	0.809963	0.79678	0.653603
AK125955	0.03979	0.020138	0.0350727	0.0248779
AK126253	0.301857	0.491485	0.337524	0.455647
AK126266	0.619706	0.468271	0.602303	0.485757
AK126318	1.10643	1.28672	1.1223	1.27077
AK126616	0.195196	0.305732	0.211634	0.289215
AK126744	0.030456	0.056612	0.0526574	0.0343038
AK126852	0.157533	0.0957904	0.161456	0.091849
AK127120	0.0659952	0.144065	0.130017	0.0797361
AK127183	0.734537	0.877422	0.943355	0.6676
AK127472	0.074611	0.0426317	0.067167	0.0501115
AK127557	0.256987	0.350775	0.263131	0.344601
AK127963	0.0393445	0.058412	0.0600593	0.0375976
AK128619	0.470137	0.53066	0.471319	0.529473
AK128708	0.6547	0.730624	0.655209	0.730112
AK131325	0.158304	0.228983	0.150904	0.236418
AK131521	0.96557	1.48649	1.40506	1.04489
AK296146	1.58566	1.47115	1.59928	1.45747
AK296947	2.78012	2.94089	2.95503	2.76514
AK296966	1.62834	1.34778	1.36816	1.60921
AK298300	0.36063	0.189385	0.331093	0.219064
AK307192	2.0501	1.72115	2.11108	1.65987
AK307246	1.58696	1.20563	1.49654	1.29648
AK308561	0.930371	1.1251	1.09564	0.959039
AK309441	4.11433	3.15893	3.78758	3.48725
AK309717	0.0366622	0.0822298	0.089844	0.0287923
AK310041	0.0457187	0.0347894	0.0344349	0.0461274
AK310493	0.633663	0.482353	0.521035	0.595523
AK311291	0.0409129	0.106864	0.0973321	0.050174
AK311445	0.369503	0.308874	0.403817	0.274395
AK311573	0.0522545	0.0867077	0.0852469	0.0535567
AKAP12	3.1529	1.99594	2.78633	2.36428
AKR1A1	5.16733	5.40482	5.22909	5.34277
AKR1B1	4.83876	4.60353	4.8223	4.62007
AKR1B10	4.05924	4.96702	3.81759	5.20983
AKR1B15	0.602523	0.92082	0.540809	0.982831
AKR1C2	1.27951	1.79042	1.33078	1.7389
AKR1C3	3.92208	4.27536	3.89551	4.30205
AKR1D1	0.0310785	0.0689995	0.0669813	0.032924
AKR7A3	4.64694	5.24	4.62167	5.26539
AKR7L	1.52666	1.97273	1.56264	1.93658
AKT3	2.74999	1.94993	2.51147	2.18959
AL832007	0.750742	0.393966	0.640996	0.504239
AL832378	0.0610732	0.0365433	0.0612794	0.0363361
AL832439	1.58553	1.95533	1.58235	1.95852
ALDH1A1	5.19248	6.23229	5.38683	6.03701
ALDH1A2	0.537571	0.311474	0.494593	0.354659
ALDH1A3	3.29816	2.78309	3.14638	2.93561
ALDH1B1	4.98957	4.11859	4.75468	4.35461
ALDH1L2	1.53364	1.26291	1.51632	1.28032
ALDH3A1	2.42813	3.31611	2.29	3.45491
ALDH3A2	4.23522	4.47717	4.16928	4.54343
ALDH5A1	2.56568	2.88459	2.6323	2.81765
ALDH6A1	3.1548	3.33007	3.04886	3.43652
ALDH9A1	4.57767	4.82591	4.57531	4.82828
ALG3	5.24716	5.42706	5.45304	5.22019
ALG8	4.21446	4.49554	4.44526	4.26363
ALOX12	0.767882	0.942703	0.767029	0.943561
ALOX15	0.323048	0.49205	0.489054	0.325247
ALOX5AP	4.20119	3.51681	4.03118	3.68763
ALPK2	0.5966	0.363561	0.550306	0.410076
ALPK3	1.5306	1.15471	1.44152	1.24422
AMDHD1	0.34744	0.515478	0.491892	0.370331
AMDHD2	2.72392	2.60405	2.75177	2.57607
AMFR	4.79701	4.59037	4.64463	4.74348
AMHR2	0.118648	0.256513	0.250694	0.123832
AMIGO2	2.55261	1.89395	2.53369	1.91297
AMOTL1	3.05796	2.34348	2.85022	2.55221
AMOTL2	3.59493	3.33399	3.5804	3.3486
AMPD1	0.329574	0.515493	0.291179	0.554073
AMPD2	3.59627	3.44862	3.5845	3.46044
AMPH	0.702365	0.384092	0.61167	0.475223
AMTN	0.146866	0.284944	0.137138	0.294719
AMY2B	1.14734	1.2724	1.13783	1.28196
AMZ1	0.233521	0.181654	0.230094	0.185098
ANAPC11	5.01871	5.21766	5.19422	5.0413
ANAPC7	3.51585	3.68101	3.64361	3.55264
ANG	4.08248	4.36939	4.05602	4.39597
ANGPT1	1.15641	0.887136	1.11874	0.924982
ANGPTL2	4.97412	3.60152	4.70558	3.87136
ANGPTL4	2.62548	2.17551	2.73783	2.06262
ANKFY1	3.41737	3.27655	3.29991	3.39458
ANKH	3.36345	3.17151	3.50676	3.02751
ANKHD1-EIF4EBP3	4.49259	4.58323	4.44532	4.63073
ANKMY2	3.31639	3.49788	3.27998	3.53448
ANKRD13B	2.35561	2.11745	2.3496	2.12349
ANKRD20A11P	0.0656201	0.121422	0.0605746	0.126492
ANKRD26P1	0.0240053	0.06095	0.0672402	0.0175072
ANKRD28	2.57057	2.68296	2.57277	2.68076
ANKRD31	0.0838512	0.126491	0.0812789	0.129076
ANKRD33	0.0570124	0.118146	0.127674	0.0471447
ANKRD36BP2	0.383925	0.586137	0.381454	0.58862
ANKRD36C	0.791726	0.911979	0.77612	0.92766
ANKRD44	1.30144	1.08211	1.12323	1.26117
ANKRD53	0.570156	0.412757	0.547768	0.435253
ANKRD65	1.66293	1.43374	1.64141	1.45536
ANTXR1	4.67024	3.48437	4.50285	3.65256
ANXA5	7.46932	7.16215	7.55537	7.07569
ANXA6	5.22837	4.40175	5.04532	4.58568
AOC3	4.13162	2.6529	3.5857	3.20145
AOX1	1.20499	0.705778	1.0966	0.814688
AP1G1	3.69579	3.8521	3.67187	3.87614
AP1G2	3.79522	4.17175	3.89065	4.07587
AP1M1	4.3893	4.12915	4.3762	4.14232
AP2A1	4.64931	4.48456	4.62298	4.51102
AP2M1	6.6744	6.50015	6.63509	6.53965
AP4B1	2.21191	2.3637	2.20533	2.37031
AP5M1	3.45224	3.61523	3.46217	3.60525
AP5S1	3.06982	3.20763	3.19874	3.07808
AP5Z1	2.74181	2.84737	2.86017	2.72844
APBA2	1.03912	0.85384	1.10213	0.790525
APBA3	3.12065	2.98015	3.09915	3.00176
APBB1	2.22968	1.66042	2.10066	1.79007
APBB2	2.84257	2.56157	2.84534	2.55878
APC	2.29372	2.15968	2.12103	2.3332
APCDD1L	0.562391	0.294581	0.552726	0.304292
APEX1	6.3168	6.4534	6.46633	6.30314
APLNR	3.50299	2.94702	3.58293	2.8667
APOA1BP	5.78591	5.92502	5.92136	5.78892
APOA2	0.5653	1.14125	1.25133	0.451924
APOBEC2	0.732025	1.06735	0.77608	1.02308
APOBEC3B	1.93131	2.27995	2.21709	1.99281
APOBR	2.13602	1.92254	2.11565	1.943
APOC1	5.5087	5.02716	5.54255	4.99315
APOD	4.8196	3.97891	4.64966	4.14967
APOE	7.47576	6.72467	7.47949	6.72092
APOH	0.328963	0.979521	0.823533	0.482574
APOL4	2.07121	1.78579	2.01733	1.83992
APOLD1	2.90203	2.58684	2.89836	2.59053
APP	7.43184	7.18164	7.40597	7.20764
AQP4	0.0977163	0.250589	0.0788675	0.269529
AQP5	2.41848	2.92161	2.35099	2.98943
AQP9	1.39829	1.06951	1.49725	0.970074
AQR	3.49866	3.61668	3.51123	3.60404
ARF1	7.92296	8.05788	8.04928	7.93094
ARFGAP1	4.13197	4.30669	4.34074	4.09692
ARFGEF1	3.09036	3.26258	3.11459	3.23822
ARHGAP12	3.72119	3.93912	3.7468	3.91339
ARHGAP17	3.21019	3.05423	3.18272	3.08184
ARHGAP22	0.799425	0.565304	0.782648	0.582162
ARHGAP23	3.50387	2.94235	3.46105	2.98536
ARHGAP29	1.58123	1.26963	1.51595	1.33523
ARHGAP31	2.54867	1.92855	2.35716	2.12098
ARHGEF10	1.81728	1.63344	1.8404	1.61021
ARHGEF15	1.80982	1.37862	1.77873	1.40986
ARHGEF17	3.27898	2.61417	3.17343	2.72023
ARHGEF19	1.99167	2.42964	2.32999	2.0897
ARHGEF2	3.99622	3.82278	3.99936	3.81962
ARHGEF25	2.56887	1.53828	2.23427	1.87449
ARHGEF33	0.178867	0.145652	0.178301	0.14622
ARHGEF38	1.27042	1.51251	1.27988	1.50301
ARHGEF40	2.87104	2.49075	2.7789	2.58333
ARID3A	2.46271	2.7366	2.91482	2.28231
ARID5A	3.83886	3.41723	3.83293	3.42318
ARID5B	3.50676	3.22062	3.47223	3.25531
ARL1	4.7616	4.89502	4.77506	4.8815
ARL10	0.793522	0.529284	0.72038	0.602777
ARL14	2.99151	3.36784	2.93947	3.42012
ARL2	5.09913	4.81038	5.08349	4.82609
ARL4C	3.7135	3.23677	3.73361	3.21656
ARL6IP6	2.84756	3.05553	3.00968	2.89263
ARL8A	4.73601	4.54909	4.73578	4.54931
ARMC1	3.77674	3.88197	3.87455	3.78369
ARMC4	0.192308	0.103343	0.171725	0.124025
ARMC6	3.48408	3.59022	3.59835	3.4754
ARMC9	2.00305	1.53542	1.86923	1.66989
ARMCX1	2.23004	1.65879	2.04327	1.84646
ARMCX2	2.42749	1.90114	2.29954	2.02971
ARRB1	3.3006	3.06623	3.11342	3.25432
ARRDC4	3.16793	2.8832	2.90777	3.1446
ARSB	2.21623	1.77423	2.10183	1.88919
ARSD	3.49473	3.78478	3.5369	3.74241
ARSF	0.0571909	0.122281	0.0542421	0.125244
ARSH	0.0778589	0.10971	0.0805517	0.107004
ARSI	1.12738	0.709513	1.19123	0.645356
ARV1	3.51282	3.6606	3.51935	3.65403
ARVCF	2.04253	1.82448	2.03256	1.8345
ASAP1	3.31804	3.09778	3.35767	3.05796
ASB11	0.0389775	0.148691	0.0421923	0.145461
ASB14	0.986268	1.06227	0.988613	1.05991
ASB18	0.0153368	0.0347793	0.0316579	0.0183798
ASCC3	2.73209	2.86065	2.73833	2.85437
ASGR1	0.790104	0.97127	1.04778	0.71235
ASIC5	0.0291134	0.0593654	0.0253134	0.0631837
ASIP	0.41187	0.519059	0.5139	0.416538
ASNA1	5.47482	5.34618	5.47091	5.35011
ASPA	0.757085	0.574059	0.597058	0.734855
ASPG	0.234006	0.536527	0.280335	0.489976
ASPN	4.77736	3.10723	4.3768	3.50972
ASPSCR1	3.38533	3.74168	3.70159	3.4239
ASTE1	2.29458	2.47142	2.32677	2.43907
ASTN1	0.184056	0.11037	0.181402	0.113036
ATAD2B	1.53373	1.69282	1.56035	1.66608
ATAD3A	2.84549	2.99898	3.01914	2.82449
ATAD3B	2.5005	2.74904	2.69739	2.5512
ATAT1	2.23632	2.40211	2.38737	2.25033
ATF7	3.77002	3.53562	3.6986	3.60738
ATF7IP2	1.64031	1.90662	1.68009	1.86665
ATG4A	2.58952	2.75734	2.5911	2.75575
ATG4B	3.4364	3.57493	3.54708	3.46373
ATG7	3.90989	3.81051	3.92183	3.79852
ATG9B	1.57472	1.43247	1.62001	1.38697
ATIC	5.06234	5.2195	5.21996	5.06112
ATN1	5.31923	5.07785	5.25427	5.14313
ATP10A	1.75845	1.11522	1.5878	1.28669
ATP10D	1.96105	1.79631	1.81417	1.9439
ATP11A	3.80997	4.05811	4.10865	3.758
ATP11B	3.56626	3.74885	3.47063	3.84494
ATP13A4	0.497474	1.00793	0.514829	0.990496
ATP13A5	0.0341368	0.0728514	0.0397914	0.0671697
ATP1B1	7.39899	7.83604	7.4381	7.79675
ATP1B2	1.28846	0.847166	1.16533	0.970883
ATP4A	0.443473	1.11965	0.472318	1.09066
ATP4B	0.528826	1.32284	0.611059	1.24021
ATP5A1	6.7365	6.85889	6.69174	6.90387
ATP5E	8.56375	8.81959	8.7683	8.61405
ATP5F1	5.85524	6.02721	5.86947	6.01292
ATP5S	1.80999	1.98769	1.84277	1.95476
ATP6AP1	4.98447	5.15009	5.14574	4.98804
ATP6V0A2	2.23901	2.36196	2.2578	2.34308
ATP6V0CP3	0.196039	0.123287	0.178082	0.141331
ATP6V1A	3.90982	4.10818	3.9352	4.08267
ATP6V1C2	5.10697	5.41679	5.3528	5.16978
ATP6V1E1	5.89274	5.7706	5.88337	5.78002
ATP6V1G1	5.66888	5.93982	5.8621	5.74567
ATP8B1	4.40463	4.75218	4.3591	4.79793
ATP8B2	2.72917	2.04576	2.51086	2.26513
ATXN7L2	1.38385	1.50503	1.50559	1.3827
ATXN7L3B	5.16706	5.4046	5.18358	5.388
AUH	2.76287	2.92125	2.79521	2.88874
AUP1	5.6545	5.86342	5.81504	5.70211
AURKA	3.4387	4.04934	3.89538	3.59047
AURKAIP1	5.72842	5.89331	5.86894	5.75211
AURKB	3.5858	4.05143	3.98832	3.64696
AUTS2	2.43858	2.1563	2.40415	2.1909
AVEN	2.93828	2.82051	2.9554	2.80331
AVP	0.0349029	0.0835601	0.0781708	0.0400841
AVPR1A	0.716223	0.418767	0.68452	0.450623
AVPR2	0.571759	0.37717	0.544493	0.404567
AX721280	0.462346	0.584075	0.48394	0.562376
AX746542	0.149039	0.0965731	0.140567	0.105086
AX746544	0.163654	0.104096	0.158497	0.109278
AX746627	0.120696	0.0934279	0.0963909	0.11785
AX746764	0.530611	0.595289	0.522948	0.602989
AX746765	0.0569938	0.082938	0.077945	0.0618861
AX746780	0.225144	0.185946	0.189649	0.221611
AX746857	0.178696	0.152308	0.151014	0.180123
AX746880	0.633212	0.864311	0.845985	0.650515
AX746887	1.72123	1.45977	1.81957	1.36096
AX746995	0.141809	0.242525	0.236887	0.14699
AX747026	0.651326	0.953576	1.01923	0.583905
AX747104	1.10648	1.27733	1.10489	1.27892
AX747163	0.0465703	0.0203683	0.0401053	0.0268644
AX747189	0.167032	0.0771827	0.136164	0.108199
AX747246	1.90405	1.37926	1.8365	1.44713
AX747325	1.18908	1.32376	1.2992	1.21311
AX747345	0.0857215	0.224667	0.198909	0.110936
AX747372	0.271855	0.232565	0.318933	0.185261
AX747534	0.139155	0.175757	0.177213	0.137515
AX747544	1.81995	2.82928	1.88384	2.76508
AX747619	1.98732	1.82042	1.82745	1.98106
AX747730	1.85559	2.00599	1.99327	1.86765
AX747742	2.47557	2.33824	2.32092	2.49364
AX747770	3.21367	3.53162	3.27385	3.47115
AX747901	0.0266727	0.0143053	0.0265598	0.0144187
AX747968	2.73586	1.32741	2.2992	1.76617
AX748052	0.327906	0.425496	0.338231	0.415121
AX748062	6.62163	5.08571	6.14394	5.56569
AX748080	1.46385	0.997525	1.47319	0.98814
AX748273	0.643162	0.517954	0.649669	0.511416
AX748292	0.268011	0.321479	0.274117	0.315343
AX748330	1.07508	1.32092	1.10431	1.29155
AX748345	0.918949	1.03902	0.878685	1.07947
AX748435	0.0265914	0.0459615	0.0471383	0.0253159
AX813477	4.8996	4.68413	4.99041	4.59288
AXDND1	0.321253	0.445224	0.302289	0.46428
AXL	4.15555	3.06154	3.85313	3.36541
AY748447	0.0816541	0.128448	0.0779737	0.132146
AY927512	1.50645	1.19122	1.45317	1.24476
AY927515	0.441753	0.13614	0.360837	0.217446
B3GALTL	1.62191	1.50368	1.60934	1.51632
B3GAT1	0.373232	0.523036	0.38361	0.512608
B3GNT4	0.544918	0.664088	0.690253	0.518055
B3GNT6	0.911139	1.53611	0.969799	1.47716
B3GNT9	3.31694	3.06299	3.31856	3.06136
B4GALNT1	0.748855	0.5106	0.7838	0.475486
B4GALNT3	2.98686	3.24206	2.9603	3.26875
B4GALNT4	1.04693	1.33899	1.35043	1.03404
B4GALT2	4.57932	4.42172	4.59866	4.40229
B4GALT3	3.9264	4.17112	4.13378	3.96275
BACE1	2.98958	2.64419	2.95273	2.68122
BAG1	4.13315	4.27444	4.13246	4.27512
BAG2	3.69492	2.7758	3.41527	3.05679
BAG3	5.23922	4.75486	5.08548	4.90935
BAGE	0.0859359	0.22025	0.225022	0.0804952
BAGE1	0.0481301	0.122435	0.129619	0.0405548
BAHCC1	2.03454	1.77682	2.02431	1.78709
BAI2	1.02929	0.819428	1.03697	0.811707
BAIAP2L1	4.69701	5.06994	4.77785	4.98872
BAMBI	2.58251	3.04371	3.22976	2.39334
BANF2	0.0829421	0.197673	0.20516	0.0748673
BARX1	4.12545	2.55298	3.59124	3.08976
BASP1	3.93069	3.65501	3.97942	3.60604
BATF3	1.46203	1.22257	1.50651	1.17787
BBIP1	3.28864	3.53675	3.35164	3.47344
BBOX1	0.242697	0.410428	0.24462	0.408496
BBS2	2.12653	2.02197	2.02933	2.11964
BC002534	0.114828	0.313509	0.284123	0.1434
BC005905	1.8761	2.08963	1.89308	2.07257
BC007896	2.86055	2.49286	2.78354	2.57024
BC012193	1.10046	1.25174	1.24043	1.1111
BC015159	0.327358	0.114211	0.298506	0.143201
BC016361	0.117857	0.0709149	0.121546	0.0672087
BC016656	0.0357244	0.0576442	0.0594742	0.0337803
BC016831	0.049289	0.168475	0.0504967	0.167262
BC017398	0.0660321	0.094737	0.0969354	0.0636851
BC017910	0.416457	0.477676	0.412317	0.481836
BC019672	0.0538995	0.0833822	0.0774971	0.0596712
BC019904	2.70937	2.12541	2.51297	2.32275
BC021024	1.01204	1.18397	1.14303	1.05235
BC021741	0.0415335	0.0943505	0.0905148	0.0451337
BC024248	0.686591	0.884448	0.90856	0.661412
BC025370	0.316214	0.5173	0.528632	0.303861
BC027448	0.0823421	0.13787	0.142877	0.0770437
BC028044	0.0799388	0.192231	0.196002	0.0756096
BC028329	0.0283445	0.105106	0.097966	0.0351495
BC028746	0.254181	0.173952	0.243465	0.18472
BC029465	0.471529	0.603477	0.617711	0.456592
BC029479	0.192115	0.27551	0.296073	0.171052
BC030125	0.0401957	0.0677841	0.0690809	0.0387601
BC030152	1.0129	1.18169	1.04873	1.14569
BC030768	0.300277	0.617506	0.541042	0.375583
BC031657	0.586846	0.754457	0.719808	0.620855
BC032469	0.259523	0.449025	0.44371	0.263953
BC032901	0.312539	0.429111	0.413922	0.32724
BC032911	0.147802	0.205876	0.20203	0.151388
BC033997	0.556306	0.633253	0.556094	0.633466
BC034929	1.21989	1.42678	1.23675	1.40984
BC035096	0.0382493	0.0549288	0.0563909	0.0367
BC035176	0.0203967	0.0518072	0.0572818	0.0147447
BC035245	4.59437	4.763	4.58386	4.77356
BC035340	0.127225	0.210567	0.213483	0.123895
BC035377	0.625987	0.761052	0.749617	0.636828
BC035400	0.851313	0.502553	0.745456	0.608919
BC035826	0.0736129	0.15605	0.152994	0.076288
BC036361	0.0915445	0.137917	0.102334	0.127075
BC036442	0.0276043	0.0545389	0.0506823	0.03135
BC037254	0.0203914	0.0405375	0.0373134	0.0235341
BC037321	0.113848	0.079787	0.111195	0.0824529
BC037497	0.0678345	0.135738	0.13638	0.066862
BC037833	0.589806	0.854034	0.825234	0.617475
BC037972	0.1427	0.277375	0.138093	0.282005
BC038201	0.721936	0.896055	0.866722	0.750573
BC038464	2.75298	2.60572	2.62534	2.73398
BC038578	0.0806574	0.192111	0.182793	0.0894841
BC039364	2.52703	1.60957	2.52851	1.60809
BC039551	0.476455	0.610391	0.494299	0.592462
BC039668	0.2945	0.355418	0.356924	0.292694
BC039681	0.256846	0.346744	0.330317	0.27292
BC040327	0.134822	0.0869668	0.138222	0.0835505
BC040700	0.897785	1.1196	0.948673	1.06847
BC040894	0.0418909	0.0760519	0.0754488	0.0423327
BC041346	0.109902	0.141593	0.142652	0.108686
BC041470	0.326123	0.26643	0.3381	0.254396
BC041890	0.140193	0.0996197	0.133683	0.106161
BC041900	0.0127871	0.0368471	0.0320986	0.0174428
BC042033	2.21089	2.047	2.18497	2.07305
BC042448	0.442478	0.520205	0.447462	0.515197
BC042588	0.0229057	0.0804611	0.0119254	0.0914942
BC043554	0.278618	0.610428	0.525091	0.36277
BC044305	0.906931	0.714925	0.889361	0.73258
BC046497	0.0773402	0.204791	0.175153	0.106508
BC047373	1.38578	0.521296	1.09746	0.811001
BC047644	0.110721	0.144496	0.144082	0.110975
BC048427	0.0577727	0.0394673	0.0632589	0.0339548
BC048982	0.0314809	0.0562322	0.0569794	0.0306111
BC049825	1.06456	1.45718	1.38918	1.13101
BC051760	0.111023	0.205077	0.0901641	0.226036
BC058547	2.93691	1.93967	2.90134	1.97541
BC062328	0.440258	0.688443	0.789659	0.337363
BC062758	1.43614	1.69946	1.7134	1.42087
BC065231	3.23624	2.78478	3.16385	2.85752
BC066991	2.3238	2.45426	2.25783	2.52055
BC067356	3.31437	3.51439	3.46581	3.36222
BC069212	1.70376	2.04452	1.98073	1.76622
BC070106	0.187035	0.280864	0.282739	0.1847
BC071797	0.0236856	0.0496976	0.0451378	0.0281423
BC073817	1.99849	1.62322	1.89748	1.72471
BC073897	4.41956	3.72471	4.35562	3.78896
BC073932	1.70272	0.882071	1.40469	1.18154
BC075797	0.151989	0.233773	0.149076	0.2367
BC078172	7.91106	6.93162	7.69841	7.14529
BC087859	0.753842	0.509994	0.787175	0.4765
BC089413	0.597713	0.967671	0.631852	0.933367
BC094703	1.02227	1.16768	1.2054	0.983668
BC100777	0.10239	0.232404	0.207834	0.126453
BC112312	0.852161	0.988599	0.880166	0.96046
BC114339	3.64069	3.80683	3.63576	3.81178
BC122864	2.98634	3.17378	3.18114	2.97805
BC132841	0.827447	0.495188	0.794055	0.528741
BC132949	0.178152	0.133541	0.185324	0.126335
BC152379	0.0521833	0.0292269	0.0507967	0.0306202
BC152380	0.0521833	0.0292269	0.0507967	0.0306202
BCAS1	2.78302	3.43436	2.67803	3.53985
BCAT1	1.64359	1.36999	1.78784	1.22505
BCCIP	3.6516	3.83282	3.79139	3.69236
BCKDK	4.8018	4.65391	4.78859	4.66718
BCL2A1	2.8837	2.55291	2.94351	2.49281
BCL2L10	0.663063	1.06078	0.950466	0.771999
BCL2L14	2.31939	2.54253	2.18487	2.67769
BCL2L15	2.46499	2.83765	2.40065	2.9023
BCL6B	2.23129	1.83642	2.33123	1.736
BCL7C	5.64155	5.38414	5.59907	5.42681
BCL9	3.0929	2.98074	3.10882	2.96474
BCL9L	4.52453	4.19294	4.47999	4.23769
BCS1L	3.05032	3.20004	3.18519	3.06452
BDH1	3.08214	3.41903	3.09572	3.40539
BDKRB1	1.62763	1.27849	1.64253	1.26352
BDKRB2	2.01864	1.83455	2.08524	1.76763
BEND6	0.518892	0.259968	0.462199	0.316934
BEST1	1.16911	1.04708	1.19747	1.01858
BET3L	0.252143	0.148482	0.229569	0.171164
BFSP2	0.163722	0.231756	0.164	0.231478
BGN	7.84806	6.53516	7.92283	6.46003
BHLHA9	0.0151703	0.0295332	0.0305029	0.0141269
BHLHE22	0.745871	0.389004	0.632759	0.50266
BHLHE40	5.90101	5.58012	5.88071	5.60052
BICC1	2.08217	1.17497	1.87143	1.38673
BICD1	1.80393	1.53661	1.76125	1.5795
BIRC5	3.09236	3.56969	3.43802	3.22237
BIVM-ERCC5	3.14577	3.29712	3.14426	3.29865
bK250D10.C22.8	0.155588	0.202187	0.196811	0.160766
BLID	0.0488732	0.0280841	0.0463426	0.0306269
BLNK	3.32078	3.57375	3.06999	3.82575
BMP1	3.48183	3.0397	3.59197	2.92903
BMP4	3.93737	3.62823	4.03566	3.52947
BMP5	0.244432	0.431576	0.283369	0.392452
BMP7	1.47227	2.0902	1.96472	1.59539
BMP8A	2.12307	1.70336	2.16526	1.66097
BMS1P5	0.116225	0.136732	0.113189	0.139783
BNC2	1.23535	0.537954	0.967585	0.807003
BNIP2	3.89653	3.73566	3.87002	3.76229
BNIPL	0.243008	0.51108	0.256672	0.49735
BOC	2.134	1.14173	1.76196	1.51556
BOK	4.47429	3.9824	4.3703	4.08689
BOK-AS1	1.58483	1.17337	1.4716	1.28715
BOLA3	4.78406	5.00869	4.96494	4.82694
BOLA3-AS1	0.652004	0.537756	0.717577	0.471868
BPI	0.262578	0.15385	0.268972	0.147426
BPIFA1	0.0802292	0.331102	0.300278	0.109995
BPIFB1	2.53564	4.21144	2.76456	3.98141
bpl_41-16	1.2843	1.0005	1.23327	1.05178
BPNT1	3.83418	3.97686	3.82458	3.98652
BPTF	3.3481	3.44234	3.34962	3.44082
BRCC3	3.61602	3.78386	3.6222	3.77766
BRD9	2.89782	3.10224	3.06479	2.93448
BRIX1	3.1435	3.38884	3.37657	3.15465
BRMS1	4.14597	4.31676	4.30153	4.16047
BRP44L	3.80426	4.0524	3.79208	4.06464
BRSK1	1.08023	0.833593	1.11479	0.798865
BRWD1	1.91617	2.00273	1.90722	2.01172
BRWD3	1.74818	1.88909	1.74809	1.88919
BST1	2.13838	1.76635	2.05844	1.84668
BTBD19	1.33801	0.992378	1.31483	1.01566
BTC	1.72585	1.3794	1.44397	1.66264
BTG2	5.91916	5.58426	5.62548	5.87935
BTNL8	1.90697	2.34599	1.9198	2.33309
BUB1	2.83809	3.264	3.15812	2.94243
BUB3	4.76617	4.97895	4.93168	4.81265
BX248253	0.164227	0.0686851	0.139658	0.0933726
BX248273	0.178762	0.309841	0.316624	0.171316
BX648270	0.849347	0.756496	0.896854	0.708761
BYSL	3.2413	3.41094	3.5031	3.14788
BZW1	4.36299	4.4946	4.48452	4.37249
C10orf10	5.33322	4.59372	5.19131	4.73631
C10orf114	0.559168	0.461105	0.65232	0.367506
C10orf118	2.39003	2.6692	2.43562	2.62339
C10orf12	2.46968	2.64303	2.50277	2.60977
C10orf129	0.0556474	0.0840014	0.0563325	0.083313
C10orf47	2.04332	2.32763	2.33088	2.03869
C10orf54	3.97527	3.79083	3.80631	3.9606
C10orf55	2.17673	1.7812	2.36661	1.5904
C10orf76	3.30256	3.21067	3.20495	3.30875
C10orf82	0.208783	0.315302	0.358242	0.165125
C10orf88	1.77012	1.90262	1.88714	1.78504
C11orf10	7.29894	7.48291	7.45729	7.3238
C11orf31	5.02707	5.21221	5.22332	5.01503
C11orf35	1.46409	1.74516	1.48825	1.72089
C11orf41	0.605349	0.39568	0.578331	0.422828
C11orf46	3.01306	2.91372	2.90185	3.02547
C11orf48	4.49981	4.73887	4.68622	4.55156
C11orf52	2.10051	2.4674	2.15999	2.40763
C11orf54	2.85939	2.96772	2.8457	2.98148
C11orf63	0.895714	0.709104	0.887825	0.717031
C11orf68	4.72014	4.39262	4.64746	4.46565
C11orf72	0.0719431	0.103612	0.098801	0.0766245
C11orf83	3.0575	3.27192	3.2247	3.10392
C11orf87	0.0354234	0.0206861	0.0338751	0.0222418
C11orf92	1.3241	1.81687	1.30243	1.83864
C11orf93	2.59047	3.10715	2.66764	3.02961
C11orf95	2.38558	2.14961	2.47996	2.05477
C11orf96	5.77988	4.8327	5.76725	4.84538
C12orf44	4.33803	4.44146	4.49676	4.28197
C12orf49	3.71561	3.91935	3.88526	3.74889
C12orf56	0.23879	0.556647	0.459047	0.335332
C12orf59	0.402726	0.283946	0.405976	0.28068
C12orf65	2.26705	2.35352	2.35032	2.26985
C12orf68	0.616255	0.416008	0.626526	0.405687
C12orf74	0.195016	0.263308	0.195535	0.262787
C13orf33	2.39866	1.45563	2.41647	1.43773
C14orf149	1.67747	1.51707	1.65664	1.53799
C14orf159	3.19352	3.01651	2.97212	3.23898
C14orf184	0.333717	0.540907	0.354026	0.5205
C15orf23	3.00765	3.34397	3.27267	3.07768
C15orf27	0.475478	0.583685	0.496808	0.562252
C15orf48	5.24678	5.60975	5.25053	5.60598
C15orf55	0.0779124	0.124577	0.0871813	0.115263
C15orf61	2.65195	2.77574	2.76466	2.66249
C16orf53	3.3558	3.5001	3.49553	3.3597
C16orf55	1.32422	1.42662	1.45631	1.2939
C16orf57	3.72866	3.65009	3.76022	3.61838
C16orf59	1.5187	1.78693	1.72945	1.57517
C16orf79	1.92557	2.11346	2.07543	1.96288
C16orf88	3.69742	3.88442	3.855	3.72608
C17orf104	0.169415	0.231695	0.234326	0.166472
C17orf109	1.09495	1.52604	1.05401	1.56717
C17orf110	2.1423	2.80441	2.27661	2.66945
C17orf28	4.786	5.07572	4.80252	5.05912
C17orf49	6.49809	6.36093	6.51869	6.34023
C17orf51	1.15182	0.885638	1.07422	0.963609
C17orf53	1.60573	1.85138	1.802	1.65416
C17orf67	1.32906	1.21777	1.345	1.20175
C17orf72	2.19347	1.99368	2.21137	1.97569
C17orf77	0.182498	0.113207	0.182023	0.113684
C17orf79	4.71864	4.54619	4.74691	4.51778
C17orf90	3.24756	3.41906	3.39158	3.27434
C18orf26	0.0709053	0.259518	0.0518311	0.278684
C19orf35	0.628909	0.449483	0.578659	0.499975
C19orf40	1.71332	1.8391	1.85755	1.69418
C19orf48	4.50799	4.75067	4.76924	4.48816
C19orf59	0.725942	0.466401	0.789547	0.402489
C19orf60	3.39474	3.29652	3.41731	3.27384
C19orf66	3.5923	3.41227	3.5681	3.43658
C19orf76	0.990179	0.851467	0.966879	0.87488
C1orf105	0.0616421	0.163918	0.146069	0.0790851
C1orf116	3.92848	4.40692	3.9844	4.35073
C1orf126	1.11851	1.27917	1.1264	1.27125
C1orf135	1.3953	1.6218	1.57455	1.4417
C1orf144	5.55649	5.44105	5.5401	5.45752
C1orf159	2.31377	2.49418	2.47221	2.33497
C1orf162	4.11258	3.39214	3.95951	3.54594
C1orf168	0.06511	0.134176	0.127132	0.0718567
C1orf177	0.18363	0.351481	0.180758	0.354366
C1orf182	0.725013	0.988396	0.92605	0.786393
C1orf198	4.51249	4.04239	4.42321	4.1321
C1orf210	3.38116	4.01303	3.52033	3.87319
C1orf213	0.751321	0.619738	0.730144	0.641017
C1orf216	2.31714	1.91543	2.23749	1.99546
C1orf226	2.59031	2.79513	2.61639	2.76893
C1orf35	3.36644	3.51297	3.50217	3.37659
C1orf38	3.1579	2.8731	3.12089	2.91029
C1orf49	0.115024	0.181248	0.11481	0.181463
C1orf52	2.13083	2.22488	2.21042	2.1449
C1orf54	3.46971	2.92253	3.40673	2.98581
C1orf56	2.50306	2.63789	2.67061	2.46954
C1orf81	0.338023	0.518888	0.369317	0.487444
C1orf98	0.0764694	0.108207	0.110711	0.0738014
C1QL2	0.0356378	0.0962937	0.103259	0.0283471
C1QL4	0.11222	0.181575	0.212492	0.0808212
C1QTNF1	3.92748	3.04221	3.82998	3.14018
C1QTNF2	0.984781	0.552413	0.847604	0.69025
C1QTNF3	1.74393	1.23797	1.66121	1.32108
C1QTNF5	3.4219	2.57892	3.44746	2.55324
C1QTNF6	2.00897	1.61687	2.21007	1.4148
C1R	6.58999	5.40772	6.27882	5.72039
C1S	6.36457	5.25017	6.08175	5.53435
C20orf111	3.91649	4.08783	4.08331	3.92021
C20orf152	0.108735	0.162312	0.155587	0.115235
C20orf160	1.28716	1.05109	1.27333	1.06498
C20orf196	1.96318	2.12623	2.14534	1.94319
C20orf20	3.66323	3.89568	3.96401	3.59346
C20orf201	0.120793	0.194615	0.205296	0.109706
C20orf27	4.35802	4.09709	4.3601	4.09499
C20orf3	5.21692	5.39765	5.46597	5.14741
C20orf43	5.15588	5.24622	5.26962	5.13192
C20orf96	2.21961	2.35616	2.35436	2.22076
C21orf37	0.0391268	0.112434	0.119083	0.0320928
C21orf59	2.80457	2.96548	2.9419	2.82749
C21orf7	1.25614	1.10565	1.31171	1.04982
C21orf90	0.646131	0.820847	0.837701	0.628355
C22orf32	4.4132	4.60203	4.44722	4.56785
C22orf42	0.0174923	0.0498524	0.0187923	0.0485462
C22orf45	0.246869	0.323218	0.329622	0.240067
C2orf27A	0.90944	0.782165	0.934349	0.757136
C2orf62	0.184858	0.242742	0.233994	0.19337
C2orf82	1.93785	2.31458	2.2895	1.96124
C2orf84	0.204737	0.131923	0.202926	0.133742
C3	6.85304	5.96988	6.69073	6.13298
C3AR1	3.13025	2.41533	2.88042	2.66636
C3orf26	2.33077	2.49756	2.52912	2.29826
C3orf36	0.640487	0.509796	0.642599	0.507674
C3orf37	4.33898	4.4588	4.34411	4.45364
C3orf70	1.84904	1.28567	1.70207	1.43335
C3orf80	1.43662	1.16308	1.48303	1.11645
C4B	2.00993	1.37118	1.79967	1.58244
C4orf19	2.63265	3.32319	2.7966	3.15845
C4orf29	2.05419	2.13782	2.03031	2.16181
C4orf33	2.56149	2.68999	2.45667	2.79532
C5AR1	3.41584	2.62022	3.27603	2.7607
C5orf34	1.07512	1.36815	1.29156	1.15066
C5orf46	0.621264	0.305462	0.634595	0.292066
C5orf62	3.48576	2.77749	3.39739	2.86628
C6orf1	3.66741	3.45812	3.69599	3.42942
C6orf108	5.63409	5.78303	5.81671	5.59953
C6orf195	0.0510373	0.066676	0.0721254	0.0454865
C6orf225	1.3967	1.01477	1.29591	1.11604
C6orf58	1.0477	1.68289	1.07203	1.65844
C7orf10	1.16738	0.790349	1.19963	0.757939
C7orf13	1.43132	1.6383	1.63863	1.42999
C8orf47	1.19508	1.57237	1.24993	1.51726
C8orf48	0.364655	0.257862	0.362696	0.25983
C8orf58	2.08346	1.84046	2.06797	1.85603
C8orf59	5.23824	5.38173	5.38415	5.23511
C8orf76	3.28153	3.51047	3.46796	3.32314
C8orf80	0.552635	0.712716	0.526368	0.739109
C8orf82	4.25099	4.38292	4.40021	4.23298
C8orf87	0.0547627	0.0171784	0.0472301	0.0247471
C8ORFK29	1.53533	1.67966	1.75462	1.45931
C9orf114	3.21565	3.40351	3.38362	3.23473
C9orf129	0.869183	1.03812	1.03375	0.872762
C9orf142	4.80299	4.97077	4.98579	4.78709
C9orf152	3.26878	4.03065	3.45923	3.83929
C9orf169	1.35617	1.69396	1.37776	1.67226
C9orf170	0.0298297	0.0187029	0.0320923	0.0164293
C9orf3	2.53195	2.24619	2.45182	2.3267
C9orf37	2.44308	2.58013	2.56457	2.45805
C9orf47	0.602394	0.292938	0.490977	0.40489
C9orf53	0.0454785	0.0698385	0.0740182	0.0411615
C9orf86	3.69081	3.82237	3.80793	3.70468
C9orf96	0.169417	0.212361	0.20175	0.179872
CA13	1.97387	2.27835	2.03286	2.21907
CA2	4.29021	5.1187	4.18603	5.22339
CA6	0.0295177	0.201794	0.16378	0.0668861
CACHD1	1.38525	1.60589	1.57717	1.41305
CACNB3	2.63714	2.36434	2.62716	2.37436
CACNG4	1.10532	0.774953	1.10194	0.778352
CADM4	2.63817	2.45808	2.66307	2.43306
CAGE1	0.046688	0.0674861	0.0684215	0.0456481
CALB2	1.10409	0.728805	1.09474	0.738193
CALCRL	2.76789	2.35589	2.74742	2.37647
CALD1	6.46253	5.0446	6.00105	5.50829
CALHM2	2.76372	2.18741	2.66564	2.28596
CALML3	0.351388	0.77066	0.356823	0.765198
CALR	8.61244	8.77528	8.79002	8.59684
CALR3	0.0590885	0.0919981	0.090434	0.0605019
CALU	5.13332	4.64196	5.11579	4.65957
CAMK1G	0.33733	0.236508	0.339864	0.233962
CAMK2N1	5.71549	5.43364	5.81612	5.33252
CAMSAP2	2.90019	2.72915	2.89896	2.73039
CAP1	6.97234	6.80933	6.93046	6.85141
CAPN11	0.2791	0.216407	0.28939	0.206068
CAPN13	0.900544	1.30174	0.93761	1.2645
CAPN14	0.203265	0.454246	0.179131	0.478497
CAPN2	5.68462	5.45559	5.42725	5.7142
CAPN5	4.58553	4.88663	4.46288	5.00987
CAPN9	1.0883	1.68721	1.13353	1.64176
CAPZB	6.74017	6.60669	6.72111	6.62584
CARM1	5.33782	5.16019	5.33804	5.15998
CASKIN2	3.43372	3.29659	3.42561	3.30474
CASP10	2.72878	2.89704	2.71079	2.91511
CASP7	3.88942	4.15402	3.88168	4.1618
CAST	5.23278	5.04242	5.02999	5.24619
CATSPER2	0.639992	0.83232	0.690034	0.782038
CATSPERB	0.686013	0.998034	0.713004	0.970913
CAV1	4.27499	3.15891	3.94323	3.49227
CAV2	4.24333	3.44647	4.13868	3.55163
CBLN1	0.393677	0.19185	0.349518	0.236222
CBR4	2.5916	2.32538	2.38801	2.52995
CBS	1.41679	1.74991	1.79087	1.37403
CBWD3	0.72698	0.83442	0.820242	0.74071
CBX3	5.6842	5.91937	5.88167	5.72095
CBX4	4.14523	4.31693	4.37833	4.08271
CBX6	3.23396	2.64626	3.10093	2.77994
CBX7	3.55645	2.92438	3.12182	3.36111
CBX8	2.12172	2.32146	2.33996	2.10218
CCDC102A	2.33851	1.90635	2.24943	1.99586
CCDC102B	0.846722	0.75661	0.921398	0.681574
CCDC124	5.50567	5.38383	5.54092	5.34842
CCDC125	1.38222	1.53957	1.34501	1.57697
CCDC137	3.48025	3.6565	3.64624	3.48971
CCDC146	1.06646	0.814277	0.876368	1.00529
CCDC150	0.30701	0.483921	0.425328	0.365034
CCDC167	4.20216	4.52866	4.47148	4.25805
CCDC169-SOHLH2	0.255876	0.400949	0.4196	0.236437
CCDC25	3.47769	3.59314	3.43027	3.64079
CCDC28B	2.29768	2.1356	2.32593	2.10721
CCDC3	2.88937	2.52816	2.91299	2.50442
CCDC36	0.260188	0.168064	0.241428	0.186914
CCDC47	4.92454	5.14971	4.95489	5.11921
CCDC64	2.49871	2.92908	2.60813	2.81914
CCDC64B	2.40017	2.79592	2.42101	2.77497
CCDC71L	3.19395	2.70757	3.17974	2.72185
CCDC74A	1.66044	1.35271	1.68654	1.32649
CCDC74B	0.489229	0.406058	0.533061	0.362015
CCDC77	1.70317	1.83599	1.81908	1.71953
CCDC8	1.5665	0.972957	1.59056	0.948783
CCDC80	4.82073	3.18416	4.36806	3.63901
CCDC81	0.214464	0.177533	0.211665	0.180345
CCDC85B	4.94955	4.61648	4.97553	4.59037
CCDC88A	1.96227	1.66878	1.89363	1.73775
CCDC9	3.67184	3.49679	3.6542	3.51452
CCDC90A	3.03235	3.33657	3.27939	3.08834
CCDC92	3.71937	3.40273	3.66276	3.45962
CCDC99	2.40624	2.60996	2.58074	2.43463
CCIN	0.202389	0.0870534	0.184448	0.10508
CCKBR	0.366828	0.672346	0.424553	0.614344
CCL11	3.62718	3.07745	3.49631	3.20894
CCL13	1.5616	1.04197	1.4259	1.17833
CCL18	4.50797	3.83685	4.54409	3.80055
CCL2	5.47363	4.7781	5.50665	4.74492
CCL21	4.97586	3.95136	4.67073	4.25796
CCL26	1.35317	1.10477	1.48023	0.977104
CCL27	0.084434	0.113125	0.111904	0.0855236
CCL28	2.11046	2.88911	2.2443	2.75463
CCL3	2.79011	2.42445	2.95608	2.25769
CCL4	3.92535	3.46101	3.90261	3.48386
CCL7	0.596472	0.395555	0.702886	0.28863
CCL8	1.55826	1.17926	1.61335	1.1239
CCM2	3.43621	3.3295	3.45954	3.30605
CCNB1	4.14411	4.52567	4.43658	4.23179
CCNC	3.72427	4.02664	3.80804	3.94246
CCNE1	2.40916	2.94145	2.94015	2.40791
CCNO	1.92806	2.22281	1.94667	2.20412
CCNT2	2.45137	2.69898	2.51818	2.63184
CCR1	2.38662	1.96322	2.28148	2.06888
CCRN4L	1.98967	1.84577	2.0304	1.80484
CCT3	6.49502	6.62284	6.63257	6.48462
CCT5	5.57972	5.8307	5.77216	5.63733
CCT6B	0.636546	0.717838	0.631994	0.722413
CD109	1.83093	1.27299	1.7245	1.37993
CD14	5.1927	4.51977	5.09736	4.61558
CD151	7.53786	7.22968	7.45891	7.30901
CD160	0.398146	0.49706	0.412622	0.482515
CD163	2.87143	2.17884	2.64577	2.40559
CD200	2.49659	2.03337	2.55792	1.97174
CD248	4.48412	3.58634	4.57763	3.49238
CD276	4.55667	4.25661	4.73384	4.07859
CD2AP	4.45373	4.83926	4.54067	4.75189
CD2BP2	3.6676	3.5541	3.64943	3.57236
CD300A	2.11961	1.82227	2.09418	1.84782
CD300C	0.98776	0.726058	0.924411	0.789712
CD300E	0.707268	0.517935	0.798837	0.425925
CD300LB	0.410649	0.267681	0.376844	0.301649
CD34	4.28367	3.69132	4.26551	3.70958
CD81	8.0713	7.50459	7.91372	7.66293
CD86	2.23068	1.82952	2.14632	1.91428
CD9	6.6604	6.30554	6.57585	6.3905
CD93	3.87206	3.3159	3.89566	3.29219
CD97	5.26156	4.92443	5.17125	5.01517
CD99	6.83642	6.42592	6.79394	6.46861
CD99L2	3.14141	2.60872	2.95839	2.79263
CDC14A	1.30007	1.392	1.28546	1.40667
CDC14B	2.42374	2.53511	2.37561	2.58347
CDC20	4.36155	4.86684	4.76065	4.46582
CDC37	6.44606	6.33421	6.43982	6.34049
CDC42BPA	3.42151	3.22432	3.24666	3.40001
CDC42BPG	2.54087	3.06023	2.67771	2.92273
CDC42EP2	3.82145	3.42989	3.79297	3.4585
CDC42EP3	3.3468	2.6354	3.14825	2.83491
CDC45	2.49144	2.85241	2.78855	2.55388
CDC6	3.02116	3.42251	3.35912	3.08293
CDCA3	2.35583	2.72365	2.69308	2.38478
CDCA5	3.07308	3.42933	3.39197	3.10891
CDH11	4.00904	2.8493	3.84886	3.01026
CDH13	2.4434	2.05383	2.53192	1.96488
CDH2	0.932184	0.724098	1.05708	0.598597
CDH26	0.177779	0.260483	0.187467	0.25075
CDH5	3.57658	3.09619	3.63413	3.03837
CDH6	0.987283	0.852963	1.08616	0.753606
CDIPT	5.26679	5.09363	5.27915	5.08122
CDK14	2.13702	1.57685	1.94423	1.77057
CDK16	4.67416	4.87267	4.83184	4.71424
CDK2AP2	5.98724	6.15379	6.16837	5.97179
CDK5RAP1	2.56402	2.74855	2.72408	2.58772
CDK5RAP3	4.1861	4.42751	4.24711	4.3662
CDKN1A	5.63003	5.29089	5.54964	5.37167
CDKN1C	3.42654	3.13265	3.60357	2.95477
CDKN2A	2.39908	2.88777	2.97628	2.30779
CDKN3	3.66925	4.00334	4.03291	3.63793
CDO1	1.12563	0.521493	0.906102	0.742073
CDR1	1.16585	0.655859	1.10045	0.721576
CDR2	3.77883	3.60002	3.78098	3.59786
CDS1	3.01315	3.54841	3.10285	3.45828
CEACAM20	0.209699	0.49058	0.264151	0.435866
CEACAM4	0.388099	0.274436	0.371476	0.291138
CEBPB	6.04814	5.80725	6.28026	5.57402
CEBPD	6.83289	6.48565	6.80677	6.5119
CELF4	0.178391	0.276628	0.269678	0.184903
CELSR3	1.75368	2.0754	1.99775	1.83015
CENPA	2.38378	2.80463	2.72217	2.46461
CENPN	2.70862	2.9415	2.88963	2.75962
CENPP	1.66334	1.75175	1.74691	1.66778
CENPQ	1.87232	2.18029	2.09852	1.953
CENPW	4.02789	4.33583	4.30526	4.05713
CEP112	1.28348	0.974223	1.22351	1.03447
CEP170	2.10481	1.86649	2.06906	1.90241
CEP192	1.91349	2.02469	1.90927	2.02892
CEP350	2.55135	2.67857	2.52935	2.70068
CEP57	3.22962	3.36125	3.24089	3.34993
CEP70	2.45172	2.63813	2.4773	2.61243
CEP89	1.9801	1.80643	1.97028	1.8163
CEPT1	3.03117	3.14372	3.03035	3.14454
CERCAM	3.5296	2.67081	3.63832	2.56157
CERS2	6.14972	6.28475	6.32248	6.11116
CERS3	0.119564	0.305891	0.109164	0.316341
CERS5	2.79121	2.71182	2.83584	2.66698
CERS6	4.37528	4.52645	4.35447	4.54735
CES1	2.33627	1.97309	2.36695	1.94227
CES5A	0.0249077	0.047713	0.0475225	0.0249894
CGB5	0.456288	0.142252	0.394179	0.204659
CH25H	2.1058	1.62797	2.03658	1.69752
CHAC2	2.0211	2.26557	2.07046	2.21597
CHAD	0.649206	0.949078	0.674817	0.923343
CHCHD2	7.92544	8.06586	8.06102	7.92963
CHCHD8	5.44369	5.68957	5.63042	5.50194
CHD7	2.21908	2.55016	2.48327	2.2847
CHD9	2.46595	2.35375	2.30435	2.51613
CHEK2	2.35569	2.58575	2.57598	2.3644
CHEK2P2	0.0366531	0.0896327	0.0852603	0.0407918
CHGA	1.74949	2.30053	1.69614	2.35413
CHI3L1	3.31886	2.8847	3.48416	2.7186
CHI3L2	1.42216	1.19411	1.52418	1.0916
CHIA	0.0778962	0.367012	0.0967273	0.34809
CHN1	2.37841	1.8967	2.4096	1.86537
CHORDC1	2.99617	3.2167	3.20104	3.01085
CHP1	5.54838	5.83976	5.54642	5.84174
CHPF2	4.29905	4.15445	4.30662	4.14684
CHRD	1.73804	1.17549	1.69817	1.21556
CHRDL2	3.68198	2.05523	3.22036	2.51908
CHRM1	0.260324	0.464661	0.309105	0.415645
CHRM5	0.0686962	0.135813	0.131868	0.0723365
CHST1	1.57041	1.14259	1.6664	1.04614
CHST11	2.56645	2.1493	2.57211	2.14362
CHST13	1.03931	1.383	1.48113	0.939055
CHST14	3.3169	3.13899	3.43389	3.02144
CHST15	2.92464	2.40103	2.8587	2.46729
CHST3	2.19251	1.69791	2.12885	1.76187
CHST7	1.61367	1.3311	1.60357	1.34125
CHSY1	3.47955	3.27855	3.57839	3.17924
CHSY3	1.10599	0.7356	1.15491	0.686438
CHTF18	2.11227	2.38478	2.32632	2.1697
CIAO1	4.20882	4.3364	4.31142	4.2333
CIAPIN1	3.77176	3.92724	3.90289	3.79548
CIITA	2.72405	2.45196	2.38562	2.79201
CILP	2.11542	0.900316	1.72775	1.28985
CILP2	0.967651	0.750701	1.24293	0.4741
CIRBP	4.78433	4.65587	4.61146	4.82957
CITED1	0.670773	0.524919	0.71243	0.483061
CKAP4	5.39818	5.5941	5.57035	5.4211
CKS1B	3.68254	4.04356	3.97512	3.74957
CKS2	5.75279	6.25154	6.16086	5.84151
CLCA3P	0.0605526	0.0935356	0.0618646	0.0922173
CLCF1	2.75654	2.31903	2.75852	2.31704
CLCN2	2.29663	2.54179	2.49902	2.33843
CLDN11	0.937634	0.671313	0.948297	0.6606
CLDN14	0.417849	0.293669	0.430511	0.280947
CLDN17	0.0329321	0.119357	0.0237493	0.128584
CLDN18	5.3401	6.08768	5.21366	6.21473
CLDN19	0.080522	0.244244	0.237855	0.0861553
CLDN5	3.12384	2.56129	3.00867	2.67702
CLEC10A	1.47553	1.14199	1.21639	1.40238
CLEC11A	3.47371	2.58505	3.47679	2.58196
CLEC14A	3.36733	2.87216	3.32575	2.91395
CLEC1A	1.377	1.07633	1.35212	1.10133
CLEC4A	1.5207	1.28218	1.46793	1.3352
CLEC4D	0.177968	0.126793	0.18745	0.117265
CLEC4E	1.13946	0.87539	1.12148	0.893456
CLEC4G	0.285574	0.162733	0.265509	0.182895
CLEC5A	0.921044	0.622537	0.951634	0.5918
CLIC1	8.17148	8.32237	8.31719	8.17596
CLIC2	2.36671	2.01094	2.26318	2.11497
CLIC4	5.59743	4.78769	5.37099	5.01522
CLINT1	4.48075	4.64635	4.33338	4.79444
CLIP3	3.42555	2.26578	3.00343	2.68992
CLK2	3.85065	4.05198	4.01753	3.88431
CLMN	2.33622	2.5434	2.36972	2.50974
CLMP	2.83218	1.56087	2.35217	2.04319
CLN6	4.47971	4.62943	4.6422	4.46616
CLP1	2.62239	2.70441	2.71063	2.61575
CLPB	3.09357	3.22308	3.21727	3.09878
CLPSL2	0.132395	0.257644	0.253686	0.13577
CLSTN2	0.676007	0.559473	0.725125	0.510118
CLSTN3	3.22459	3.01222	3.28735	2.94916
CLTA	6.75292	6.87737	6.89519	6.73442
CLTB	6.21339	5.98477	6.0208	6.17828
CMPK1	5.97979	6.22376	5.95691	6.24676
CMTM3	3.68651	2.92314	3.68881	2.92083
CNDP2	4.10724	4.33277	4.13663	4.30324
CNIH3	0.762257	0.599575	0.8263	0.535224
CNN2	5.99467	5.69441	6.02848	5.66044
CNN3	5.57271	5.11269	5.56827	5.11716
CNNM2	2.43389	2.3167	2.46735	2.28308
CNO	3.1899	3.28681	3.3057	3.17045
CNOT1	4.80491	4.9282	4.77617	4.95708
CNOT3	3.3071	3.45969	3.43414	3.33204
CNOT4	2.64235	2.57131	2.5718	2.6422
CNPY2	5.08419	5.41341	5.33718	5.1592
CNPY4	2.46132	2.19924	2.52258	2.13768
CNRIP1	1.54874	1.00227	1.39379	1.15796
CNTNAP1	2.44191	1.60557	2.24428	1.80415
CNTNAP4	0.0511866	0.117378	0.113448	0.0548173
COBLL1	2.26697	2.57571	2.32222	2.52019
COL10A1	3.38381	1.90834	3.36374	1.92849
COL11A1	1.76483	0.992294	1.85949	0.897181
COL12A1	4.81451	3.60715	4.73586	3.68618
COL13A1	0.889271	0.750387	0.957359	0.681973
COL14A1	3.5389	2.40344	3.23248	2.71133
COL15A1	5.27694	4.22251	5.15222	4.34783
COL16A1	3.19242	2.3737	3.07661	2.49007
COL18A1	5.42398	4.80395	5.60066	4.62641
COL1A1	9.40331	7.9274	9.55521	7.77477
COL1A2	8.55968	7.16355	8.58161	7.14151
COL24A1	0.348505	0.196466	0.341584	0.203421
COL25A1	0.0859048	0.0427957	0.075111	0.0536413
COL2A1	0.185146	0.503313	0.476956	0.210101
COL3A1	8.69543	7.26831	8.67252	7.29133
COL4A1	6.57985	5.81975	6.71045	5.68852
COL4A2	6.85255	5.91094	6.81736	5.94629
COL4A3BP	3.00898	2.8993	2.84821	3.06084
COL5A1	5.71604	4.4239	5.67422	4.46592
COL5A2	5.06077	4.02611	5.13498	3.95154
COL5A3	2.54726	2.02709	2.67727	1.89646
COL6A1	7.01435	5.92921	6.87281	6.07143
COL6A2	6.81672	5.50602	6.61181	5.71191
COL6A3	6.02483	4.66088	5.86362	4.82286
COL7A1	1.91925	1.6422	2.13367	1.42675
COL8A1	3.72746	2.21437	3.45804	2.48508
COL8A2	2.4048	1.44029	2.11938	1.72707
COL9A3	1.29807	1.76216	1.85782	1.19973
COLEC12	2.28117	1.39341	1.98854	1.68745
COMMD4	4.13905	4.24193	4.2611	4.1193
COMMD7	4.23874	4.37902	4.40582	4.21114
COMP	2.17007	1.49595	2.3193	1.346
COPE	7.02229	7.12955	7.128	7.02333
COPS4	4.21939	4.13498	4.13258	4.22221
COPS8	4.21163	4.03055	4.24792	3.99409
COPZ2	3.1989	2.1695	2.95042	2.41918
COQ9	3.81813	3.93401	3.82822	3.92387
CORIN	0.477936	0.317125	0.48708	0.307937
CORO1C	5.166	4.62655	4.98074	4.8127
CORO2A	3.1097	3.366	3.12124	3.3544
CORO2B	0.726489	0.432963	0.659821	0.499951
COX11	4.02548	4.16744	3.99546	4.19761
COX15	2.98451	3.12416	2.97886	3.12984
COX18	2.05587	2.1779	2.05719	2.17658
COX4I1	6.82713	6.98371	6.83495	6.97586
COX7A1	3.31653	2.45266	3.09063	2.67966
CPD	4.16927	4.45164	4.22904	4.39158
CPE	3.69108	2.96698	3.5133	3.1456
CPEB2	2.35586	2.21855	2.18533	2.3899
CPN1	0.132118	0.269783	0.287986	0.113165
CPNE1	5.41321	5.59137	5.68234	5.32094
CPNE2	3.19995	2.83356	3.25308	2.78018
CPNE3	4.48568	4.65551	4.48586	4.65533
CPNE8	1.47978	1.32271	1.49176	1.31067
CPPED1	2.69095	2.57408	2.70812	2.55683
CPQ	3.71767	3.39159	3.68134	3.42809
CPT1C	0.977331	0.734447	1.06486	0.646493
CPT2	3.73733	3.93094	3.70616	3.96226
CPXM1	3.03165	2.15809	3.11515	2.07419
CPXM2	3.03276	1.6107	2.49599	2.15005
CPZ	2.47892	1.69771	2.44649	1.7303
CR627148	0.480761	0.635051	0.629367	0.485731
CR627225	0.348356	0.424793	0.31923	0.454058
CREB3L3	1.38777	1.95943	1.87626	1.4686
CREBL2	3.90846	3.67984	3.74642	3.84266
CRELD1	3.11063	2.98749	3.11137	2.98675
CREM	2.36239	2.1493	2.39226	2.11929
CRIP2	4.52261	4.24809	4.56741	4.20307
CRISP3	0.403465	0.939918	0.368834	0.974715
CRISPLD1	1.57707	1.06502	1.49149	1.15101
CRISPLD2	4.10608	3.10183	3.8415	3.36768
CRLF1	1.26169	0.722212	1.19314	0.791088
CRMP1	1.6494	1.37169	1.66252	1.35851
CRTAM	0.608079	0.492028	0.500033	0.600593
CRTC1	2.13311	1.95838	2.09619	1.99547
CRYAB	4.07568	2.76073	3.59788	3.24083
CRYBB1	0.576714	0.420218	0.536106	0.461021
CRYBG3	3.00392	2.86636	2.86384	3.00711
CRYGN	0.105296	0.066487	0.119207	0.0525091
CRYGS	0.735868	0.852799	0.749863	0.838738
CSAG1	0.942577	1.52475	1.52684	0.937671
CSAG2	0.144914	0.285083	0.27951	0.14984
CSAG3	0.0696789	0.149896	0.141548	0.0776812
CSDA	6.54142	6.2137	6.48926	6.26611
CSDAP1	2.66384	2.31127	2.55841	2.41721
CSDC2	1.22679	0.598209	1.10673	0.718847
CSE1L	5.16923	5.48081	5.44002	5.20872
CSF1	3.80956	3.42003	3.73032	3.49965
CSF3R	2.20987	1.80008	2.17943	1.83067
CSGALNACT1	1.65448	1.53394	1.73513	1.4529
CSGALNACT2	3.24788	2.83525	3.18016	2.9033
CSMD1	0.0570191	0.132946	0.131334	0.0582736
CSMD2	0.347514	0.22269	0.352744	0.217436
CSNK1E	3.99902	3.88755	4.09077	3.79536
CSNK2A1	4.80418	4.98164	4.96296	4.8221
CSNK2A2	4.21102	4.11069	4.2115	4.11021
CSNK2B	5.71606	5.84714	5.89115	5.67121
CSPG4	3.29886	2.34829	3.05673	2.59159
CSRNP1	4.00792	3.70468	3.94392	3.76899
CSRNP2	3.02961	2.94217	3.0827	2.88882
CSRP2	3.53179	3.13039	3.51226	3.15002
CST2	2.66118	1.95744	2.7934	1.82459
CSTA	2.39451	2.93122	2.31062	3.01551
CT45A1	0.0197737	0.104832	0.0937234	0.0305264
CT45A2	0.00113541	0.0149236	0.0133273	0.00267308
CT45A5	0.112689	0.285408	0.276405	0.120905
CTAG2	0.320845	0.846975	0.735728	0.430097
CTAGE5	3.29537	3.66372	3.37161	3.58712
CTAGE7P	0.375681	0.472718	0.39708	0.451216
CTBS	3.43299	3.32582	3.30803	3.45138
CTF1	2.35365	1.68289	2.14971	1.8878
CTGF	6.714	5.73665	6.58867	5.86259
CTHRC1	4.42532	3.48305	4.68453	3.22259
CTIF	2.70618	2.27101	2.56205	2.41583
CTNNAL1	3.61547	3.28796	3.52017	3.38371
CTNND1	5.80467	5.99446	5.84237	5.95658
CTR9	3.70926	3.87024	3.73125	3.84815
CTSB	7.43395	7.03264	7.4407	7.02586
CTSF	3.47331	3.08676	3.4951	3.06486
CTSK	5.39931	4.48005	5.34819	4.53141
CTSL1	5.47119	4.91598	5.49435	4.89271
CTSL2	1.43742	1.74335	1.74914	1.43013
CTXN1	2.81994	2.18741	2.76661	2.241
CUBN	0.220129	0.180041	0.225435	0.17471
CUEDC2	4.757	4.58386	4.72199	4.61903
CUL3	3.50584	3.65943	3.52965	3.6355
CWH43	0.11951	0.45591	0.103662	0.471834
CXCL12	3.26553	2.48137	3.07497	2.67285
CXCL14	4.45862	5.32524	4.56798	5.21536
CXCL17	3.48826	4.94258	3.6292	4.80097
CXCL2	3.68934	4.04385	4.08071	3.6506
CXCR7	2.73714	2.35592	2.87157	2.22084
CXorf22	0.0562397	0.0998827	0.0557139	0.100411
CXorf36	1.87067	1.42099	1.83492	1.4569
CXorf69	1.94608	1.44348	1.87129	1.51863
CYB5A	5.57184	5.83366	5.57548	5.83001
CYB5B	3.97878	4.1233	4.14725	3.95402
CYB5R3	6.55926	6.13489	6.47156	6.22301
CYFIP2	2.60402	2.33033	2.33362	2.60203
CYGB	4.40638	3.93162	4.44037	3.89746
CYLD	2.15589	1.97007	1.96191	2.16499
CYP19A1	0.157976	0.0850024	0.160917	0.0820476
CYP1B1	2.93749	1.76578	2.51467	2.19064
CYP2C19	2.35503	2.79765	2.15474	2.99891
CYP2C9	0.824218	1.26828	0.829456	1.26302
CYP2R1	2.01814	2.25271	2.06909	2.20151
CYP39A1	1.17087	1.01786	1.19256	0.996074
CYP3A7	2.64167	3.07162	2.55687	3.15683
CYP46A1	0.15036	0.119376	0.147205	0.122547
CYP4B1	0.51485	0.71397	0.432779	0.796436
CYP4F12	2.06301	2.38705	1.9464	2.50422
CYP4F22	0.244452	0.422755	0.210767	0.456602
CYP4F29P	0.192717	0.349108	0.151345	0.390679
CYP4X1	1.41241	1.6472	1.40128	1.65838
CYP7B1	1.31549	0.972997	1.23087	1.05802
CYR61	5.37569	4.5435	5.48865	4.42999
CYSTM1	6.99189	7.36249	6.86152	7.49348
CYTH3	3.48627	3.09572	3.37758	3.20494
CYTL1	1.16215	0.745013	1.14494	0.762307
CYYR1	2.5156	2.15265	2.46407	2.20444
D4S234E	0.885312	1.22792	0.917989	1.19508
DAB2	4.04503	3.44007	4.01917	3.46605
DACT1	2.48406	1.66864	2.38438	1.7688
DACT2	0.631067	1.04761	1.05441	0.62223
DACT3	2.15661	1.05939	1.73504	1.48299
DAPK3	4.23114	3.76777	4.09642	3.90314
DAXX	4.30564	4.38921	4.39524	4.29918
DBF4B	1.49162	1.64721	1.64194	1.49616
DBN1	4.1169	3.76729	4.22818	3.65547
DBNDD2	5.02212	4.82011	5.02524	4.81697
DBR1	2.98624	3.18886	2.98436	3.19075
DBX2	0.0445852	0.0174736	0.0419507	0.0201207
DCAF11	4.00851	4.22679	4.03981	4.19535
DCAF12L1	0.0239938	0.0515572	0.0264909	0.0490481
DCAF13	4.05497	4.36391	4.31418	4.10345
DCAF5	3.04566	2.96562	2.97038	3.04126
DCBLD2	2.40972	1.96313	2.32667	2.04658
DCDC1	0.0626651	0.0950712	0.0901206	0.0674837
DCHS1	2.80418	2.09491	2.67078	2.22895
DCN	7.33209	6.15061	7.00181	6.48247
DD181999	10.3707	8.87678	10.5104	8.73641
DD182001	6.57265	5.59892	6.44799	5.72418
DDAH1	4.86451	5.03061	4.82183	5.0735
DDAH2	4.95167	4.78813	5.13138	4.60755
DDIT3	3.84978	4.02705	4.08563	3.79005
DDIT4L	0.441801	0.279364	0.428623	0.292606
DDOST	6.77845	6.98482	6.94748	6.81497
DDR2	3.07201	1.82866	2.61052	2.29238
DDX11L10	0.00998517	0.0204394	0.021655	0.00871346
DDX18	4.49155	4.6496	4.6256	4.51491
DDX27	4.67941	4.92771	4.96302	4.64274
DDX31	2.08458	2.19312	2.19832	2.07883
DDX39A	5.00621	5.29962	5.22937	5.07539
DDX39B	5.07118	5.20583	5.19903	5.07736
DDX55	2.09861	2.29028	2.26916	2.11891
DECR1	4.68853	4.82767	4.68381	4.83241
DEF8	3.00932	2.90724	3.01784	2.89868
DEFB126	0.0739349	0.21826	0.201014	0.0905697
DEGS1	4.94124	4.68675	4.88824	4.74
DEGS2	4.09347	4.55082	3.95827	4.68666
DEM1	1.31337	1.43529	1.42303	1.3251
DENND1B	1.44676	1.56138	1.38843	1.61999
DENND1C	2.66097	2.83052	2.67298	2.81845
DENND2A	1.34964	1.10138	1.29259	1.15871
DENND2D	4.10927	4.45537	4.12791	4.43665
DENND5A	3.01149	2.46265	2.9162	2.5584
DENR	4.38839	4.51673	4.51124	4.39329
DFNB31	1.55935	1.36542	1.55063	1.37418
DGCR14	2.12179	2.03876	2.12478	2.03576
DGCR6	1.38671	1.56115	1.60736	1.33943
DGKA	2.76509	2.59376	2.55978	2.80006
DGKD	2.84724	3.03341	2.86711	3.01344
DGKI	0.244658	0.106039	0.206133	0.14475
DGUOK	4.93104	5.0877	5.07692	4.94112
DHCR24	5.11177	5.8749	5.37157	5.61385
DHCR7	4.47509	4.94425	4.8082	4.60954
DHH	0.440426	0.253048	0.411572	0.28204
DHX35	2.5703	2.69968	2.70722	2.5621
DIABLO	4.04546	4.14191	4.19039	3.99629
DIO2	2.75497	2.29957	2.638	2.4171
DIO3	0.588666	0.43782	0.623068	0.403252
DIRC1	0.122442	0.0400716	0.125958	0.036538
DJ417906	6.5611	5.6912	6.41633	5.83666
DJ417913	6.44915	5.49674	6.2672	5.67956
DKC1	4.70403	5.03298	4.94886	4.78697
DKFZP434K028	0.212492	0.269004	0.209172	0.272341
DKFZp434K1323	0.506442	0.623089	0.6437	0.485172
DKFZp547J0510	2.72642	2.14991	2.69047	2.18604
DKFZp686O1327	0.0488646	0.0769313	0.0822589	0.0433764
DKFZp686O16217	6.93233	7.81234	7.063	7.68105
DKK2	0.971678	0.594129	0.916733	0.649338
DKK3	4.90886	4.16734	4.82543	4.25117
DL490307	3.94414	3.55165	3.86018	3.63602
DL490450	1.64354	1.44163	1.60188	1.48349
DL490908	3.07312	3.39886	3.11927	3.35248
DLC1	2.75331	2.01583	2.59952	2.17036
DLEU2L	0.15789	0.184819	0.153513	0.189217
DLG1	3.39251	3.62985	3.39482	3.62753
DLG3	2.85789	3.03697	2.86499	3.02983
DLG4	1.98598	1.65147	1.92115	1.71662
DLGAP4	3.99243	3.74316	4.0592	3.67607
DLK2	0.710715	0.86604	0.86221	0.713817
DLL3	0.194682	0.335438	0.349084	0.180294
DLX2	0.119078	0.231423	0.259234	0.0905923
DLX3	0.241246	0.5998	0.557847	0.281677
DLX4	0.349996	0.663272	0.61884	0.393136
DM074112	9.14992	8.11862	9.02667	8.24246
DM110819	3.48449	3.37092	3.48552	3.36989
DMRTA1	0.448713	0.70409	0.469975	0.682725
DMWD	3.70802	3.42658	3.67749	3.45726
DNAAF1	0.189551	0.229588	0.23059	0.188351
DNAH14	0.226703	0.374092	0.33784	0.262422
DNAJB11	4.75406	5.12431	5.02611	4.85095
DNAJB3	0.0379096	0.0670865	0.03971	0.0652774
DNAJB4	3.15771	2.6131	3.00858	2.76294
DNAJC28	0.567192	0.645377	0.575048	0.637483
DNAJC5G	0.0340258	0.0706596	0.0719211	0.0325822
DNAJC6	0.513798	0.611927	0.624402	0.500791
DNASE1L3	0.859111	1.22516	0.826026	1.25841
DNM1	2.3775	2.06345	2.54843	1.8917
DNM3OS	0.821514	0.4333	0.710116	0.545234
DNMT3B	1.12007	1.53245	1.51051	1.14013
DNMT3L	0.0457646	0.0867918	0.0823392	0.0500413
DOC2A	1.70603	1.83974	1.86236	1.68266
DOCK4	1.42745	1.21525	1.41536	1.22741
DOK5	1.24323	0.728712	1.19165	0.780533
DOK6	0.486885	0.274753	0.433647	0.328248
DOM3Z	2.74468	2.95305	2.90973	2.7872
DONSON	4.56712	4.73503	4.57759	4.72451
DOPEY1	2.17924	2.30624	2.1722	2.31332
DOPEY2	2.70866	3.02001	2.76288	2.96553
DPAGT1	4.04806	4.1721	4.17756	4.04198
DPCR1	2.49409	3.55736	2.45952	3.5921
DPM1	5.06441	5.31706	5.3068	5.0735
DPM2	4.8647	5.08624	5.12616	4.82352
DPYD	2.57182	2.05023	2.22308	2.40065
DPYS	0.106082	0.0422793	0.110201	0.0381409
DPYSL2	4.64003	3.98314	4.46036	4.16368
DPYSL3	5.19357	3.65453	4.77996	4.07013
DPYSL4	0.667379	0.410999	0.651201	0.427254
DQ571064	0.795064	0.938625	0.810116	0.923501
DQ575742	2.74445	2.41271	2.9166	2.23973
DQ576909	0.171347	0.305288	0.156676	0.320031
DQ577714	0.330971	0.297299	0.295062	0.33338
DQ577785	2.35544	2.09121	2.32263	2.12418
DQ578058	0.0756048	0.120864	0.069044	0.127457
DQ578341	0.0323569	0.0730981	0.038356	0.0670702
DQ579404	0.00870574	0.0235111	0.00828804	0.0239308
DQ581019	4.75134	4.97497	4.96918	4.75608
DQ582443	3.30023	3.00974	3.31928	2.9906
DQ583205	0.386753	0.460416	0.46173	0.385079
DQ584698	5.4012	5.98221	5.55274	5.82994
DQ584971	0.028967	0.0797279	0.0854852	0.022938
DQ585141	0.0124321	0.032326	0.0332455	0.0114125
DQ588725	0.120295	0.20152	0.202749	0.11867
DQ590668	0.127467	0.212241	0.219954	0.119309
DQ595103	2.47186	2.33646	2.33487	2.47411
DQ596940	1.57868	1.75472	1.5833	1.75007
DQ599716	0.0341627	0.087026	0.0827268	0.0382284
DQ786293	0.0626225	0.102502	0.104149	0.0607764
DRAM1	3.35737	3.16665	3.36292	3.16107
DRAP1	5.8281	5.71222	5.87164	5.66848
DRD1	0.437633	0.32143	0.440437	0.318613
DSCC1	2.28602	2.64822	2.6127	2.31997
DSCR10	0.0117852	0.0503495	0.045289	0.0166846
DSCR3	3.49226	3.40855	3.40657	3.49466
DSCR4	0.110078	0.374889	0.321766	0.162184
DSCR8	0.286503	0.826684	0.720709	0.390391
DSCR9	0.14702	0.226446	0.212951	0.160197
DSE	2.21871	1.8703	2.09504	1.99456
DSEL	0.97882	0.537194	0.841688	0.674985
DSG1	0.147697	0.361904	0.159842	0.349701
DSN1	2.91719	3.31091	3.19308	3.03369
DTX3	2.5542	2.11389	2.43169	2.23699
DTYMK	3.12885	3.41956	3.37972	3.16748
DUSP1	6.59313	5.93906	6.47046	6.06233
DUSP10	2.51987	2.10443	2.41327	2.21154
DUSP12	3.45209	3.5857	3.56698	3.47025
DUSP14	3.18808	2.95587	3.29357	2.84986
DUSP15	0.615325	0.768311	0.877483	0.504892
DUSP16	3.18031	3.41504	3.22921	3.3659
DUSP6	4.65117	4.47685	4.74796	4.37959
DUSP7	2.77934	2.61632	2.77902	2.61664
DUSP9	0.283429	0.553736	0.570863	0.26492
DVL3	4.83348	4.74113	4.84483	4.72972
DYNLL2	4.69114	4.5898	4.58121	4.70026
DYRK3	1.44924	1.27987	1.49134	1.23757
DYSF	2.6302	2.06182	2.55115	2.14125
DZIP1	1.18806	0.748112	1.04285	0.894013
E2F1	2.94254	3.35535	3.27617	3.02012
E2F2	1.62215	1.99382	1.7279	1.88756
E2F3	2.41828	2.5383	2.58675	2.36903
E2F5	2.85817	3.10454	3.06527	2.89645
E2F6	1.80887	1.92135	1.92189	1.80779
E2F8	2.19299	2.63284	2.32291	2.50229
EAF2	1.51229	1.83964	1.6074	1.74406
EBF1	1.86204	1.4103	1.74565	1.52726
EBF2	0.523945	0.246471	0.481682	0.288937
EBF3	0.714446	0.442256	0.652504	0.504497
EBF4	2.35456	1.92754	2.30412	1.97822
ECE1	4.90659	4.59589	4.93704	4.5653
ECE2	1.72245	1.90405	1.91805	1.7075
ECEL1	0.818155	0.652556	0.916724	0.553513
ECM1	4.00891	3.43445	3.93015	3.51359
ECM2	1.89949	1.30589	1.78939	1.41651
ECRP	0.131338	0.086451	0.134301	0.0834736
ECSCR	2.7229	2.21023	2.69675	2.23651
EDARADD	1.53208	1.70027	1.70258	1.52895
EDEM2	3.55948	3.71173	3.73583	3.53454
EDEM3	3.62912	3.96331	3.64576	3.9466
EDN1	2.4931	2.02063	2.44911	2.06483
EDNRA	2.89331	2.02995	2.78841	2.13535
EFCAB4A	3.29044	3.71134	3.39451	3.60677
EFEMP1	4.47831	3.49299	4.28767	3.68454
EFEMP2	4.52109	3.47563	4.40602	3.59125
EFHC2	0.605681	0.500162	0.500704	0.605644
EFHD1	2.20792	1.82539	2.23393	1.79926
EFNA1	4.5619	4.87918	4.89	4.54951
EFNA3	3.1554	3.38719	3.41561	3.12572
EFNB2	4.49348	4.29893	4.51212	4.2802
EFNB3	0.653839	0.523198	0.745257	0.43134
EFR3B	0.398133	0.484405	0.520773	0.361176
EFS	1.76989	1.2573	1.65096	1.3768
EFTUD2	4.56379	4.69129	4.68306	4.57145
EGFL7	3.43818	3.19541	3.64878	2.98379
EGFLAM	0.935791	0.790998	1.08552	0.640546
EGR1	6.11501	5.55423	6.03199	5.63765
EGR2	2.17951	1.71853	2.18181	1.71622
EGR3	2.05452	1.6539	2.04376	1.66472
EHD2	5.8133	4.68921	5.46334	5.04085
EHD4	3.99052	3.88221	4.02268	3.8499
EHF	4.73112	5.25417	4.73766	5.2476
EHHADH	2.30583	2.63558	2.37004	2.57106
EHMT2	3.99016	4.10875	4.15072	3.94742
EIF2AK3	3.02491	3.40199	3.10358	3.32294
EIF2B4	2.97526	3.04986	3.04829	2.97648
EIF2S2	5.04249	5.30568	5.27928	5.06776
EIF4A3	5.42546	5.53564	5.57106	5.38933
EIF4E3	2.53514	2.22474	2.26893	2.49223
EIF4EBP1	5.86601	6.05069	6.10614	5.80941
EIF6	6.8148	6.99593	7.04666	6.76296
ELF5	0.210586	0.426059	0.391015	0.244762
ELFN1	1.30673	1.03975	1.40266	0.943366
ELK1	3.4398	3.29014	3.46889	3.26091
ELK3	4.33543	3.82299	4.22712	3.93182
ELL	2.93658	2.77858	2.90756	2.80773
ELL3	2.45497	2.62983	2.4764	2.6083
ELMO1	2.20968	1.98596	2.23346	1.96207
ELMOD1	0.0826684	0.0423337	0.0744689	0.0505726
ELN	4.42517	3.3795	4.2175	3.58817
ELOVL5	3.33256	2.9631	3.26335	3.03263
ELOVL6	2.80394	3.18763	2.80045	3.19113
ELTD1	2.8966	2.50812	2.96477	2.43962
EMCN	2.17021	1.78116	2.10859	1.84308
EME2	1.31576	1.47561	1.33068	1.46062
EMG1	3.95326	4.09552	4.10574	3.94231
EMID1	1.7286	2.02335	2.01873	1.73183
EMILIN1	5.42402	4.11908	5.10339	4.44125
EMILIN2	2.53234	2.22348	2.55677	2.19892
EML3	3.61867	3.53174	3.62362	3.52676
EMP1	5.48031	4.96099	5.35099	5.09092
EMP2	4.59509	4.41984	4.38745	4.62848
EMP3	5.50411	4.62742	5.3072	4.82528
EMR2	1.42059	1.15874	1.38028	1.19924
EMX2OS	0.0993871	0.0588481	0.106286	0.0519159
ENAM	0.133236	0.193622	0.119069	0.207857
ENDOU	0.175548	0.348219	0.121676	0.40235
ENG	5.66985	5.11672	5.7024	5.08401
ENO2	3.2157	2.76823	3.09226	2.89226
ENO3	0.969259	1.22328	1.16284	1.02877
ENOX1	1.072	0.592241	0.924145	0.740808
ENPEP	1.59517	1.33574	1.74815	1.18203
ENPP4	2.61504	2.84123	2.64801	2.80811
ENPP6	0.204981	0.286095	0.20971	0.281343
ENTPD1	2.80742	2.36525	2.69119	2.48204
ENTPD3	0.997542	1.26579	1.01535	1.2479
ENTPD3-AS1	0.550426	0.646416	0.567811	0.628947
ENTPD5	2.43377	2.62026	2.38415	2.67012
EPAS1	5.49007	5.17019	5.47213	5.18822
EPB41	3.28414	3.57137	3.3382	3.51705
EPB41L2	3.70999	3.15797	3.56863	3.30001
EPB41L4A	1.5242	1.67533	1.44898	1.75091
EPB41L5	1.92858	2.13331	2.07978	1.98139
EPCAM	7.57645	8.10996	8.03469	7.64951
EPDR1	2.5077	2.01512	2.50158	2.02128
EPHB1	0.956994	0.782892	0.952184	0.787725
EPHX4	1.23918	0.994352	1.29464	0.938627
EPN3	2.86006	3.53686	2.90842	3.48826
EPOR	1.2328	1.34934	1.38389	1.19752
EPR-1	3.71125	4.31661	4.13474	3.89108
EPS8L1	3.14616	3.40101	3.11165	3.43569
EPSTI1	4.36119	4.01516	4.34705	4.02937
EPYC	0.59505	0.241936	0.625812	0.211025
ERAL1	4.33555	4.50502	4.47624	4.36365
ERC2	0.0854321	0.124731	0.127928	0.0820308
ERCC1	3.98097	3.84511	4.02226	3.80363
ERCC4	1.30143	1.19854	1.22017	1.28019
ERF	4.62609	4.48163	4.70886	4.39846
ERG	1.56815	1.15464	1.52454	1.19845
ERGIC3	5.41911	5.71146	5.69787	5.43137
ERI2	2.47997	2.70096	2.46186	2.71916
ERLIN1	3.82085	3.98139	3.82874	3.97346
ERMP1	3.28769	3.53862	3.32124	3.50491
ERN1	2.18511	2.30893	2.16811	2.32601
ERO1L	4.83594	5.07365	4.84493	5.06462
ERRFI1	4.45936	3.9837	4.42022	4.02302
ERVMER34-1	0.887066	1.27016	1.31916	0.835988
ERVMER61-1	0.038201	0.124159	0.111404	0.0506034
ERVV-1	0.0418321	0.0765692	0.0723703	0.0458841
ESAM	3.79663	3.53201	3.85286	3.47552
ESF1	3.29789	3.58109	3.53082	3.34703
ESM1	1.71047	1.93602	2.18883	1.45536
ESPNP	0.238433	0.405507	0.368784	0.274528
ESR2	0.232925	0.304365	0.239078	0.298183
ESRP2	3.8054	4.35844	3.97132	4.19172
ESRRB	0.0883144	0.176069	0.0942359	0.170119
ESRRG	0.300448	0.673088	0.374464	0.598716
ESYT1	4.9133	4.55921	4.79832	4.67475
ETNK1	3.53577	4.03527	3.61301	3.95766
ETS1	4.38072	3.94298	4.30527	4.01878
ETS2	5.90495	5.67973	5.88622	5.69856
EVC	2.29321	1.53085	2.07048	1.75465
EVC2	0.725743	0.523697	0.711016	0.538495
EVI5L	2.28797	2.05155	2.09152	2.24894
EVPLL	0.169236	0.330024	0.186845	0.31233
EXOC3L4	1.42538	1.62987	1.39097	1.66444
EXOSC2	3.10105	3.20871	3.21566	3.09355
EXOSC6	3.63777	3.53163	3.6341	3.53532
EXOSC8	3.92297	4.14104	4.10686	3.95627
EXPH5	1.31358	1.75213	1.40532	1.65994
EXTL1	0.189318	0.10535	0.181788	0.112917
EXTL2	2.24189	2.09246	2.26057	2.07369
EXTL3	3.46228	3.10093	3.36465	3.19903
EYA2	1.12871	1.91439	1.23388	1.80871
EZH1	2.83809	2.53727	2.62651	2.74986
F10	1.4869	1.75551	1.84267	1.39803
F2	0.177271	0.446932	0.442438	0.180491
F2R	4.54236	3.97208	4.49598	4.01869
F2RL3	2.35289	2.0215	2.38768	1.98654
F7	0.247022	0.479387	0.492369	0.23286
FA2H	3.90092	4.26037	3.90691	4.25435
FAAH	2.9394	3.27482	3.02443	3.18939
FAAH2	1.81347	2.12211	1.86835	2.06697
FABP3	2.85845	2.36017	2.81018	2.40867
FABP4	2.15872	1.25725	1.91904	1.49808
FADS2	3.4965	3.08799	3.63564	2.94818
FADS3	3.40412	3.06518	3.45009	3.01898
FAM101B	2.64415	2.31455	2.72534	2.23297
FAM104A	3.86771	3.98994	3.89214	3.96538
FAM107B	4.19374	4.46148	4.15161	4.50381
FAM108A1	4.22303	4.14793	4.23102	4.13989
FAM109B	3.06939	2.94187	3.11975	2.89126
FAM110A	3.33432	3.62018	3.57234	3.38102
FAM110B	1.17684	0.897341	1.14442	0.929916
FAM110C	1.87877	2.09597	1.78631	2.18887
FAM110D	1.35517	0.981736	1.26581	1.07153
FAM111A	2.78996	2.97463	2.81567	2.94879
FAM113A	3.03748	3.24084	3.28516	2.99198
FAM114A2	2.55044	2.43757	2.4553	2.53317
FAM115C	0.142235	0.109736	0.110582	0.141541
FAM117B	2.30887	2.50972	2.32243	2.49609
FAM118A	2.64951	2.48354	2.67995	2.45296
FAM124A	1.36667	0.719566	1.12946	0.957917
FAM124B	0.850624	0.549074	0.797429	0.602525
FAM125B	1.80296	1.63233	1.79522	1.64011
FAM126A	2.08271	1.90309	2.13193	1.85364
FAM126B	2.11536	2.23977	2.08859	2.26666
FAM127A	5.98997	5.46481	5.93632	5.51872
FAM127C	2.77839	2.17408	2.69495	2.25793
FAM131B	0.785342	0.299684	0.616541	0.469296
FAM133A	0.116316	0.246037	0.244198	0.117539
FAM135A	2.41528	2.65114	2.45447	2.61176
FAM13A	2.28963	2.03919	2.07333	2.25653
FAM13B	2.77155	2.47803	2.525	2.72576
FAM13C	1.45857	1.09789	1.41205	1.14464
FAM150A	1.09813	0.920705	1.16702	0.851484
FAM150B	0.314558	0.417489	0.318452	0.413577
FAM155B	0.494429	0.71316	0.678693	0.52801
FAM160A1	1.25442	1.47688	1.27625	1.45494
FAM162A	4.92026	5.09991	4.89665	5.12363
FAM162B	1.14263	0.961368	1.15283	0.951119
FAM166A	4.36686	4.68716	4.64806	4.40461
FAM167B	2.48741	2.15205	2.58199	2.05701
FAM171B	1.32281	1.07404	1.32264	1.07422
FAM172A	2.50805	2.32207	2.36325	2.46757
FAM172BP	0.0737861	0.100438	0.074834	0.0993856
FAM176B	3.8787	3.33559	3.94328	3.2707
FAM177B	0.940346	1.46352	0.907797	1.49622
FAM178B	0.296795	0.465	0.481781	0.279125
FAM180A	1.23934	0.613938	1.10665	0.747264
FAM18B1	3.60988	3.7756	3.63423	3.75113
FAM190B	3.11961	2.79226	2.89369	3.01926
FAM195B	4.59828	4.2004	4.60438	4.19428
FAM196B	0.171598	0.0981308	0.17548	0.0942298
FAM198A	0.907271	0.552375	0.794727	0.66546
FAM198B	3.65738	2.9576	3.59308	3.02221
FAM19A1	0.109389	0.064962	0.105888	0.0684803
FAM19A5	1.82395	1.24286	1.8222	1.24461
FAM20A	1.41301	1.18733	1.4006	1.1998
FAM20B	3.71715	3.59225	3.58661	3.72343
FAM20C	4.35426	3.60017	4.17305	3.78225
FAM210A	2.04959	2.16217	2.14978	2.06151
FAM212A	1.21743	1.02231	1.18246	1.05745
FAM214A	2.54239	2.71339	2.47893	2.77715
FAM215A	0.0883636	0.125294	0.128389	0.0850764
FAM219A	2.85313	2.62862	2.89542	2.58613
FAM21C	1.90962	1.7981	1.8097	1.8985
FAM221A	1.40591	1.68352	1.44925	1.63997
FAM222A	1.77781	2.27876	2.12169	1.93324
FAM222A-AS1	0.286553	0.357428	0.368745	0.27484
FAM24B	1.50145	1.72724	1.70109	1.52664
FAM26E	1.55786	0.978832	1.43859	1.09868
FAM27L	0.0103249	0.0324495	0.033411	0.0092524
FAM3D	4.25908	4.79716	4.13435	4.92249
FAM41C	0.0186478	0.0485341	0.0461904	0.0208591
FAM43B	0.399806	0.163507	0.35071	0.212839
FAM46C	2.32928	2.80555	2.36927	2.76537
FAM48B1	0.0314177	0.0134269	0.0263732	0.0184957
FAM53A	0.408883	0.47692	0.488646	0.396774
FAM53C	3.23167	3.13985	3.23137	3.14015
FAM57A	4.04677	4.21162	4.04626	4.21214
FAM59B	1.38893	1.15541	1.41348	1.13074
FAM60A	4.04333	4.3107	4.29475	4.05808
FAM64A	2.04053	2.33938	2.39929	1.9789
FAM65A	4.11512	3.6546	4.06262	3.70735
FAM70B	1.81638	1.43874	1.91505	1.3396
FAM72A	0.581759	0.812409	0.738526	0.654888
FAM72D	0.575974	0.831556	0.749116	0.657582
FAM73B	2.51559	2.73867	2.55309	2.70098
FAM78B	0.7358	0.601682	0.740534	0.596925
FAM83C	0.126293	0.33891	0.147764	0.317336
FAM83D	3.25004	2.8339	3.14584	2.9386
FAM83E	3.55856	3.97292	3.5793	3.95208
FAM83G	3.18152	3.34913	3.17646	3.35421
FAM89B	5.25012	4.97293	5.23148	4.99166
FAN1	2.42392	2.55558	2.41141	2.56815
FAP	2.79537	1.74588	2.79785	1.74339
FAR1	3.98367	4.34272	4.01319	4.31306
FARP1	3.76135	3.59564	3.84563	3.51096
FARP2	2.81053	2.93129	2.77641	2.96557
FAS	2.10371	1.69025	1.80611	1.98928
FBLN1	4.27287	3.2925	4.1855	3.38029
FBLN2	3.97762	2.78754	3.82275	2.94315
FBLN5	3.79971	2.9429	3.59029	3.15332
FBLN7	1.03895	0.847586	1.05326	0.833209
FBN1	4.02925	2.81118	3.80574	3.03577
FBP2	0.811705	1.22528	0.869911	1.16679
FBXL17	2.31177	2.16505	2.13746	2.3402
FBXL2	1.10064	0.842245	1.09231	0.850624
FBXL5	4.46271	4.21776	4.25905	4.4224
FBXL7	2.3145	1.5062	2.08417	1.73764
FBXO22-AS1	3.43858	3.572	3.56048	3.44951
FBXO32	3.82661	2.69111	3.39309	3.12671
FBXO4	2.24764	2.35936	2.24356	2.36346
FBXO48	0.874209	0.951425	0.863711	0.961974
FBXO8	3.00053	2.87805	2.87011	3.0091
FBXO9	3.12344	3.25805	3.14236	3.23904
FBXW11	3.41977	3.33226	3.28823	3.46443
FBXW7	2.07622	2.18596	2.07773	2.18445
FCER1G	6.54333	5.88931	6.49913	5.93372
FCF1	3.68319	3.60393	3.69224	3.59484
FCGBP	2.36347	2.92861	2.22278	3.06997
FCGR1A	1.26126	0.886201	1.20143	0.94632
FCGR1B	0.261448	0.167359	0.238041	0.190878
FCGR1C	0.146138	0.0955567	0.134284	0.107468
FCGR2A	4.28635	3.47849	4.16056	3.60488
FCGR3A	4.14055	3.30659	3.99734	3.45049
FCN1	1.62319	1.18635	1.53819	1.27176
FCRL4	0.160996	0.223931	0.140336	0.24469
FCRL6	0.571514	0.442785	0.450789	0.56409
FEM1C	3.10863	2.95256	2.9485	3.11347
FER1L4	1.13956	1.5436	1.18694	1.49599
FER1L6	1.38816	1.88568	1.25716	2.01731
FER1L6-AS1	0.0570005	0.0870712	0.05539	0.0886894
FERMT2	4.37586	3.19021	4.04716	3.52049
FES	2.41891	2.13692	2.41635	2.13949
FETUB	0.0386986	0.16048	0.0574483	0.14164
FEZ1	1.94916	1.38787	1.84322	1.49433
FFAR2	0.662711	0.834633	0.828771	0.667775
FGB	0.329849	0.735611	0.659812	0.404061
FGD1	1.97625	1.68749	2.01458	1.64898
FGD2	1.36458	1.11579	1.17184	1.30945
FGD4	2.41053	2.56965	2.30733	2.67335
FGD5	2.47764	2.02619	2.39923	2.10497
FGD6	2.61293	2.17069	2.46974	2.31457
FGF1	0.655954	0.361788	0.582487	0.435609
FGF16	0.084844	0.0500457	0.0858488	0.0490361
FGF19	0.301839	0.594625	0.700684	0.193863
FGF21	0.0149866	0.0443524	0.041367	0.0178452
FGF23	0.0691589	0.118767	0.127887	0.0597572
FGF3	0.0787057	0.328749	0.342879	0.0633053
FGF4	0.0150306	0.0701462	0.0628167	0.0221303
FGF5	0.194401	0.0494553	0.161435	0.0825803
FGF7	2.53532	1.50409	2.25305	1.78772
FGF8	0.0739746	0.137151	0.129231	0.0816293
FGFR1	3.25604	2.3388	3.04994	2.54589
FGFRL1	3.72048	4.04377	4.07104	3.69152
FGG	0.185291	0.692493	0.600508	0.27528
FGR	1.99737	1.65834	1.94828	1.70767
FH	4.94886	5.17238	4.99538	5.12564
FHDC1	1.77762	2.0802	1.84146	2.01606
FHIT	1.16885	1.29395	1.15583	1.30704
FHL3	4.34715	3.56591	4.27022	3.6432
FHL5	1.12148	0.803111	1.05442	0.870492
FHOD1	2.8226	2.6396	2.85262	2.60944
FHOD3	0.940233	0.568095	0.814986	0.693944
FIBIN	2.27473	1.34595	2.03574	1.5861
FILIP1L	4.65538	3.79276	4.40304	4.04632
FIZ1	2.0478	2.13968	2.14601	2.041
FKBP10	4.64258	4.25479	5.05089	3.84452
FKBP11	3.49786	3.8549	3.76912	3.58233
FKBP14	2.50268	2.17251	2.4466	2.22887
FKBP7	2.45426	1.95424	2.40595	2.00278
FKBP8	6.88336	6.67879	6.84941	6.71291
FKBP9	4.94062	4.77884	5.02119	4.69788
FLAD1	3.39497	3.59576	3.57337	3.41651
FLJ22184	0.854067	1.20516	1.15996	0.897793
FLJ23867	3.70375	4.03346	3.64596	4.09154
FLJ25363	0.0258675	0.0618851	0.0574675	0.0301332
FLJ27352	1.73367	1.85702	1.71755	1.87322
FLJ39051	1.2376	1.08379	1.332	0.988938
FLJ39080	0.0387134	0.0913255	0.0821885	0.0476413
FLJ39739	0.182264	0.160248	0.190193	0.15228
FLJ41200	0.895606	0.579945	0.926896	0.548505
FLJ42709	0.804672	0.42281	0.669879	0.558251
FLJ45974	0.0741565	0.172561	0.178629	0.0675861
FLJ46257	0.0183885	0.0388245	0.0392368	0.017876
FLRT2	1.67752	0.977311	1.49096	1.16477
FLT4	1.79212	1.50432	1.86193	1.43418
FMNL3	2.73318	2.3307	2.68996	2.37413
FMO1	1.24083	0.662571	1.14312	0.760744
FMO4	1.37273	1.52804	1.35686	1.54399
FMO5	1.98671	2.59209	2.11044	2.46776
FMO6P	0.0579239	0.166949	0.0733923	0.151406
FMO9P	0.0451215	0.155813	0.0591813	0.141686
FMOD	5.21456	4.60139	5.07764	4.73898
FN1	7.00517	5.4926	6.99033	5.50751
FNDC1	3.44956	1.90845	3.34306	2.01546
FNDC4	2.07613	1.80689	2.09355	1.78938
FOLR3	0.161827	0.242831	0.277228	0.126875
FOSB	3.32473	2.88682	3.42684	2.78423
FOSL1	3.78128	3.32991	3.86654	3.24425
FOXA1	3.66649	4.15587	3.71636	4.10577
FOXA2	2.86441	3.92437	3.55692	3.22853
FOXC2	1.03443	0.615649	1.01945	0.630698
FOXD3	0.426773	0.247743	0.407145	0.267465
FOXE3	0.158737	0.280404	0.275244	0.163337
FOXM1	4.15244	4.58192	4.48874	4.24401
FOXN1	0.154928	0.346839	0.178559	0.323095
FOXN3	3.97642	3.60797	3.71537	3.87028
FOXO1	2.44275	2.15597	2.36204	2.23707
FOXP4	4.98921	5.35889	5.2666	5.08016
FOXS1	2.37153	1.67316	2.3775	1.66716
FP15737	2.59832	2.74031	2.58013	2.75859
FPR1	2.48588	1.88957	2.43621	1.93948
FPR2	0.846766	0.655193	0.900921	0.600777
FPR3	3.30467	2.59163	3.07716	2.82024
FRAS1	1.08164	1.31809	1.30467	1.09398
FRAT2	3.56408	3.8593	3.63994	3.78307
FREM1	0.670271	0.429177	0.616568	0.483138
FRK	1.999	2.36675	2.03083	2.33477
FRMD4A	1.75773	1.50013	1.71828	1.53976
FRMD6	2.39719	1.64338	2.16126	1.88045
FRMD6-AS1	0.194865	0.16089	0.194637	0.161119
FSCN1	4.77801	4.4159	5.13213	4.06007
FSIP2	0.161287	0.299236	0.176271	0.284179
FSTL1	6.13942	5.00815	5.98251	5.16581
FSTL3	4.02983	2.97905	3.97829	3.03084
FTCD	0.147947	0.250872	0.259681	0.138601
FTH1	9.89629	9.71967	9.96726	9.64836
FTLP10	0.0295536	0.102803	0.0194718	0.112934
FTSJ2	3.43937	3.57351	3.5667	3.44557
FUCA1	4.82321	4.98961	4.79698	5.01596
FUNDC1	3.38618	3.70224	3.47393	3.61407
FUT11	2.54522	2.17644	2.43335	2.28885
FUT2	3.99033	4.58562	4.09657	4.47887
FUT8	3.4017	3.56502	3.41307	3.5536
FUT9	0.433629	0.739294	0.408033	0.765014
FXYD3	5.8107	6.23959	5.83616	6.21401
FXYD5	5.00951	4.73616	5.01123	4.73442
FXYD6-FXYD2	2.7698	1.8801	2.48459	2.16669
FYCO1	3.48485	2.92023	3.11676	3.29009
FYN	3.40922	3.16593	3.4419	3.13308
FZD1	3.38236	2.86125	3.26583	2.97834
FZD10	0.670877	0.916442	0.906692	0.679493
FZD2	1.94947	1.76132	2.08161	1.62855
FZD4	2.64947	2.23287	2.57443	2.30827
FZD7	3.16264	2.67885	3.15667	2.68485
FZD8	2.71118	2.23949	2.63842	2.31259
FZD9	0.238287	0.39357	0.398942	0.232142
GAA	4.65116	4.42778	4.63585	4.44316
GABARAPL1	3.79347	3.39016	3.72545	3.45851
GABPB1	2.77824	2.87553	2.87492	2.77839
GABRA3	0.307727	0.709651	0.663607	0.35206
GABRP	3.32601	2.65982	2.57341	3.41604
GABRR1	0.160919	0.341607	0.296516	0.205357
GADD45B	4.60527	4.01629	4.52055	4.10142
GADD45GIP1	5.9586	5.84339	5.99632	5.8055
GAGE10	0.0135957	0.0273317	0.0278057	0.0130534
GAGE2B	0.010023	0.0838452	0.0884789	0.00501202
GAK	4.51657	4.74724	4.55328	4.71035
GAL	2.58428	2.142	2.753	1.97246
GAL3ST4	2.24117	1.69407	2.08317	1.85283
GALNS	3.35851	3.2328	3.45214	3.13872
GALNT12	3.80974	4.04601	3.7251	4.13107
GALNT2	4.74519	4.54854	4.70827	4.58564
GALNT3	4.05523	4.64657	4.21726	4.48376
GALNT4	3.77507	3.95397	3.77533	3.95371
GALNT7	4.17723	4.43719	4.07705	4.53784
GALNTL1	0.756895	0.474577	0.689314	0.542483
GALNTL2	1.11514	0.5853	1.01817	0.68273
GALNTL4	2.28484	2.06894	2.28217	2.07162
GAP43	0.736597	0.303456	0.632467	0.408086
GARS	5.65013	5.81279	5.82215	5.63994
GAS1	2.90723	1.55701	2.65434	1.81112
GAS6	4.98405	4.38097	4.77717	4.58884
GAST	0.89965	1.48783	0.937593	1.4497
GATC	4.14948	4.3274	4.29415	4.18203
GATM	3.71418	4.05417	3.71966	4.04866
GBP6	0.323586	0.589064	0.247592	0.665423
GBX1	0.0222919	0.0653409	0.0576225	0.0298404
GBX2	0.0734641	0.165309	0.18914	0.0490774
GCKR	0.556918	0.847359	0.554709	0.849578
GCLC	3.13986	3.27815	3.15395	3.26398
GCNT1	2.70321	3.09243	2.7703	3.02502
GCNT2	1.05805	1.20996	1.05845	1.20957
GCNT4	1.00506	1.20283	0.824842	1.38391
GCSH	1.16446	1.27531	1.27702	1.16221
GDAP1	1.46802	1.645	1.63887	1.47333
GDF5	0.166467	0.0919413	0.147501	0.110998
GDF6	0.365896	0.155028	0.354149	0.166831
GDPD1	1.27012	1.62245	1.37757	1.51448
GDPD3	2.10031	2.54875	2.14045	2.50842
GEM	4.60009	3.61982	4.40886	3.81197
GET4	4.60767	4.79467	4.75505	4.64657
GFAP	0.116342	0.060713	0.104689	0.0724212
GFPT2	2.40384	1.42161	2.2999	1.52605
GGCX	2.93331	3.04801	3.05108	2.92968
GGH	3.8306	4.7038	4.52744	4.00361
GGT5	4.30888	3.28663	4.17894	3.41719
GGT6	2.33212	2.77513	2.28827	2.81919
GHITM	6.03188	6.16671	6.01068	6.18801
GHRL	0.935015	1.32665	0.917215	1.34453
GHRLOS	0.73769	0.951972	0.750175	0.939427
GHRLOS2	0.833708	0.908898	0.831457	0.911159
GIF	0.942601	1.90582	1.16636	1.68099
GINS1	2.38777	2.86964	2.72592	2.52986
GIPC3	1.45345	1.28856	1.52279	1.21889
GIPR	0.488747	0.697812	0.523256	0.663136
GJA1	4.27832	3.59253	4.10047	3.77124
GJA4	2.78133	2.38641	2.90152	2.26565
GJA5	2.14067	1.71735	2.1792	1.67863
GJB6	0.401044	0.721606	0.422784	0.699762
GJB7	0.198379	0.340707	0.339768	0.198638
GJC1	1.70833	1.08384	1.54962	1.24331
GJC2	1.15787	0.780221	1.04905	0.889569
GKN1	2.32391	3.93126	2.41337	3.84137
GKN2	1.46818	2.71663	1.49657	2.6881
GLB1L3	0.049123	0.147415	0.137783	0.0583284
GLCCI1	2.02962	2.18807	1.96519	2.25281
GLDC	0.406445	1.03015	0.94399	0.490022
GLI1	1.38605	0.840054	1.26881	0.957856
GLI2	1.72046	1.06583	1.55449	1.23261
GLI3	1.58436	0.82313	1.31779	1.09099
GLIPR1	3.92943	3.35816	3.803	3.4852
GLIS1	0.630457	0.428968	0.614285	0.445219
GLIS2	3.72433	2.96657	3.67287	3.01828
GLO1	5.99468	6.16657	6.14909	6.01142
GLOD4	4.10415	4.26351	4.12027	4.24732
GLRX3	4.35551	4.46327	4.48007	4.33811
GLT1D1	0.29575	0.243484	0.309355	0.229813
GLT25D1	5.06818	4.7281	5.04922	4.74715
GLT8D2	2.76168	1.85316	2.61332	2.00223
GLTPD2	1.75393	2.01345	2.00989	1.75626
GLYR1	5.02018	4.91193	4.89186	5.04087
GM2A	4.54366	4.24007	4.32371	4.46108
GMCL1	3.31257	3.53094	3.35506	3.48825
GMDS	5.5865	6.00555	5.57793	6.01416
GMEB2	2.76052	2.89781	2.89597	2.76171
GNA12	4.30818	3.96789	4.25156	4.02479
GNAI1	2.53185	2.22906	2.47258	2.28861
GNAI2	6.43492	6.04341	6.40884	6.06962
GNAS	6.78686	7.00812	6.99532	6.79866
GNB1	6.935	6.85415	6.96835	6.82063
GNB4	3.21579	2.43541	2.95442	2.69803
GNG11	4.57104	3.95658	4.5355	3.99229
GNG4	0.770452	1.09211	1.15758	0.70312
GNG7	1.53592	1.3018	1.30874	1.53007
GNMT	0.350215	0.567571	0.40744	0.510071
GNRH1	0.582536	0.662223	0.58511	0.659637
GNRHR	0.0612187	0.0762822	0.0609373	0.0765649
GOLGA4	4.25966	4.47605	4.26549	4.4702
GOLT1A	1.87247	2.27275	2.25243	1.89097
GOT1	4.40183	4.66368	4.45309	4.61217
GP1BB	2.1897	1.91219	2.2723	1.8292
GP2	2.22179	2.80357	2.2725	2.75263
GPAM	1.49478	1.6374	1.62721	1.50433
GPANK1	2.69793	2.78183	2.80712	2.67211
GPAT2	0.790712	0.974952	0.970259	0.794543
GPBP1L1	4.3356	4.4842	4.30317	4.51678
GPC1	4.53931	4.10989	4.50461	4.14475
GPC2	0.271647	0.378134	0.396471	0.25271
GPC6	2.17493	1.43932	2.00492	1.61015
GPD1L	3.48174	3.70052	3.3767	3.80607
GPD2	3.25014	3.41833	3.21528	3.45336
GPHA2	0.110452	0.214684	0.204621	0.120062
GPIHBP1	0.667734	0.361815	0.590095	0.439828
GPNMB	5.26277	4.31722	4.94719	4.63431
GPR1	0.447703	0.312762	0.430443	0.330104
GPR116	2.62939	2.36444	2.74155	2.25174
GPR124	4.08403	3.22665	3.96116	3.35011
GPR133	1.44747	0.907298	1.30011	1.05537
GPR137C	0.39045	0.487831	0.493592	0.384193
GPR143	0.651404	0.898844	0.899334	0.649721
GPR146	1.73648	1.48172	1.70864	1.50969
GPR15	0.47876	0.659429	0.47004	0.668191
GPR153	2.90995	2.62284	3.00133	2.53102
GPR161	1.61952	1.28736	1.68537	1.2212
GPR162	2.14733	1.57116	2.15037	1.56811
GPR173	0.572002	0.461687	0.604315	0.429219
GPR176	1.51872	1.07262	1.51656	1.07479
GPR182	0.138407	0.0954784	0.128156	0.105779
GPR19	0.350929	0.475485	0.443935	0.382031
GPR21	0.276187	0.19644	0.263342	0.209347
GPR37	0.529245	0.680813	0.727174	0.481933
GPR4	2.23567	1.9916	2.43882	1.78747
GPR56	4.95761	5.29631	5.24132	5.01123
GPR64	0.446188	0.583832	0.426509	0.603605
GPR68	2.23157	1.71354	2.16619	1.77924
GPR77	0.597835	0.432873	0.591222	0.439519
GPR84	0.941953	0.725836	1.00371	0.66378
GPR85	0.254211	0.217381	0.272901	0.198601
GPR88	0.283847	0.124771	0.239194	0.169639
GPR97	0.742559	0.589696	0.753756	0.578445
GPRC5D	0.75922	1.14574	0.888507	1.01583
GPS1	5.1428	5.23798	5.26201	5.1182
GPSM1	1.70548	1.50325	1.87369	1.33423
GPT	1.57592	2.12446	1.61794	2.08224
GPX1	7.05927	6.83991	7.09352	6.8055
GPX4	7.19568	7.05175	7.28365	6.96335
[truncated: 2,816 more rows]
